# Supplementary material for: Comprehensive proteome profiling in Aedes albopictus to decipher Wolbachia-arbovirus interference phenomenon
Source: BMC Genomics. 2017 Aug 18;18:635. doi: 10.1186/s12864-017-3985-y (PMC5563009; doi:10.1186/s12864-017-3985-y)
Supplement: Additional file 1: Table S1. — List of spots and fold change with sequences of peptides. (XLSX 7247 kb) [file 12864_2017_3985_MOESM1_ESM.xlsx]

## Sheet: Spot ID
Legend :
	Ni	Uninfected condition			W+V-	Monoinfection by Wolbachia			Global	All conditions with max observed Fold Change
	W-V+	Monoinfection by CHIKV			W+V+	Bi-infection
		Down				Up
Table :	Observed Fold Change for each modality
Spot ID	Profile	Ni vs W+V-		Ni vs W-V+		Ni vs W+V+		W+V- vs W+V+		W-V+ vs W+V+		Global		Time post infection	Nbr identifies peptides	Nbr Proteins with 1 peptide minimum	Nbr Proteins with 2 peptide minimum
		Fold Change	p-value	Fold Change	p-value	Fold Change	p-value	Fold Change	p-value	Fold Change	p-value	Fold Change	p-value
501	CUMUL_1	2.6	0.01272	2.7	0.01265	2.9	0.01216	2	0.01327	2	0.01379	2.9	0.00399	24h	70	24	11
603	W_Down_1	2.3	6.9e-08	1	0.561	2.1	3.49e-06	1.1	0.445	2	0.00109	2.3	2.46e-08	24h	153	38	21
936	INT_4	2.5	0.000267	2.5	0.00156	1	0.722	2.4	0.00964	2.4	0.0143	2.5	0.000328	120h	43	14	5
941	W_Up_1	2.4	1.75e-07	1.1	0.571	3.3	1.13e-05	1.2	0.895	3.1	0.000174	3.3	1.44e-10	24h	389	77	46
943	W_Up_1	3.2	3.82e-10	1.4	0.11	5.5	1.52e-08	1.2	0.828	3.9	0.000156	5.5	6.17e-14	24h	48	15	7
962	INT_1	2.1	0.01329	2.1	0.01341	2.1	0.01862	2.9	0.0173	2.6	0.01436	3.2	0.00285	24h	78	26	9
1008	W_Up_1	2.4	2.38e-07	1.3	0.321	2.2	0.000258	1.2	0.0794	2	0.0197	2.7	2.02e-08	24h	348	80	53
1103	INT_2	1	0.958	2	0.01786	2	0.01699	2	0.00254	2.1	0.00427	2.9	0.000176	24h	299	73	46
1113	W_Up_2	3	0.00213	1.1	0.993	2.7	0.0131	1.7	0.00864	2.5	0.0109	3.3	0.00375	120h	7	5	1
1161	W_DOM_4	2	0.00718	2.3	0.00462	2	0.00848	1	0.926	4.5	0.00887	4.5	0.00635	120h	31	20	5
1199	W_DOM_4	2.4	0.0135	2.2	0.000209	2.7	0.0386	1.2	0.547	3.8	0.00182	3.8	0.00056	120h	18	10	5
1209	V_DOM_1	3.4	0.00419	1.3	0.428	1.2	0.221	2.8	0.00566	1.1	0.952	3.4	0.00267	120h	10	8	1
1210	W_Down_1	2	7.47e-05	1	0.702	2.2	2.77e-06	1.3	0.226	2.1	0.000335	2.2	9.81e-07	24h	415	95	53
1212	W_Down_1	2.5	3.04e-05	1.3	0.532	2	0.0194	1.5	0.492	2	0.0168	2.5	0.00082	24h	403	90	54
1249	W_Up_1	3.1	0.01368	1.2	0.851	2.4	0.0114	1.2	0.723	2.8	0.0121	3.3	0.0439	24h	292	65	43
1267	W_Up_1	3.6	0.00615	1.3	0.38	2.1	0.00293	1.5	0.547	2.6	0.0136	3.6	2.42e-07	24h	359	79	50
1270	V_DOM_1	3.4	0.00146	1.2	0.497	1.3	0.263	2.6	0.0137	1.1	0.635	3.4	0.00114	120h	9	8	0
1322	V_DOM_2	2.3	0.0193	2.1	0.01414	2.2	0.01714	3.4	0.00366	1.1	0.51	3.8	0.00102	120h	13	6	2
1362	W_Down_1	2.3	3.44e-10	1.1	0.915	2.3	7.86e-08	1	0.868	2.6	0.000659	2.6	2.08e-09	24h	201	58	40
1378	W_Up_1	2.5	0.0103	1.1	0.422	2	0.00243	1.3	0.285	3.1	0.00524	3.1	8.78e-07	24h	372	100	59
1385	INT_3	2.1	0.000166	2.1	0.0139	1	0.835	2	0.00252	2	0.019	2.1	0.00011	120h	44	20	7
1399	CUMUL_1	3.9	0.000185	2	0.00464	8.1	0.01277	3.2	0.0395	5.6	0.01432	12	0.00691	24h	101	31	11
1406	W_DOM_4	2.5	0.00122	2	0.0165	2.2	0.019	1.5	0.824	2.3	0.0187	3.4	0.00073	120h	35	16	5
1446	W_Down_1	2.4	4.48e-10	1.1	0.435	2.6	4.9e-09	1.1	0.236	2.4	4.93e-07	2.6	4.11e-15	24h	190	56	32
1462	V_DOM_3	2	0.00271	2	0.013	2	0.0196	2	0.00319	1.2	0.141	2	8.44e-05	120h	53	22	8
1470	V_Down	1.1	0.425	2.8	0.000857	2.9	0.00258	2.6	7.2e-05	1	0.605	3.5	0.0095	24h	384	110	63
1475	W_Down_1	2.1	3.73e-07	1	0.897	2.3	8.66e-07	1.1	0.422	2.2	2.36e-06	2.3	9.91e-12	24h	108	29	18
1562	W_DOM_1	1	0.718	6	1.71e-06	1.4	0.0109	1.3	0.0423	4.4	0.000259	6	2.86e-10	24h	91	32	20
1567	INT_3	2.2	0.00487	2	0.0426	1.3	0.0729	2.1	0.00317	2	0.00471	2.3	0.00014	120h	122	39	22
1613	W_Down_1	2.4	0.00137	1.7	0.121	2	0.0275	1.1	0.469	2	0.00827	2.4	0.0132	24h	90	34	16
1677	W_Up_2	3	0.00355	1.1	0.529	2.1	0.000767	1.4	0.136	2	0.0165	3	0.00057	120h	7	5	2
1799	W_Up_1	2.1	0.0045	1.2	0.363	2.6	4.12e-05	1.1	0.815	3.1	1.48e-05	3.1	6.49e-10	24h	143	50	27
1861	W_Up_1	2.1	2.95e-05	1.2	0.108	2	4.12e-05	1.1	0.58	2.4	3.31e-05	2.4	1.88e-09	24h	112	45	21
1871	W_DOM_2	2	0.0183	2	0.0193	2.5	2.59e-05	1.6	0.0127	3.8	8.18e-07	3.8	1.74e-08	24h	130	45	28
1877	W_DOM_3	1.3	0.172	4	0.01596	1.4	0.549	1.2	0.623	3.5	0.00691	4.5	1.5e-05	24h	101	38	17
1899	INT_3	2.2	0.000106	2.5	0.00929	1.1	0.00836	2.3	0.000294	2.2	0.00415	3.4	1.88e-05	120h	13	7	2
2027	W_Up_1	2	0.000395	1.2	0.158	2.1	1.91e-05	1.1	0.317	2.4	2.75e-06	2.4	2.19e-09	24h	51	23	9
2098	W_DOM_2	2	0.00869	2.1	0.0011	2.1	0.01899	1.1	0.694	3.4	0.00132	3.4	5.19e-06	24h	76	25	8
2112	W_DOM_4	2.5	0.00243	2.3	0.0183	2.4	0.0162	1.7	0.241	2.9	0.00474	3.2	6.54e-05	120h	17	3	1
2169	INT_5	2.2	0.00298	1.2	0.327	2.1	0.0172	3.2	0.00203	2.3	0.0373	3.2	0.00042	120h	8	7	1
2223	CUMUL_2	2.1	0.00756	2	0.0146	2.8	0.000627	2.1	0.00622	2	0.00272	2.8	8.14e-05	120h	96	42	23
2275	W_Up_1	3.1	4.85e-10	1.4	0.244	6.2	9.58e-10	1.4	0.241	4.4	1.72e-05	6.2	3.33e-15	24h	467	78	53
2276	W_DOM_4	2.5	0.00442	2.3	0.0149	2.8	0.00833	1.4	0.121	3.3	0.00532	3.3	0.00025	120h	34	14	4
2287	W_Up_1	2.1	0.00246	1.4	0.546	3.2	0.00392	1.9	0.326	2.3	0.01576	3.2	0.00284	24h	408	102	55
2289	W_DOM_4	2.6	0.00964	2.1	0.00564	2.6	0.013	1	0.953	4.5	0.00236	4.5	0.00021	120h	28	10	7
2296	W_Up_2	13	1.23e-05	1.2	0.224	9.3	1.34e-05	1.4	0.0125	12	9.24e-05	17	2.78e-08	120h	18	8	5
2324	V_DOM_3	2	0.00389	2	0.01998	2.2	0.0585	2.2	0.00202	1.1	0.336	2.2	0.00022	120h	31	18	4
2329	CUMUL_1	2	0.00284	2.1	0.00397	2.5	0.00957	2	0.01987	2.1	0.0192	2.5	1.36e-05	24h	159	54	23
2333	W_DOM_4	2	0.00225	2	0.00634	2	0.000835	1.1	0.647	4	0.00055	4	7.23e-06	120h	70	29	14
2349	W_Up_2	5	0.013	1.3	0.223	2	0.00836	1.6	0.086	2.5	0.00274	5	0.00635	120h	23	13	5
2394	W_Down_2	2.6	0.000244	1.2	0.135	2	0.256	1.2	0.0037	2.2	0.0567	3	2.6e-05	120h	11	9	0
2398	W_Up_1	2.3	0.00665	1.5	0.059	3.1	6.1e-06	1.5	0.0421	2	0.00164	3.1	0.000317	24h	250	44	21
2477	W_Up_1	2	2.99e-05	1.3	0.406	2.6	0.0012	1.2	0.996	2	0.01306	2.6	3.3e-05	24h	290	69	34
2754	INT_3	3.4	0.00299	2.1	0.0741	1.5	0.0801	2.3	0.00968	2.1	0.00576	4.9	7.14e-05	120h	22	8	3
2830	W_DOM_4	2.3	0.0265	2.1	0.0126	2.4	0.0736	1.4	0.224	2.2	0.00556	3.1	0.00197	120h	21	6	5
2847	W_Down_2	3	0.00521	1.2	0.195	2	0.00523	1.5	0.0623	2.4	1.87e-05	3.6	5.87e-05	120h	39	22	5
2853	W_DOM_4	2.2	0.01208	2.2	0.01534	2	0.0179	1.2	0.066	2.7	0.00344	3.3	0.00037	120h	32	11	4
2925	W_DOM_4	3.5	0.00194	2	0.0888	2.2	0.0149	1.8	0.0309	2.9	0.00502	5.3	8.54e-05	120h	22	12	1
3034	W_DOM_4	2.8	0.00365	2.6	0.0355	2.4	0.0151	2	0.0241	2.2	0.0125	4.4	0.00019	120h	24	18	3
3315	W_DOM_4	4.4	0.000478	2	0.00644	2.4	0.00438	2.3	0.00805	2.9	0.000993	6.6	2.99e-06	120h	31	17	4
3775	W_Up_2	9.8	0.00552	1.3	0.376	2.2	0.01352	4.3	0.00064	2.6	0.01644	9.8	3.04e-05	120h	3	3	0
3795	INT_3	2.2	0.0154	2.1	0.01389	1.1	0.435	2.2	0.00174	2	0.01457	2.5	0.00026	120h	59	29	14

## Sheet: 501
Legend :
Accession, accession number of protein in Database NCBI, Description, name of protein, ΣCoverage, Percentage of the protein sequence covered by identified peptides, Σ# Proteins, Number of identified proteins in the protein group of a master protein, Σ# Unique Peptides, Number of peptide sequences unique to a protein group, Σ# Peptides, Number of distinct peptide sequences in the protein group, Σ#…
Accession	Description	ΣCoverage	Σ# Proteins	Σ# Unique Peptides	Σ# Peptides	Σ# PSMs	Area	Relative abundance	Score Sequest HT	Coverage Sequest HT	# Peptides Sequest HT	# PSM Sequest HT	Score Mascot	Coverage Mascot	# Peptides Mascot	# PSM Mascot	Score MS Amanda	Coverage MS Amanda	# Peptides MS Amanda	# PSM MS Amanda	# AAs	MW [kDa]	calc. pI
A0A023EWN0	Uncharacterized protein OS=Aedes albopictus PE=2 SV=1 - [A0A023EWN0_AEDAL]	15.41	7	2	17	80	1.26608e+09	0.929331	107.589	12.72	13	28	748.496	9.15	9	16	13169.8	15.41	17	36	1006	104.65	4.24658
	Sequest HT	Mascot	MS Amanda	Sequence	PSM Ambiguity	# Proteins	# Protein Groups	#VALUE!	Protein Group Accessions	Modifications	Activation Type	ΔScore	ΔCn	Rank	Search Engine Rank	QuanResultID	Precursor Area	XCorr	IonScore	Exp Value	Amanda Score	E-Value	P-Value	# Missed Cleavages	Isolation Interference [%]	Ion Inject Time [ms]	Charge	m/z [Da]	MH+ [Da]	ΔM [ppm]	RT [min]	First Scan	Last Scan	MS Order	Ions Matched	Spectrum File
			High	SVDITTDPAKDSVVTEGTGKLEK	Unambiguous	2	2	1.46804e-09	A0A023EXK3;A0A023EWN0		HCD	1	0	1	1		809878763				749.07	3.2078e-71	1.23887e-75	2	0.0893689	11	3	797.414	2390.23	-1.37045	26.94	6981	6981	MS2	39/86	ys151127_04.raw
			High	KVESDAAENEKDASTEK	Unambiguous	2	2	1.46804e-09	A0A023EXK3;A0A023EWN0		HCD	1	0	1	1		8.15787e+07				681.283	4.82369e-64	7.44282e-69	2	4.9921	120	3	617.624	1850.86	-1.65799	9.97016	1800	1800	MS2	32/62	ys151127_04.raw
			High	IEDVDQLKSQAnGDAQHNEGESEK	Unambiguous	2	2	1.46804e-09	A0A023EXK3;A0A023EWN0	N12(Deamidated)	HCD	1	0	1	1		3.86668e+07				543.772	1.75821e-48	4.19593e-55	1	22.7055	120	3	881.399	2642.18	0.712344	18.7549	4427	4427	MS2	25/90	ys151127_04.raw
			High	SVDITTDPAKDSVVTEGTGK	Unambiguous	2	2	1.46804e-09	A0A023EXK3;A0A023EWN0		HCD	1	0	1	1		8.49538e+08				530.969	3.90639e-48	8.00027e-54	1	10.0231	120	3	674.007	2020.01	-0.734807	25.8342	6624	6624	MS2	26/74	ys151127_04.raw
			High	SVDITTDPAKDSVVTEGTGK	Unambiguous	2	2	1.46804e-09	A0A023EXK3;A0A023EWN0		HCD	1	0	1	1		8.49538e+08				499.799	5.11417e-45	1.04747e-50	1	9.78497	120	3	674.007	2020.01	-1.18804	25.308	6458	6458	MS2	24/74	ys151127_04.raw
			High	QPAESDSDAANKTQEnGGSADETLNDSK	Unambiguous	2	2	1.46804e-09	A0A023EXK3;A0A023EWN0	N16(Deamidated)	HCD	1	0	1	1		5.50189e+07				443.399	2.14709e-41	4.57217e-45	1	27.5818	120	3	960.746	2880.22	-1.0441	16.4284	3727	3727	MS2	24/106	ys151127_04.raw
			High	IEDVDQLKSqANGDAQHNEGESEK	Unambiguous	2	2	1.46804e-09	A0A023EXK3;A0A023EWN0	Q10(Deamidated)	HCD	1	0	1	1		1.53137e+07				434.258	1.57181e-37	3.75155e-44	1	71.2725	120	3	881.397	2642.18	-2.16678	21.6889	5350	5350	MS2	22/90	ys151127_04.raw
			High	QPAESDSDAANKTQEnGGSADETLNDSK	Unambiguous	2	2	1.46804e-09	A0A023EXK3;A0A023EWN0	N16(Deamidated)	HCD	1	0	1	1		1.49771e+08				432.423	2.60825e-40	5.72362e-44	1	0	120	3	960.746	2880.22	-0.344796	15.9141	3569	3569	MS2	25/106	ys151127_04.raw
			High	AAQLQQPPPAAEVTAE	Unambiguous	6	1	7.34022e-10	A0A023EWN0		HCD	1	0	1	1		1.76298e+09				411.147	1.57219e-35	7.67943e-42	0	0.659545	21	2	810.914	1620.82	-0.940658	28.5184	7491	7491	MS2	19/29	ys151127_04.raw
			High	AAQLQQPPPAAEVTAE	Unambiguous	6	1	7.34022e-10	A0A023EWN0		HCD	1	0	1	1		1.76298e+09				407.75	3.43692e-35	1.67878e-41	0	0	31	2	810.914	1620.82	-0.940658	28.0147	7328	7328	MS2	20/29	ys151127_04.raw
			High	AAQLQQPPPAAEVTAE	Unambiguous	6	1	7.34022e-10	A0A023EWN0		HCD	1	0	1	1						405.507	5.79429e-35	2.81413e-41	0	0	120	2	810.915	1620.82	-0.262833	29.0344	7657	7657	MS2	18/29	ys151127_04.raw
			High	SVDITTDPAKDSVVTEGTGK	Unambiguous	2	2	1.46804e-09	A0A023EXK3;A0A023EWN0		HCD	1	0	1	1		1.25071e+07				401.252	3.65969e-35	7.49566e-41	1	47.6674	120	3	674.007	2020.01	-1.00675	24.7912	6295	6295	MS2	20/74	ys151127_04.raw
			High	TQEnGGSADETLnDSK	Unambiguous	2	2	1.46804e-09	A0A023EXK3;A0A023EWN0	N4(Deamidated); N13(Deamidated)	HCD	1	0	1	1		2.98641e+06				395.335	4.61124e-37	2.92777e-40	0	19.6484	120	2	834.348	1667.69	0.427497	15.0803	3319	3319	MS2	16/29	ys151127_04.raw
			High	TQEnGGSADETLNDSK	Unambiguous	2	2	1.46804e-09	A0A023EXK3;A0A023EWN0	N4(Deamidated)	HCD	1	0	1	1		1.06952e+08				391.922	4.74232e-34	6.42393e-40	0	72.083	120	2	833.854	1666.7	-1.3257	14.5693	3162	3162	MS2	19/29	ys151127_04.raw
			High	LEKIEDVDQLK	Unambiguous	5	2	1.46804e-09	A0A023EXK3;A0A023EWN0		HCD	1	0	1	1		3.31296e+07				388.233	2.61436e-33	1.50196e-39	1	4.91001	120	2	665.367	1329.73	-0.0688509	24.9269	6339	6339	MS2	16/19	ys151127_04.raw
			High	DSVVTEGTGKLEK	Unambiguous	2	2	1.46804e-09	A0A023EXK3;A0A023EWN0		HCD	1	0	1	1		4.44342e+07				370.205	9.6845e-34	9.5395e-38	1	9.44919	120	2	681.857	1362.71	-3.89897	18.6277	4388	4388	MS2	16/23	ys151127_04.raw
			High	QPAESDSDAANKTQENGGSADETLNDSK	Unambiguous	2	2	1.46804e-09	A0A023EXK3;A0A023EWN0		HCD	1	0	1	1		2.8138e+07				369.171	4.9618e-34	1.21019e-37	1	16.3157	120	3	960.417	2879.24	-1.29634	15.3945	3415	3415	MS2	20/106	ys151127_04.raw
			High	DGAGDASATASVSSPTTEKQPAESDSDAANK	Unambiguous	2	2	1.46804e-09	A0A023EXK3;A0A023EWN0		HCD	1	0	1	1		9.05711e+06				365.68	1.76819e-30	2.704e-37	1	46.786	120	3	989.108	2965.31	-1.58765	17.8252	4161	4161	MS2	19/117	ys151127_04.raw
			High	VESDAAENEKDASTEK	Unambiguous	2	2	1.46804e-09	A0A023EXK3;A0A023EWN0		HCD	1	0	1	1		6.30667e+06				348.84	1.32641e-31	1.30617e-35	1	25.9066	120	3	574.926	1722.76	-2.49025	10.1152	1848	1848	MS2	18/58	ys151127_04.raw
			High	RSVDITTDPAKDSVVTEGTGK	Unambiguous	2	2	1.46804e-09	A0A023EXK3;A0A023EWN0		HCD	1	0	1	1		79679691				339.227	3.19238e-30	1.19471e-34	2	48.2773	120	3	726.04	2176.11	-1.37628	22.2938	5543	5543	MS2	15/78	ys151127_04.raw
			High	DSVVTEGTGKLEK	Unambiguous	2	2	1.46804e-09	A0A023EXK3;A0A023EWN0		HCD	1	0	1	1		9.83005e+07				331.489	5.66484e-30	7.09791e-34	1	0	110	3	454.908	1362.71	-0.482429	18.6225	4386	4386	MS2	18/46	ys151127_04.raw
			High	KVEEEKPAAAPVAVPEQQAEPAK	Rejected	3	1	7.34022e-10	A0A023EWN0		HCD	0	0	1	1		4.33857e+06				320.945	5.95218e-27	8.0436e-33	1	0	120	3	806.091	2416.26	-5.74463	19.4401	4638	4638	MS2	16/86	ys151127_04.raw
			High	AAQLQQPPPAAEVTAE	Unambiguous	6	1	7.34022e-10	A0A023EWN0		HCD	1	0	1	1						308.15	3.10591e-25	1.53105e-31	0	30.0773	120	2	810.912	1620.82	-3.35071	27.506	7162	7162	MS2	15/29	ys151127_04.raw
			High	TQEnGGSADETLNDSK	Unambiguous	2	2	1.46804e-09	A0A023EXK3;A0A023EWN0	N4(Deamidated)	HCD	1	0	1	1		1.06952e+08				306.821	1.53411e-25	2.07908e-31	0	18.589	120	2	833.856	1666.71	1.018	14.0623	3011	3011	MS2	12/29	ys151127_04.raw
			High	LEKIEDVDQLK	Unambiguous	5	2	1.46804e-09	A0A023EXK3;A0A023EWN0		HCD	1	0	1	1		229883017				305.903	4.47112e-25	2.56868e-31	1	42.6023	41	3	443.913	1329.73	-0.285516	24.9243	6338	6338	MS2	16/38	ys151127_04.raw
			High	AAQLQQPPPAAEVTAE	Unambiguous	6	1	7.34022e-10	A0A023EWN0		HCD	1	0	1	1						302.99	1.02855e-24	5.02388e-31	0		120	2	810.914	1620.82	-0.705897	29.5385	7822	7822	MS2	14/29	ys151127_04.raw
			High	DSVVTEGTGKLEKIEDVDQLK	Unambiguous	2	2	1.46804e-09	A0A023EXK3;A0A023EWN0		HCD	1	0	1	1		7.24728e+06				272.609	1.51279e-22	5.48399e-28	2	24.4822	120	3	768.403	2303.19	-1.74608	33.9728	9205	9205	MS2	16/78	ys151127_04.raw
			High	SVDITTDPAKDSVVTEGTGKLEK	Unambiguous	2	2	1.46804e-09	A0A023EXK3;A0A023EWN0		HCD	1	0	1	1						270.637	1.21161e-23	8.63583e-28	2	45.8845	120	3	797.416	2390.23	1.77039	27.6359	7204	7204	MS2	14/86	ys151127_04.raw
			High	AAQLQQPPPAAEVTAE	Unambiguous	6	1	7.34022e-10	A0A023EWN0		HCD	1	0	1	1		2.76839e+07				257.058	4.03085e-20	1.96863e-26	0	43.4727	120	3	540.945	1620.82	-2.04101	28.2907	7417	7417	MS2	15/58	ys151127_04.raw
			High	SVDITTDPAKDSVVTEGTGK	Unambiguous	2	2	1.46804e-09	A0A023EXK3;A0A023EWN0		HCD	1	0	1	1		3.80552e+07				242.319	4.78567e-19	5.86339e-25	1	0	120	2	1010.51	2020.01	1.41713	25.3756	6481	6481	MS2	10/37	ys151127_04.raw
			High	IEDVDQLK	Unambiguous	5	2	1.46804e-09	A0A023EXK3;A0A023EWN0		HCD	1	0	1	1		1.18572e+09				240.512	9.59896e-22	8.88792e-25	0	1.17098	55	2	480.255	959.503	-1.21817	21.1853	5194	5194	MS2	10/13	ys151127_04.raw
			High	ESNKDGAGDASATASVSSPTTEK	Unambiguous	2	2	1.46804e-09	A0A023EXK3;A0A023EWN0		HCD	1	0	1	1						228.843	2.06672e-17	1.30537e-23	1	59.8179	120	3	737.339	2210	-1.61221	14.7332	3212	3212	MS2	12/86	ys151127_04.raw
			High	QPAESDSDAANKTQENGGSADETLNDSK	Unambiguous	2	2	1.46804e-09	A0A023EXK3;A0A023EWN0		HCD	1	0	1	1		2.8138e+07				219.725	1.80254e-17	1.06534e-22	1	36.4312	120	3	960.42	2879.24	1.05668	15.2014	3355	3355	MS2	12/106	ys151127_04.raw
			High	VEEEKPAAAPVAVPEQQAEPAK	Unambiguous	3	1	7.34022e-10	A0A023EWN0		HCD	0	0	1	1		2.02017e+06				218.756	9.55017e-19	1.33178e-22	0	58.2563	120	3	763.397	2288.18	-0.358227	21.5274	5301	5301	MS2	11/82	ys151127_04.raw
			High	AAQLQQPPPAAEVTAE	Unambiguous	6	1	7.34022e-10	A0A023EWN0		HCD	1	0	1	1						217.177	3.92202e-16	1.91568e-22	0	21.7555	120	2	810.914	1620.82	-0.79003	30.0552	7984	7984	MS2	9/29	ys151127_04.raw
			High	AAQLQQPPPAAEVTAE	Unambiguous	6	1	7.34022e-10	A0A023EWN0		HCD	1	0	1	1		740300				216.627	4.41088e-16	2.17415e-22	0	0	120	2	810.912	1620.82	-3.65197	30.6229	8160	8160	MS2	9/29	ys151127_04.raw
		High		TQEnGGSADETLnDSK	Unambiguous	2	2	1.46804e-09	A0A023EXK3;A0A023EWN0	N4(Deamidated); N13(Deamidated)	HCD	1	0	1	1		2.98641e+06		103.67	3.87442e-09				0	19.6484	120	2	834.348	1667.69	0.427497	15.0803	3319	3319	MS2	12/176	ys151127_04.raw
		High		TQEnGGSADETLNDSK	Unambiguous	2	2	1.46804e-09	A0A023EXK3;A0A023EWN0	N4(Deamidated)	HCD	1	0	1	1		1.06952e+08		90.95	2.12492e-07				0	72.083	120	2	833.854	1666.7	-1.3257	14.5693	3162	3162	MS2	13/176	ys151127_04.raw
		High		KVESDAAENEKDASTEK	Unambiguous	2	2	1.46804e-09	A0A023EXK3;A0A023EWN0		HCD	1	0	1	1		8.15787e+07		82.46	1.3814e-06				2	4.9921	120	3	617.624	1850.86	-1.65799	9.97016	1800	1800	MS2	13/192	ys151127_04.raw
		High		TQEnGGSADETLNDSK	Unambiguous	2	2	1.46804e-09	A0A023EXK3;A0A023EWN0	N4(Deamidated)	HCD	1	0	1	1		1.06952e+08		64.58	9.31802e-05				0	18.589	120	2	833.856	1666.71	1.018	14.0623	3011	3011	MS2	10/176	ys151127_04.raw
		High		SVDITTDPAKDSVVTEGTGK	Unambiguous	2	2	1.46804e-09	A0A023EXK3;A0A023EWN0		HCD	1	0	1	1		8.49538e+08		64.15	0.0001233				1	10.0231	120	3	674.007	2020.01	-0.734807	25.8342	6624	6624	MS2	20/192	ys151127_04.raw
		High		QPAESDSDAANKTQEnGGSADETLNDSK	Unambiguous	2	2	1.46804e-09	A0A023EXK3;A0A023EWN0	N16(Deamidated)	HCD	1	0	1	1		5.50189e+07		58.46	0.000282342				1	27.5818	120	3	960.746	2880.22	-1.0441	16.4284	3727	3727	MS2	21/324	ys151127_04.raw
		High		LEKIEDVDQLK	Unambiguous	5	2	1.46804e-09	A0A023EXK3;A0A023EWN0		HCD	1	0	1	1		3.31296e+07		58.05	0.000435792				1	4.91001	120	2	665.367	1329.73	-0.0688509	24.9269	6339	6339	MS2	9/112	ys151127_04.raw
		High		DSVVTEGTGKLEK	Unambiguous	2	2	1.46804e-09	A0A023EXK3;A0A023EWN0		HCD	1	0	1	1		9.83005e+07		57.98	0.000640227				1	0	110	3	454.908	1362.71	-0.482429	18.6225	4386	4386	MS2	6/108	ys151127_04.raw
		High		SVDITTDPAKDSVVTEGTGKLEK	Unambiguous	2	2	1.46804e-09	A0A023EXK3;A0A023EWN0		HCD	1	0	1	1		809878763		55.82	0.00116954				2	0.0893689	11	3	797.414	2390.23	-1.37045	26.94	6981	6981	MS2	24/228	ys151127_04.raw
		High		SVDITTDPAKDSVVTEGTGK	Unambiguous	2	2	1.46804e-09	A0A023EXK3;A0A023EWN0		HCD	1	0	1	1		8.49538e+08		53.56	0.00137057				1	9.78497	120	3	674.007	2020.01	-1.18804	25.308	6458	6458	MS2	9/192	ys151127_04.raw
		High		DSVVTEGTGKLEK	Unambiguous	2	2	1.46804e-09	A0A023EXK3;A0A023EWN0		HCD	1	0	1	1		4.44342e+07		53.54	0.00162142				1	9.44919	120	2	681.857	1362.71	-3.89897	18.6277	4388	4388	MS2	10/108	ys151127_04.raw
		High		AAQLQQPPPAAEVTAE	Unambiguous	6	1	7.34022e-10	A0A023EWN0		HCD	1	0	1	1				53.41	0.00150652				0	0	120	2	810.915	1620.82	-0.262833	29.0344	7657	7657	MS2	13/152	ys151127_04.raw
		High		AAQLQQPPPAAEVTAE	Unambiguous	6	1	7.34022e-10	A0A023EWN0		HCD	1	0	1	1		1.76298e+09		52	0.00198436				0	0.659545	21	2	810.914	1620.82	-0.940658	28.5184	7491	7491	MS2	7/152	ys151127_04.raw
		High		AAQLQQPPPAAEVTAE	Unambiguous	6	1	7.34022e-10	A0A023EWN0		HCD	1	0	1	1		1.76298e+09		51.97	0.00199812				0	0	31	2	810.914	1620.82	-0.940658	28.0147	7328	7328	MS2	7/152	ys151127_04.raw
		High		VESDAAENEKDASTEK	Unambiguous	2	2	1.46804e-09	A0A023EXK3;A0A023EWN0		HCD	1	0	1	1		6.30667e+06		51.82	0.000797739				1	25.9066	120	3	574.926	1722.76	-2.49025	10.1152	1848	1848	MS2	9/152	ys151127_04.raw
		High		QPAESDSDAANKTQENGGSADETLNDSK	Unambiguous	2	2	1.46804e-09	A0A023EXK3;A0A023EWN0		HCD	1	0	1	1		2.8138e+07		47.63	0.00391765				1	16.3157	120	3	960.417	2879.24	-1.29634	15.3945	3415	3415	MS2	19/324	ys151127_04.raw
	High			SVDITTDPAKDSVVTEGTGKLEK	Unambiguous	2	2	1.46804e-09	A0A023EXK3;A0A023EWN0		HCD	1	0	1	1		809878763	7.11208						2	0.0893689	11	3	797.414	2390.23	-1.37045	26.94	6981	6981	MS2	0/0	ys151127_04.raw
	High			KVESDAAENEKDASTEK	Unambiguous	2	2	1.46804e-09	A0A023EXK3;A0A023EWN0		HCD	1	0	1	1		8.15787e+07	6.62649						2	4.9921	120	3	617.624	1850.86	-1.65799	9.97016	1800	1800	MS2	0/0	ys151127_04.raw
	High			QPAESDSDAANKTQEnGGSADETLNDSK	Unambiguous	2	2	1.46804e-09	A0A023EXK3;A0A023EWN0	N16(Deamidated)	HCD	1	0	1	1		1.49771e+08	5.6121						1	0	120	3	960.746	2880.22	-0.344796	15.9141	3569	3569	MS2	0/0	ys151127_04.raw
	High			QPAESDSDAANKTQEnGGSADETLNDSK	Unambiguous	2	2	1.46804e-09	A0A023EXK3;A0A023EWN0	N16(Deamidated)	HCD	1	0	1	1		5.50189e+07	5.06614						1	27.5818	120	3	960.746	2880.22	-1.0441	16.4284	3727	3727	MS2	0/0	ys151127_04.raw
	High			SVDITTDPAKDSVVTEGTGK	Unambiguous	2	2	1.46804e-09	A0A023EXK3;A0A023EWN0		HCD	1	0	1	1		8.49538e+08	4.7631						1	10.0231	120	3	674.007	2020.01	-0.734807	25.8342	6624	6624	MS2	0/0	ys151127_04.raw
	High			AAQLQQPPPAAEVTAE	Unambiguous	6	1	7.34022e-10	A0A023EWN0		HCD	1	0	1	1		1.76298e+09	4.47361						0	0	31	2	810.914	1620.82	-0.940658	28.0147	7328	7328	MS2	0/0	ys151127_04.raw
	High			TQEnGGSADETLNDSK	Unambiguous	2	2	1.46804e-09	A0A023EXK3;A0A023EWN0	N4(Deamidated)	HCD	1	0	1	1		1.06952e+08	4.43336						0	72.083	120	2	833.854	1666.7	-1.3257	14.5693	3162	3162	MS2	0/0	ys151127_04.raw
	High			SVDITTDPAKDSVVTEGTGK	Unambiguous	2	2	1.46804e-09	A0A023EXK3;A0A023EWN0		HCD	1	0	1	1		8.49538e+08	4.31754						1	9.78497	120	3	674.007	2020.01	-1.18804	25.308	6458	6458	MS2	0/0	ys151127_04.raw
	High			IEDVDQLKSQAnGDAQHNEGESEK	Unambiguous	2	2	1.46804e-09	A0A023EXK3;A0A023EWN0	N12(Deamidated)	HCD	1	0	1	1		3.86668e+07	4.26012						1	22.7055	120	3	881.399	2642.18	0.712344	18.7549	4427	4427	MS2	0/0	ys151127_04.raw
	High			QPAESDSDAANKTQENGGSADETLNDSK	Unambiguous	2	2	1.46804e-09	A0A023EXK3;A0A023EWN0		HCD	1	0	1	1		2.8138e+07	4.13191						1	16.3157	120	3	960.417	2879.24	-1.29634	15.3945	3415	3415	MS2	0/0	ys151127_04.raw
	High			VESDAAENEKDASTEK	Unambiguous	2	2	1.46804e-09	A0A023EXK3;A0A023EWN0		HCD	1	0	1	1		6.30667e+06	4.04679						1	25.9066	120	3	574.926	1722.76	-2.49025	10.1152	1848	1848	MS2	0/0	ys151127_04.raw
	High			AAQLQQPPPAAEVTAE	Unambiguous	6	1	7.34022e-10	A0A023EWN0		HCD	1	0	1	1		1.76298e+09	3.92696						0	0.659545	21	2	810.914	1620.82	-0.940658	28.5184	7491	7491	MS2	0/0	ys151127_04.raw
	High			AAQLQQPPPAAEVTAE	Unambiguous	6	1	7.34022e-10	A0A023EWN0		HCD	1	0	1	1			3.71221						0	0	120	2	810.915	1620.82	-0.262833	29.0344	7657	7657	MS2	0/0	ys151127_04.raw
	High			IEDVDQLKSQAnGDAQHNEGESEK	Unambiguous	2	2	1.46804e-09	A0A023EXK3;A0A023EWN0	N12(Deamidated)	HCD	1	0	1	1		1.53137e+07	3.59365						1	71.2725	120	3	881.397	2642.18	-2.16678	21.6889	5350	5350	MS2	0/0	ys151127_04.raw
	High			DGAGDASATASVSSPTTEKQPAESDSDAANK	Unambiguous	2	2	1.46804e-09	A0A023EXK3;A0A023EWN0		HCD	1	0	1	1		9.05711e+06	3.55769						1	46.786	120	3	989.108	2965.31	-1.58765	17.8252	4161	4161	MS2	0/0	ys151127_04.raw
	High			SVDITTDPAKDSVVTEGTGK	Unambiguous	2	2	1.46804e-09	A0A023EXK3;A0A023EWN0		HCD	1	0	1	1		1.25071e+07	3.45799						1	47.6674	120	3	674.007	2020.01	-1.00675	24.7912	6295	6295	MS2	0/0	ys151127_04.raw
	High			DSVVTEGTGKLEK	Unambiguous	2	2	1.46804e-09	A0A023EXK3;A0A023EWN0		HCD	1	0	1	1		4.44342e+07	3.28386						1	9.44919	120	2	681.857	1362.71	-3.89897	18.6277	4388	4388	MS2	0/0	ys151127_04.raw
	High			DSVVTEGTGKLEK	Unambiguous	2	2	1.46804e-09	A0A023EXK3;A0A023EWN0		HCD	1	0	1	1		9.83005e+07	3.27988						1	0	110	3	454.908	1362.71	-0.482429	18.6225	4386	4386	MS2	0/0	ys151127_04.raw
	High			TQEnGGSADETLnDSK	Unambiguous	2	2	1.46804e-09	A0A023EXK3;A0A023EWN0	N4(Deamidated); N13(Deamidated)	HCD	1	0	1	1		2.98641e+06	3.18121						0	19.6484	120	2	834.348	1667.69	0.427497	15.0803	3319	3319	MS2	0/0	ys151127_04.raw
	High			AAQLQQPPPAAEVTAE	Unambiguous	6	1	7.34022e-10	A0A023EWN0		HCD	1	0	1	1		2.76839e+07	3.17083						0	43.4727	120	3	540.945	1620.82	-2.04101	28.2907	7417	7417	MS2	0/0	ys151127_04.raw
	High			LEKIEDVDQLK	Unambiguous	5	2	1.46804e-09	A0A023EXK3;A0A023EWN0		HCD	1	0	1	1		229883017	3.06802						1	42.6023	41	3	443.913	1329.73	-0.285516	24.9243	6338	6338	MS2	0/0	ys151127_04.raw
	High			AAQLQQPPPAAEVTAE	Unambiguous	6	1	7.34022e-10	A0A023EWN0		HCD	1	0	1	1			2.81198						0		120	2	810.914	1620.82	-0.705897	29.5385	7822	7822	MS2	0/0	ys151127_04.raw
	High			LEKIEDVDQLK	Unambiguous	5	2	1.46804e-09	A0A023EXK3;A0A023EWN0		HCD	1	0	1	1		3.31296e+07	2.74425						1	4.91001	120	2	665.367	1329.73	-0.0688509	24.9269	6339	6339	MS2	0/0	ys151127_04.raw
	High			SVDITTDPAKDSVVTEGTGKLEK	Unambiguous	2	2	1.46804e-09	A0A023EXK3;A0A023EWN0		HCD	1	0	1	1			2.66502						2	45.8845	120	3	797.416	2390.23	1.77039	27.6359	7204	7204	MS2	0/0	ys151127_04.raw
	High			TQEnGGSADETLNDSK	Unambiguous	2	2	1.46804e-09	A0A023EXK3;A0A023EWN0	N4(Deamidated)	HCD	1	0	1	1		1.06952e+08	2.64163						0	18.589	120	2	833.856	1666.71	1.018	14.0623	3011	3011	MS2	0/0	ys151127_04.raw
	High			DSVVTEGTGKLEKIEDVDQLK	Unambiguous	2	2	1.46804e-09	A0A023EXK3;A0A023EWN0		HCD	1	0	1	1		7.24728e+06	2.60371						2	24.4822	120	3	768.403	2303.19	-1.74608	33.9728	9205	9205	MS2	0/0	ys151127_04.raw
	High			RSVDITTDPAKDSVVTEGTGK	Unambiguous	2	2	1.46804e-09	A0A023EXK3;A0A023EWN0		HCD	1	0	1	1		79679691	2.59128						2	48.2773	120	3	726.04	2176.11	-1.37628	22.2938	5543	5543	MS2	0/0	ys151127_04.raw
	High			AAQLQQPPPAAEVTAE	Unambiguous	6	1	7.34022e-10	A0A023EWN0		HCD	1	0	1	1			2.45577						0	30.0773	120	2	810.912	1620.82	-3.35071	27.506	7162	7162	MS2	0/0	ys151127_04.raw
	Sequest HT	Mascot	MS Amanda	Sequence	PSM Ambiguity	# Proteins	# Protein Groups	#VALUE!	Protein Group Accessions	Modifications	Activation Type	ΔScore	ΔCn	Rank	Search Engine Rank	QuanResultID	Precursor Area	XCorr	IonScore	Exp Value	Amanda Score	E-Value	P-Value	# Missed Cleavages	Isolation Interference [%]	Ion Inject Time [ms]	Charge	m/z [Da]	MH+ [Da]	ΔM [ppm]	RT [min]	First Scan	Last Scan	MS Order	Ions Matched	Spectrum File
			High	SVDITTDPAKDSVVTEGTGKLEK	Unambiguous	2	2	1.46804e-09	A0A023EXK3;A0A023EWN0		HCD	1	0	1	1		809878763				749.07	3.2078e-71	1.23887e-75	2	0.0893689	11	3	797.414	2390.23	-1.37045	26.94	6981	6981	MS2	39/86	ys151127_04.raw
			High	KVESDAAENEKDASTEK	Unambiguous	2	2	1.46804e-09	A0A023EXK3;A0A023EWN0		HCD	1	0	1	1		8.15787e+07				681.283	4.82369e-64	7.44282e-69	2	4.9921	120	3	617.624	1850.86	-1.65799	9.97016	1800	1800	MS2	32/62	ys151127_04.raw
			High	IEDVDQLKSQAnGDAQHNEGESEK	Unambiguous	2	2	1.46804e-09	A0A023EXK3;A0A023EWN0	N12(Deamidated)	HCD	1	0	1	1		3.86668e+07				543.772	1.75821e-48	4.19593e-55	1	22.7055	120	3	881.399	2642.18	0.712344	18.7549	4427	4427	MS2	25/90	ys151127_04.raw
			High	SVDITTDPAKDSVVTEGTGK	Unambiguous	2	2	1.46804e-09	A0A023EXK3;A0A023EWN0		HCD	1	0	1	1		8.49538e+08				530.969	3.90639e-48	8.00027e-54	1	10.0231	120	3	674.007	2020.01	-0.734807	25.8342	6624	6624	MS2	26/74	ys151127_04.raw
			High	SVDITTDPAKDSVVTEGTGK	Unambiguous	2	2	1.46804e-09	A0A023EXK3;A0A023EWN0		HCD	1	0	1	1		8.49538e+08				499.799	5.11417e-45	1.04747e-50	1	9.78497	120	3	674.007	2020.01	-1.18804	25.308	6458	6458	MS2	24/74	ys151127_04.raw
			High	QPAESDSDAANKTQEnGGSADETLNDSK	Unambiguous	2	2	1.46804e-09	A0A023EXK3;A0A023EWN0	N16(Deamidated)	HCD	1	0	1	1		5.50189e+07				443.399	2.14709e-41	4.57217e-45	1	27.5818	120	3	960.746	2880.22	-1.0441	16.4284	3727	3727	MS2	24/106	ys151127_04.raw
			High	IEDVDQLKSqANGDAQHNEGESEK	Unambiguous	2	2	1.46804e-09	A0A023EXK3;A0A023EWN0	Q10(Deamidated)	HCD	1	0	1	1		1.53137e+07				434.258	1.57181e-37	3.75155e-44	1	71.2725	120	3	881.397	2642.18	-2.16678	21.6889	5350	5350	MS2	22/90	ys151127_04.raw
			High	QPAESDSDAANKTQEnGGSADETLNDSK	Unambiguous	2	2	1.46804e-09	A0A023EXK3;A0A023EWN0	N16(Deamidated)	HCD	1	0	1	1		1.49771e+08				432.423	2.60825e-40	5.72362e-44	1	0	120	3	960.746	2880.22	-0.344796	15.9141	3569	3569	MS2	25/106	ys151127_04.raw
			High	SVDITTDPAKDSVVTEGTGK	Unambiguous	2	2	1.46804e-09	A0A023EXK3;A0A023EWN0		HCD	1	0	1	1		1.25071e+07				401.252	3.65969e-35	7.49566e-41	1	47.6674	120	3	674.007	2020.01	-1.00675	24.7912	6295	6295	MS2	20/74	ys151127_04.raw
			High	TQEnGGSADETLnDSK	Unambiguous	2	2	1.46804e-09	A0A023EXK3;A0A023EWN0	N4(Deamidated); N13(Deamidated)	HCD	1	0	1	1		2.98641e+06				395.335	4.61124e-37	2.92777e-40	0	19.6484	120	2	834.348	1667.69	0.427497	15.0803	3319	3319	MS2	16/29	ys151127_04.raw
			High	TQEnGGSADETLNDSK	Unambiguous	2	2	1.46804e-09	A0A023EXK3;A0A023EWN0	N4(Deamidated)	HCD	1	0	1	1		1.06952e+08				391.922	4.74232e-34	6.42393e-40	0	72.083	120	2	833.854	1666.7	-1.3257	14.5693	3162	3162	MS2	19/29	ys151127_04.raw
			High	LEKIEDVDQLK	Unambiguous	5	2	1.46804e-09	A0A023EXK3;A0A023EWN0		HCD	1	0	1	1		3.31296e+07				388.233	2.61436e-33	1.50196e-39	1	4.91001	120	2	665.367	1329.73	-0.0688509	24.9269	6339	6339	MS2	16/19	ys151127_04.raw
			High	DSVVTEGTGKLEK	Unambiguous	2	2	1.46804e-09	A0A023EXK3;A0A023EWN0		HCD	1	0	1	1		4.44342e+07				370.205	9.6845e-34	9.5395e-38	1	9.44919	120	2	681.857	1362.71	-3.89897	18.6277	4388	4388	MS2	16/23	ys151127_04.raw
			High	QPAESDSDAANKTQENGGSADETLNDSK	Unambiguous	2	2	1.46804e-09	A0A023EXK3;A0A023EWN0		HCD	1	0	1	1		2.8138e+07				369.171	4.9618e-34	1.21019e-37	1	16.3157	120	3	960.417	2879.24	-1.29634	15.3945	3415	3415	MS2	20/106	ys151127_04.raw
			High	DGAGDASATASVSSPTTEKQPAESDSDAANK	Unambiguous	2	2	1.46804e-09	A0A023EXK3;A0A023EWN0		HCD	1	0	1	1		9.05711e+06				365.68	1.76819e-30	2.704e-37	1	46.786	120	3	989.108	2965.31	-1.58765	17.8252	4161	4161	MS2	19/117	ys151127_04.raw
			High	VESDAAENEKDASTEK	Unambiguous	2	2	1.46804e-09	A0A023EXK3;A0A023EWN0		HCD	1	0	1	1		6.30667e+06				348.84	1.32641e-31	1.30617e-35	1	25.9066	120	3	574.926	1722.76	-2.49025	10.1152	1848	1848	MS2	18/58	ys151127_04.raw
			High	RSVDITTDPAKDSVVTEGTGK	Unambiguous	2	2	1.46804e-09	A0A023EXK3;A0A023EWN0		HCD	1	0	1	1		79679691				339.227	3.19238e-30	1.19471e-34	2	48.2773	120	3	726.04	2176.11	-1.37628	22.2938	5543	5543	MS2	15/78	ys151127_04.raw
			High	DSVVTEGTGKLEK	Unambiguous	2	2	1.46804e-09	A0A023EXK3;A0A023EWN0		HCD	1	0	1	1		9.83005e+07				331.489	5.66484e-30	7.09791e-34	1	0	110	3	454.908	1362.71	-0.482429	18.6225	4386	4386	MS2	18/46	ys151127_04.raw
			High	TQEnGGSADETLNDSK	Unambiguous	2	2	1.46804e-09	A0A023EXK3;A0A023EWN0	N4(Deamidated)	HCD	1	0	1	1		1.06952e+08				306.821	1.53411e-25	2.07908e-31	0	18.589	120	2	833.856	1666.71	1.018	14.0623	3011	3011	MS2	12/29	ys151127_04.raw
			High	LEKIEDVDQLK	Unambiguous	5	2	1.46804e-09	A0A023EXK3;A0A023EWN0		HCD	1	0	1	1		229883017				305.903	4.47112e-25	2.56868e-31	1	42.6023	41	3	443.913	1329.73	-0.285516	24.9243	6338	6338	MS2	16/38	ys151127_04.raw
			High	DSVVTEGTGKLEKIEDVDQLK	Unambiguous	2	2	1.46804e-09	A0A023EXK3;A0A023EWN0		HCD	1	0	1	1		7.24728e+06				272.609	1.51279e-22	5.48399e-28	2	24.4822	120	3	768.403	2303.19	-1.74608	33.9728	9205	9205	MS2	16/78	ys151127_04.raw
			High	SVDITTDPAKDSVVTEGTGKLEK	Unambiguous	2	2	1.46804e-09	A0A023EXK3;A0A023EWN0		HCD	1	0	1	1						270.637	1.21161e-23	8.63583e-28	2	45.8845	120	3	797.416	2390.23	1.77039	27.6359	7204	7204	MS2	14/86	ys151127_04.raw
			High	SVDITTDPAKDSVVTEGTGK	Unambiguous	2	2	1.46804e-09	A0A023EXK3;A0A023EWN0		HCD	1	0	1	1		3.80552e+07				242.319	4.78567e-19	5.86339e-25	1	0	120	2	1010.51	2020.01	1.41713	25.3756	6481	6481	MS2	10/37	ys151127_04.raw
			High	IEDVDQLK	Unambiguous	5	2	1.46804e-09	A0A023EXK3;A0A023EWN0		HCD	1	0	1	1		1.18572e+09				240.512	9.59896e-22	8.88792e-25	0	1.17098	55	2	480.255	959.503	-1.21817	21.1853	5194	5194	MS2	10/13	ys151127_04.raw
			High	ESNKDGAGDASATASVSSPTTEK	Unambiguous	2	2	1.46804e-09	A0A023EXK3;A0A023EWN0		HCD	1	0	1	1						228.843	2.06672e-17	1.30537e-23	1	59.8179	120	3	737.339	2210	-1.61221	14.7332	3212	3212	MS2	12/86	ys151127_04.raw
			High	QPAESDSDAANKTQENGGSADETLNDSK	Unambiguous	2	2	1.46804e-09	A0A023EXK3;A0A023EWN0		HCD	1	0	1	1		2.8138e+07				219.725	1.80254e-17	1.06534e-22	1	36.4312	120	3	960.42	2879.24	1.05668	15.2014	3355	3355	MS2	12/106	ys151127_04.raw
		High		TQEnGGSADETLnDSK	Unambiguous	2	2	1.46804e-09	A0A023EXK3;A0A023EWN0	N4(Deamidated); N13(Deamidated)	HCD	1	0	1	1		2.98641e+06		103.67	3.87442e-09				0	19.6484	120	2	834.348	1667.69	0.427497	15.0803	3319	3319	MS2	12/176	ys151127_04.raw
		High		TQEnGGSADETLNDSK	Unambiguous	2	2	1.46804e-09	A0A023EXK3;A0A023EWN0	N4(Deamidated)	HCD	1	0	1	1		1.06952e+08		90.95	2.12492e-07				0	72.083	120	2	833.854	1666.7	-1.3257	14.5693	3162	3162	MS2	13/176	ys151127_04.raw
		High		KVESDAAENEKDASTEK	Unambiguous	2	2	1.46804e-09	A0A023EXK3;A0A023EWN0		HCD	1	0	1	1		8.15787e+07		82.46	1.3814e-06				2	4.9921	120	3	617.624	1850.86	-1.65799	9.97016	1800	1800	MS2	13/192	ys151127_04.raw
		High		TQEnGGSADETLNDSK	Unambiguous	2	2	1.46804e-09	A0A023EXK3;A0A023EWN0	N4(Deamidated)	HCD	1	0	1	1		1.06952e+08		64.58	9.31802e-05				0	18.589	120	2	833.856	1666.71	1.018	14.0623	3011	3011	MS2	10/176	ys151127_04.raw
		High		SVDITTDPAKDSVVTEGTGK	Unambiguous	2	2	1.46804e-09	A0A023EXK3;A0A023EWN0		HCD	1	0	1	1		8.49538e+08		64.15	0.0001233				1	10.0231	120	3	674.007	2020.01	-0.734807	25.8342	6624	6624	MS2	20/192	ys151127_04.raw
		High		QPAESDSDAANKTQEnGGSADETLNDSK	Unambiguous	2	2	1.46804e-09	A0A023EXK3;A0A023EWN0	N16(Deamidated)	HCD	1	0	1	1		5.50189e+07		58.46	0.000282342				1	27.5818	120	3	960.746	2880.22	-1.0441	16.4284	3727	3727	MS2	21/324	ys151127_04.raw
		High		LEKIEDVDQLK	Unambiguous	5	2	1.46804e-09	A0A023EXK3;A0A023EWN0		HCD	1	0	1	1		3.31296e+07		58.05	0.000435792				1	4.91001	120	2	665.367	1329.73	-0.0688509	24.9269	6339	6339	MS2	9/112	ys151127_04.raw
		High		DSVVTEGTGKLEK	Unambiguous	2	2	1.46804e-09	A0A023EXK3;A0A023EWN0		HCD	1	0	1	1		9.83005e+07		57.98	0.000640227				1	0	110	3	454.908	1362.71	-0.482429	18.6225	4386	4386	MS2	6/108	ys151127_04.raw
		High		SVDITTDPAKDSVVTEGTGKLEK	Unambiguous	2	2	1.46804e-09	A0A023EXK3;A0A023EWN0		HCD	1	0	1	1		809878763		55.82	0.00116954				2	0.0893689	11	3	797.414	2390.23	-1.37045	26.94	6981	6981	MS2	24/228	ys151127_04.raw
		High		SVDITTDPAKDSVVTEGTGK	Unambiguous	2	2	1.46804e-09	A0A023EXK3;A0A023EWN0		HCD	1	0	1	1		8.49538e+08		53.56	0.00137057				1	9.78497	120	3	674.007	2020.01	-1.18804	25.308	6458	6458	MS2	9/192	ys151127_04.raw
		High		DSVVTEGTGKLEK	Unambiguous	2	2	1.46804e-09	A0A023EXK3;A0A023EWN0		HCD	1	0	1	1		4.44342e+07		53.54	0.00162142				1	9.44919	120	2	681.857	1362.71	-3.89897	18.6277	4388	4388	MS2	10/108	ys151127_04.raw
		High		VESDAAENEKDASTEK	Unambiguous	2	2	1.46804e-09	A0A023EXK3;A0A023EWN0		HCD	1	0	1	1		6.30667e+06		51.82	0.000797739				1	25.9066	120	3	574.926	1722.76	-2.49025	10.1152	1848	1848	MS2	9/152	ys151127_04.raw
		High		QPAESDSDAANKTQENGGSADETLNDSK	Unambiguous	2	2	1.46804e-09	A0A023EXK3;A0A023EWN0		HCD	1	0	1	1		2.8138e+07		47.63	0.00391765				1	16.3157	120	3	960.417	2879.24	-1.29634	15.3945	3415	3415	MS2	19/324	ys151127_04.raw
	High			SVDITTDPAKDSVVTEGTGKLEK	Unambiguous	2	2	1.46804e-09	A0A023EXK3;A0A023EWN0		HCD	1	0	1	1		809878763	7.11208						2	0.0893689	11	3	797.414	2390.23	-1.37045	26.94	6981	6981	MS2	0/0	ys151127_04.raw
	High			KVESDAAENEKDASTEK	Unambiguous	2	2	1.46804e-09	A0A023EXK3;A0A023EWN0		HCD	1	0	1	1		8.15787e+07	6.62649						2	4.9921	120	3	617.624	1850.86	-1.65799	9.97016	1800	1800	MS2	0/0	ys151127_04.raw
	High			QPAESDSDAANKTQEnGGSADETLNDSK	Unambiguous	2	2	1.46804e-09	A0A023EXK3;A0A023EWN0	N16(Deamidated)	HCD	1	0	1	1		1.49771e+08	5.6121						1	0	120	3	960.746	2880.22	-0.344796	15.9141	3569	3569	MS2	0/0	ys151127_04.raw
	High			QPAESDSDAANKTQEnGGSADETLNDSK	Unambiguous	2	2	1.46804e-09	A0A023EXK3;A0A023EWN0	N16(Deamidated)	HCD	1	0	1	1		5.50189e+07	5.06614						1	27.5818	120	3	960.746	2880.22	-1.0441	16.4284	3727	3727	MS2	0/0	ys151127_04.raw
	High			SVDITTDPAKDSVVTEGTGK	Unambiguous	2	2	1.46804e-09	A0A023EXK3;A0A023EWN0		HCD	1	0	1	1		8.49538e+08	4.7631						1	10.0231	120	3	674.007	2020.01	-0.734807	25.8342	6624	6624	MS2	0/0	ys151127_04.raw
	High			TQEnGGSADETLNDSK	Unambiguous	2	2	1.46804e-09	A0A023EXK3;A0A023EWN0	N4(Deamidated)	HCD	1	0	1	1		1.06952e+08	4.43336						0	72.083	120	2	833.854	1666.7	-1.3257	14.5693	3162	3162	MS2	0/0	ys151127_04.raw
	High			SVDITTDPAKDSVVTEGTGK	Unambiguous	2	2	1.46804e-09	A0A023EXK3;A0A023EWN0		HCD	1	0	1	1		8.49538e+08	4.31754						1	9.78497	120	3	674.007	2020.01	-1.18804	25.308	6458	6458	MS2	0/0	ys151127_04.raw
	High			IEDVDQLKSQAnGDAQHNEGESEK	Unambiguous	2	2	1.46804e-09	A0A023EXK3;A0A023EWN0	N12(Deamidated)	HCD	1	0	1	1		3.86668e+07	4.26012						1	22.7055	120	3	881.399	2642.18	0.712344	18.7549	4427	4427	MS2	0/0	ys151127_04.raw
	High			QPAESDSDAANKTQENGGSADETLNDSK	Unambiguous	2	2	1.46804e-09	A0A023EXK3;A0A023EWN0		HCD	1	0	1	1		2.8138e+07	4.13191						1	16.3157	120	3	960.417	2879.24	-1.29634	15.3945	3415	3415	MS2	0/0	ys151127_04.raw
	High			VESDAAENEKDASTEK	Unambiguous	2	2	1.46804e-09	A0A023EXK3;A0A023EWN0		HCD	1	0	1	1		6.30667e+06	4.04679						1	25.9066	120	3	574.926	1722.76	-2.49025	10.1152	1848	1848	MS2	0/0	ys151127_04.raw
	High			IEDVDQLKSQAnGDAQHNEGESEK	Unambiguous	2	2	1.46804e-09	A0A023EXK3;A0A023EWN0	N12(Deamidated)	HCD	1	0	1	1		1.53137e+07	3.59365						1	71.2725	120	3	881.397	2642.18	-2.16678	21.6889	5350	5350	MS2	0/0	ys151127_04.raw
	High			DGAGDASATASVSSPTTEKQPAESDSDAANK	Unambiguous	2	2	1.46804e-09	A0A023EXK3;A0A023EWN0		HCD	1	0	1	1		9.05711e+06	3.55769						1	46.786	120	3	989.108	2965.31	-1.58765	17.8252	4161	4161	MS2	0/0	ys151127_04.raw
	High			SVDITTDPAKDSVVTEGTGK	Unambiguous	2	2	1.46804e-09	A0A023EXK3;A0A023EWN0		HCD	1	0	1	1		1.25071e+07	3.45799						1	47.6674	120	3	674.007	2020.01	-1.00675	24.7912	6295	6295	MS2	0/0	ys151127_04.raw
	High			DSVVTEGTGKLEK	Unambiguous	2	2	1.46804e-09	A0A023EXK3;A0A023EWN0		HCD	1	0	1	1		4.44342e+07	3.28386						1	9.44919	120	2	681.857	1362.71	-3.89897	18.6277	4388	4388	MS2	0/0	ys151127_04.raw
	High			DSVVTEGTGKLEK	Unambiguous	2	2	1.46804e-09	A0A023EXK3;A0A023EWN0		HCD	1	0	1	1		9.83005e+07	3.27988						1	0	110	3	454.908	1362.71	-0.482429	18.6225	4386	4386	MS2	0/0	ys151127_04.raw
	High			TQEnGGSADETLnDSK	Unambiguous	2	2	1.46804e-09	A0A023EXK3;A0A023EWN0	N4(Deamidated); N13(Deamidated)	HCD	1	0	1	1		2.98641e+06	3.18121						0	19.6484	120	2	834.348	1667.69	0.427497	15.0803	3319	3319	MS2	0/0	ys151127_04.raw
	High			LEKIEDVDQLK	Unambiguous	5	2	1.46804e-09	A0A023EXK3;A0A023EWN0		HCD	1	0	1	1		229883017	3.06802						1	42.6023	41	3	443.913	1329.73	-0.285516	24.9243	6338	6338	MS2	0/0	ys151127_04.raw
	High			KVEEEKPAAAPVAVPEQqAQPAK	Selected	1	1	7.34022e-10	A0A023EXK3	Q18(Deamidated)	HCD	1	0	1	1		4.33857e+06	2.76477						1	0	120	3	806.091	2416.26	-5.74297	19.4401	4638	4638	MS2	0/0	ys151127_04.raw
	High			LEKIEDVDQLK	Unambiguous	5	2	1.46804e-09	A0A023EXK3;A0A023EWN0		HCD	1	0	1	1		3.31296e+07	2.74425						1	4.91001	120	2	665.367	1329.73	-0.0688509	24.9269	6339	6339	MS2	0/0	ys151127_04.raw
	High			SVDITTDPAKDSVVTEGTGKLEK	Unambiguous	2	2	1.46804e-09	A0A023EXK3;A0A023EWN0		HCD	1	0	1	1			2.66502						2	45.8845	120	3	797.416	2390.23	1.77039	27.6359	7204	7204	MS2	0/0	ys151127_04.raw
	High			TQEnGGSADETLNDSK	Unambiguous	2	2	1.46804e-09	A0A023EXK3;A0A023EWN0	N4(Deamidated)	HCD	1	0	1	1		1.06952e+08	2.64163						0	18.589	120	2	833.856	1666.71	1.018	14.0623	3011	3011	MS2	0/0	ys151127_04.raw
	High			DSVVTEGTGKLEKIEDVDQLK	Unambiguous	2	2	1.46804e-09	A0A023EXK3;A0A023EWN0		HCD	1	0	1	1		7.24728e+06	2.60371						2	24.4822	120	3	768.403	2303.19	-1.74608	33.9728	9205	9205	MS2	0/0	ys151127_04.raw
	High			RSVDITTDPAKDSVVTEGTGK	Unambiguous	2	2	1.46804e-09	A0A023EXK3;A0A023EWN0		HCD	1	0	1	1		79679691	2.59128						2	48.2773	120	3	726.04	2176.11	-1.37628	22.2938	5543	5543	MS2	0/0	ys151127_04.raw
A0A023ENQ3	Putative secreted protein OS=Aedes albopictus PE=2 SV=1 - [A0A023ENQ3_AEDAL]	26.44	3	6	6	21	2.62848e+07	0.0192936	18.828	21.58	5	6	305.689	18.54	4	5	2992.77	26.44	6	10	329	36.1343	4.76709
	Sequest HT	Mascot	MS Amanda	Sequence	PSM Ambiguity	# Proteins	# Protein Groups	#VALUE!	Protein Group Accessions	Modifications	Activation Type	ΔScore	ΔCn	Rank	Search Engine Rank	QuanResultID	Precursor Area	XCorr	IonScore	Exp Value	Amanda Score	E-Value	P-Value	# Missed Cleavages	Isolation Interference [%]	Ion Inject Time [ms]	Charge	m/z [Da]	MH+ [Da]	ΔM [ppm]	RT [min]	First Scan	Last Scan	MS Order	Ions Matched	Spectrum File
			High	AINLDATNPVFYcNR	Unambiguous	2	1	7.34022e-10	A0A023ENQ3	C13(Carbamidomethyl)	HCD	1	0	1	1		2.7252e+07				398.203	2.38016e-34	1.51265e-40	0	50.6254	120	2	884.428	1767.85	0.60386	37.8201	10434	10434	MS2	17/27	ys151127_04.raw
			High	FLNGQLEQPNFSSDSR	Unambiguous	3	1	7.34022e-10	A0A023ENQ3		HCD	1	0	1	1		7816354				391.346	4.17622e-36	7.33443e-40	0	0	120	2	919.933	1838.86	-4.10079	33.7038	9119	9119	MS2	16/29	ys151127_04.raw
			High	FLnGQLEQPNFSSDSR	Unambiguous	3	1	7.34022e-10	A0A023ENQ3	N3(Deamidated)	HCD	1	0	1	1		1.6753e+07				347.449	8.46296e-32	1.79948e-35	0	0	120	2	920.429	1839.85	0.342815	34.2662	9297	9297	MS2	13/29	ys151127_04.raw
			High	IEPDNQDYKNNMSVTQQR	Unambiguous	2	1	7.34022e-10	A0A023ENQ3		HCD	1	0	1	1		2.18952e+07				330.923	4.90595e-30	8.08629e-34	1	3.38512	120	3	727.339	2180	-0.193233	20.1591	4868	4868	MS2	16/66	ys151127_04.raw
			High	LGDYQSAADDcR	Unambiguous	2	1	7.34022e-10	A0A023ENQ3	C11(Carbamidomethyl)	HCD	1	0	1	1		2.97071e+07				328.756	3.90537e-27	1.33155e-33	0	6.80813	120	2	685.784	1370.56	-1.98921	17.5715	4083	4083	MS2	13/21	ys151127_04.raw
			High	YQEALNTYSK	Unambiguous	3	1	7.34022e-10	A0A023ENQ3		HCD	1	0	1	1		2.18132e+07				261.453	1.54879e-22	7.15577e-27	0	0	120	2	608.794	1216.58	-2.25933	19.2693	4589	4589	MS2	10/17	ys151127_04.raw
			High	FLnGqLEQPNFSSDSR	Unambiguous	3	1	7.34022e-10	A0A023ENQ3	N3(Deamidated); Q5(Deamidated)	HCD	1	0	1	1						255.129	3.77555e-22	3.06955e-26	0	48.0789	120	2	920.929	1840.85	8.42877	35.2113	9600	9600	MS2	10/29	ys151127_04.raw
			High	AINLDATNPVFYcNR	Unambiguous	2	1	7.34022e-10	A0A023ENQ3	C13(Carbamidomethyl)	HCD	1	0	1	1		9.78872e+06				253.837	6.50363e-20	4.13347e-26	0	83.9566	120	3	589.955	1767.85	1.2177	37.7596	10414	10414	MS2	15/54	ys151127_04.raw
			High	IEPDNqDYKNNmSVTQQR	Unambiguous	2	1	7.34022e-10	A0A023ENQ3	Q6(Deamidated); M12(Oxidation)	HCD	1	0	1	1						222.888	2.62379e-19	5.14267e-23	1	29.5738	120	3	733.004	2197	7.25901	15.7021	3505	3505	MS2	13/100	ys151127_04.raw
			High	mNKHELALDAYqNALR	Unambiguous	2	1	7.34022e-10	A0A023ENQ3	M1(Oxidation); Q12(Deamidated)	HCD	1	0	1	1						202.786	7.21787e-17	5.26468e-21	1	39.3557	120	3	635.321	1903.95	8.1038	28.4655	7473	7473	MS2	13/86	ys151127_04.raw
		High		FLNGQLEQPNFSSDSR	Unambiguous	3	1	7.34022e-10	A0A023ENQ3		HCD	1	0	1	1		7816354		102.69	1.81962e-08				0	0	120	2	919.933	1838.86	-4.10079	33.7038	9119	9119	MS2	11/172	ys151127_04.raw
		High		FLnGQLEQPNFSSDSR	Unambiguous	3	1	7.34022e-10	A0A023ENQ3	N3(Deamidated)	HCD	1	0	1	1		1.6753e+07		73.13	1.97652e-05				0	0	120	2	920.429	1839.85	0.342815	34.2662	9297	9297	MS2	10/172	ys151127_04.raw
		High		LGDYQSAADDcR	Unambiguous	2	1	7.34022e-10	A0A023ENQ3	C11(Carbamidomethyl)	HCD	1	0	1	1		2.97071e+07		72.16	4.32992e-06				0	6.80813	120	2	685.784	1370.56	-1.98921	17.5715	4083	4083	MS2	9/116	ys151127_04.raw
		High		AINLDATNPVFYcNR	Unambiguous	2	1	7.34022e-10	A0A023ENQ3	C13(Carbamidomethyl)	HCD	1	0	1	1		2.7252e+07		68.33	4.13723e-05				0	50.6254	120	2	884.428	1767.85	0.60386	37.8201	10434	10434	MS2	9/160	ys151127_04.raw
		High		IEPDNQDYKNNMSVTQQR	Unambiguous	2	1	7.34022e-10	A0A023ENQ3		HCD	1	0	1	1		2.18952e+07		53.91	0.00131159				1	3.38512	120	3	727.339	2180	-0.193233	20.1591	4868	4868	MS2	12/188	ys151127_04.raw
	High			AINLDATNPVFYcNR	Unambiguous	2	1	7.34022e-10	A0A023ENQ3	C13(Carbamidomethyl)	HCD	1	0	1	1		2.7252e+07	4.10401						0	50.6254	120	2	884.428	1767.85	0.60386	37.8201	10434	10434	MS2	0/0	ys151127_04.raw
	High			IEPDNQDYKNNMSVTQQR	Unambiguous	2	1	7.34022e-10	A0A023ENQ3		HCD	1	0	1	1		2.18952e+07	3.94156						1	3.38512	120	3	727.339	2180	-0.193233	20.1591	4868	4868	MS2	0/0	ys151127_04.raw
	High			YQEALNTYSK	Unambiguous	3	1	7.34022e-10	A0A023ENQ3		HCD	1	0	1	1		2.18132e+07	2.85608						0	0	120	2	608.794	1216.58	-2.25933	19.2693	4589	4589	MS2	0/0	ys151127_04.raw
	High			AINLDATNPVFYcNR	Unambiguous	2	1	7.34022e-10	A0A023ENQ3	C13(Carbamidomethyl)	HCD	1	0	1	1		9.78872e+06	2.82423						0	83.9566	120	3	589.955	1767.85	1.2177	37.7596	10414	10414	MS2	0/0	ys151127_04.raw
	High			LGDYQSAADDcR	Unambiguous	2	1	7.34022e-10	A0A023ENQ3	C11(Carbamidomethyl)	HCD	1	0	1	1		2.97071e+07	2.6183						0	6.80813	120	2	685.784	1370.56	-1.98921	17.5715	4083	4083	MS2	0/0	ys151127_04.raw
	High			FLNGQLEQPNFSSDSR	Unambiguous	3	1	7.34022e-10	A0A023ENQ3		HCD	1	0	1	1		7816354	2.48378						0	0	120	2	919.933	1838.86	-4.10079	33.7038	9119	9119	MS2	0/0	ys151127_04.raw
A0A023EIM8	Triosephosphate isomerase (Fragment) OS=Aedes albopictus PE=2 SV=1 - [A0A023EIM8_AEDAL]	32.39	3	5	5	14	1.37205e+07	0.0100712	16.2447	32.39	5	6	109.537	14.55	2	2	1800.27	32.39	5	6	213	22.7217	5.42725
	Sequest HT	Mascot	MS Amanda	Sequence	PSM Ambiguity	# Proteins	# Protein Groups	#VALUE!	Protein Group Accessions	Modifications	Activation Type	ΔScore	ΔCn	Rank	Search Engine Rank	QuanResultID	Precursor Area	XCorr	IonScore	Exp Value	Amanda Score	E-Value	P-Value	# Missed Cleavages	Isolation Interference [%]	Ion Inject Time [ms]	Charge	m/z [Da]	MH+ [Da]	ΔM [ppm]	RT [min]	First Scan	Last Scan	MS Order	Ions Matched	Spectrum File
			High	TATPEQAQEVHAALR	Unambiguous	3	1	7.34022e-10	A0A023EIM8		HCD	1	0	1	1		7.82385e+06				377.416	2.00931e-33	1.8132e-38	0	31.032	120	3	541.281	1621.83	-1.32487	20.2244	4889	4889	MS2	18/54	ys151127_04.raw
			High	DLNIGWVILGHSER	Unambiguous	3	1	7.34022e-10	A0A023EIM8		HCD	1	0	1	1		1.14581e+07				344.188	3.38831e-29	3.81215e-35	0	41.1734	120	3	536.953	1608.84	-3.26444	46.2272	13162	13162	MS2	17/50	ys151127_04.raw
			High	SQLPDSVGVAAQNcYK	Unambiguous	3	1	7.34022e-10	A0A023EIM8	C14(Carbamidomethyl)	HCD	1	0	1	1		10526543				290.446	6.81784e-25	9.02356e-30	0	13.6912	120	2	868.919	1736.83	1.85201	27.1427	7047	7047	MS2	12/29	ys151127_04.raw
			High	GAFTGEISPAMLK	Unambiguous	3	1	7.34022e-10	A0A023EIM8		HCD	1	0	1	1		6.2249e+06				279.833	1.56525e-22	1.03928e-28	0	13.518	120	2	661.343	1321.68	-2.18244	36.8269	10113	10113	MS2	13/23	ys151127_04.raw
			High	DLNIGWVILGHSER	Unambiguous	3	1	7.34022e-10	A0A023EIM8		HCD	1	0	1	1		2.02239e+06				259.224	1.06301e-20	1.19573e-26	0	53.7301	120	2	804.926	1608.85	-2.68702	46.2246	13161	13161	MS2	10/25	ys151127_04.raw
			High	EAGQTEAVcFR	Unambiguous	3	1	7.34022e-10	A0A023EIM8	C9(Carbamidomethyl)	HCD	1	0	1	1		1.9177e+07				249.164	2.08003e-22	1.21214e-25	0	25.8829	120	2	634.289	1267.57	-1.51662	21.6308	5332	5332	MS2	12/19	ys151127_04.raw
		High		SQLPDSVGVAAQNcYK	Unambiguous	3	1	7.34022e-10	A0A023EIM8	C14(Carbamidomethyl)	HCD	1	0	1	1		10526543		63.62	0.000144583				0	13.6912	120	2	868.919	1736.83	1.85201	27.1427	7047	7047	MS2	7/176	ys151127_04.raw
		High		TATPEQAQEVHAALR	Unambiguous	3	1	7.34022e-10	A0A023EIM8		HCD	1	0	1	1		7.82385e+06		62.25	0.000158208				0	31.032	120	3	541.281	1621.83	-1.32487	20.2244	4889	4889	MS2	16/148	ys151127_04.raw
	High			TATPEQAQEVHAALR	Unambiguous	3	1	7.34022e-10	A0A023EIM8		HCD	1	0	1	1		7.82385e+06	3.3973						0	31.032	120	3	541.281	1621.83	-1.32487	20.2244	4889	4889	MS2	0/0	ys151127_04.raw
	High			DLNIGWVILGHSER	Unambiguous	3	1	7.34022e-10	A0A023EIM8		HCD	1	0	1	1		1.14581e+07	2.9365						0	41.1734	120	3	536.953	1608.84	-3.26444	46.2272	13162	13162	MS2	0/0	ys151127_04.raw
	High			GAFTGEISPAMLK	Unambiguous	3	1	7.34022e-10	A0A023EIM8		HCD	1	0	1	1		6.2249e+06	2.82432						0	13.518	120	2	661.343	1321.68	-2.18244	36.8269	10113	10113	MS2	0/0	ys151127_04.raw
	High			EAGQTEAVcFR	Unambiguous	3	1	7.34022e-10	A0A023EIM8	C9(Carbamidomethyl)	HCD	1	0	1	1		1.9177e+07	2.43006						0	25.8829	120	2	634.289	1267.57	-1.51662	21.6308	5332	5332	MS2	0/0	ys151127_04.raw
	High			DLNIGWVILGHSER	Unambiguous	3	1	7.34022e-10	A0A023EIM8		HCD	1	0	1	1		2.02239e+06	2.33928						0	53.7301	120	2	804.926	1608.85	-2.68702	46.2246	13161	13161	MS2	0/0	ys151127_04.raw
	High			SQLPDSVGVAAQNcYK	Unambiguous	3	1	7.34022e-10	A0A023EIM8	C14(Carbamidomethyl)	HCD	1	0	1	1		10526543	2.31728						0	13.6912	120	2	868.919	1736.83	1.85201	27.1427	7047	7047	MS2	0/0	ys151127_04.raw
Q16MA3	AAEL012364-PA (Fragment) OS=Aedes aegypti GN=AAEL012364 PE=3 SV=1 - [Q16MA3_AEDAE]	11.11	3	6	6	13	8.10088e+06	0.00594622	13.2613	9.17	5	5	146.605	5.83	3	3	1334.41	9.17	5	5	720	79.6051	5.63037
	Sequest HT	Mascot	MS Amanda	Sequence	PSM Ambiguity	# Proteins	# Protein Groups	#VALUE!	Protein Group Accessions	Modifications	Activation Type	ΔScore	ΔCn	Rank	Search Engine Rank	QuanResultID	Precursor Area	XCorr	IonScore	Exp Value	Amanda Score	E-Value	P-Value	# Missed Cleavages	Isolation Interference [%]	Ion Inject Time [ms]	Charge	m/z [Da]	MH+ [Da]	ΔM [ppm]	RT [min]	First Scan	Last Scan	MS Order	Ions Matched	Spectrum File
			High	AIANEcQANFISVK	Unambiguous	2	1	7.34022e-10	Q16MA3	C6(Carbamidomethyl)	HCD	1	0	1	1		6899259				338.437	9.25826e-29	1.4331e-34	0	68.3213	120	2	782.891	1564.78	-2.27454	29.8772	7927	7927	MS2	15/25	ys151127_04.raw
			High	SPVAGDVDLTYVAK	Unambiguous	2	1	7.34022e-10	Q16MA3		HCD	1	0	1	1		3.01482e+06				278.417	7.74104e-25	1.43966e-28	0	52.89	120	2	717.876	1434.75	-1.40813	31.8082	8530	8530	MS2	12/25	ys151127_04.raw
			High	GVLFYGPPGcGK	Unambiguous	2	1	7.34022e-10	Q16MA3	C10(Carbamidomethyl)	HCD	1	0	1	1		8.99658e+06				243.937	3.87573e-20	4.03928e-25	0	26.3206	120	2	626.312	1251.62	-1.1121	32.5635	8763	8763	MS2	11/21	ys151127_04.raw
			High	LGDVVSIQScPDVK	Unambiguous	3	1	7.34022e-10	Q16MA3	C10(Carbamidomethyl)	HCD	1	0	1	1		8.40679e+06				237.639	7.64796e-19	1.72217e-24	0	12.835	120	2	758.886	1516.76	-2.18589	29.0129	7650	7650	MS2	10/25	ys151127_04.raw
			High	EIDIGIPDATGR	Unambiguous	2	1	7.34022e-10	Q16MA3		HCD	1	0	1	1		4.5049e+06				235.977	6.57064e-21	2.52523e-24	0	0	120	2	628.826	1256.65	-1.99246	34.6099	9407	9407	MS2	11/21	ys151127_04.raw
		High		AIANEcQANFISVK	Unambiguous	2	1	7.34022e-10	Q16MA3	C6(Carbamidomethyl)	HCD	1	0	1	1		6899259		67.44	3.87108e-05				0	68.3213	120	2	782.891	1564.78	-2.27454	29.8772	7927	7927	MS2	11/144	ys151127_04.raw
		High		LGDVVSIQScPDVK	Unambiguous	3	1	7.34022e-10	Q16MA3	C10(Carbamidomethyl)	HCD	1	0	1	1		8.40679e+06		60.35	0.00029836				0	12.835	120	2	758.886	1516.76	-2.18589	29.0129	7650	7650	MS2	7/128	ys151127_04.raw
		High		AEGkNEDLATAILK	Unambiguous	2	1	7.34022e-10	Q16MA3	K4(Acetyl)	HCD	1	0	1	1		5.50661e+06		57.48	0.000222775				1	15.9222	120	2	757.906	1514.81	-0.367512	35.3081	9631	9631	MS2	9/144	ys151127_04.raw
	High			AIANEcQANFISVK	Unambiguous	2	1	7.34022e-10	Q16MA3	C6(Carbamidomethyl)	HCD	1	0	1	1		6899259	3.40025						0	68.3213	120	2	782.891	1564.78	-2.27454	29.8772	7927	7927	MS2	0/0	ys151127_04.raw
	High			LGDVVSIQScPDVK	Unambiguous	3	1	7.34022e-10	Q16MA3	C10(Carbamidomethyl)	HCD	1	0	1	1		8.40679e+06	2.61855						0	12.835	120	2	758.886	1516.76	-2.18589	29.0129	7650	7650	MS2	0/0	ys151127_04.raw
	High			EIDIGIPDATGR	Unambiguous	2	1	7.34022e-10	Q16MA3		HCD	1	0	1	1		4.5049e+06	2.47726						0	0	120	2	628.826	1256.65	-1.99246	34.6099	9407	9407	MS2	0/0	ys151127_04.raw
	High			GVLFYGPPGcGK	Unambiguous	2	1	7.34022e-10	Q16MA3	C10(Carbamidomethyl)	HCD	1	0	1	1		8.99658e+06	2.43729						0	26.3206	120	2	626.312	1251.62	-1.1121	32.5635	8763	8763	MS2	0/0	ys151127_04.raw
	High			SPVAGDVDLTYVAK	Unambiguous	2	1	7.34022e-10	Q16MA3		HCD	1	0	1	1		3.01482e+06	2.32793						0	52.89	120	2	717.876	1434.75	-1.40813	31.8082	8530	8530	MS2	0/0	ys151127_04.raw
A0A023ET02	Putative neurofilament heavy polypeptide (Fragment) OS=Aedes albopictus PE=2 SV=1 - [A0A023ET02_AEDAL]	18.26	1	5	5	10	2.82275e+07	0.0207197	11.384	14.99	4	4	56.88	4.36	1	1	1330.88	18.26	5	5	367	38.9647	4.55127
	Sequest HT	Mascot	MS Amanda	Sequence	PSM Ambiguity	# Proteins	# Protein Groups	#VALUE!	Protein Group Accessions	Modifications	Activation Type	ΔScore	ΔCn	Rank	Search Engine Rank	QuanResultID	Precursor Area	XCorr	IonScore	Exp Value	Amanda Score	E-Value	P-Value	# Missed Cleavages	Isolation Interference [%]	Ion Inject Time [ms]	Charge	m/z [Da]	MH+ [Da]	ΔM [ppm]	RT [min]	First Scan	Last Scan	MS Order	Ions Matched	Spectrum File
			High	TNNDVVPVESSVEETKVENSAEPK	Unambiguous	1	1	7.34022e-10	A0A023ET02		HCD	1	0	1	1		1.46154e+07				344.574	4.87281e-29	3.48801e-35	1	76.6167	120	3	867.757	2601.26	1.02794	26.7912	6932	6932	MS2	16/90	ys151127_04.raw
			High	IVPTETTTVEHTAAAQ	Unambiguous	1	1	7.34022e-10	A0A023ET02		HCD	1	0	1	1		4.40011e+07				271.418	5.62911e-22	7.21506e-28	0	6.41947	120	2	834.925	1668.84	-0.762405	21.981	5443	5443	MS2	12/29	ys151127_04.raw
			High	GVSAPATPATPPAK	Unambiguous	1	1	7.34022e-10	A0A023ET02		HCD	1	0	1	1		4.98055e+06				259.706	2.27701e-23	1.07002e-26	0		120	2	632.848	1264.69	-0.794716	18.0349	4227	4227	MS2	12/25	ys151127_04.raw
			High	GVSAPATPATPPAKK	Unambiguous	1	1	7.34022e-10	A0A023ET02		HCD	1	0	1	1		2.60662e+07				250.057	9.65266e-23	9.86979e-26	1	59.4137	120	3	464.932	1392.78	-1.87016	14.7153	3206	3206	MS2	14/54	ys151127_04.raw
			High	TMGMDPAEDGGR	Unambiguous	1	1	7.34022e-10	A0A023ET02		HCD	1	0	1	1		2.51497e+06				205.128	4.52261e-15	3.07032e-21	0	47.9015	120	2	618.752	1236.5	-0.774104	19.6694	4712	4712	MS2	10/21	ys151127_04.raw
		High		IVPTETTTVEHTAAAQ	Unambiguous	1	1	7.34022e-10	A0A023ET02		HCD	1	0	1	1		4.40011e+07		56.88	0.000655039				0	6.41947	120	2	834.925	1668.84	-0.762405	21.981	5443	5443	MS2	11/120	ys151127_04.raw
	High			GVSAPATPATPPAKK	Unambiguous	1	1	7.34022e-10	A0A023ET02		HCD	1	0	1	1		2.60662e+07	3.23693						1	59.4137	120	3	464.932	1392.78	-1.87016	14.7153	3206	3206	MS2	0/0	ys151127_04.raw
	High			TNNDVVPVESSVEETKVENSAEPK	Unambiguous	1	1	7.34022e-10	A0A023ET02		HCD	1	0	1	1		1.46154e+07	3.23597						1	76.6167	120	3	867.757	2601.26	1.02794	26.7912	6932	6932	MS2	0/0	ys151127_04.raw
	High			GVSAPATPATPPAK	Unambiguous	1	1	7.34022e-10	A0A023ET02		HCD	1	0	1	1		4.98055e+06	2.56045						0		120	2	632.848	1264.69	-0.794716	18.0349	4227	4227	MS2	0/0	ys151127_04.raw
	High			IVPTETTTVEHTAAAQ	Unambiguous	1	1	7.34022e-10	A0A023ET02		HCD	1	0	1	1		4.40011e+07	2.3506						0	6.41947	120	2	834.925	1668.84	-0.762405	21.981	5443	5443	MS2	0/0	ys151127_04.raw
A0A023EVG3	Uncharacterized protein OS=Aedes albopictus PE=2 SV=1 - [A0A023EVG3_AEDAL]	9.92	3	5	5	9	4.43758e+06	0.00325728	2.74946	2.33	1	1	108.598	5.43	3	3	1171.34	9.92	5	5	645	70.6022	4.94482
	Sequest HT	Mascot	MS Amanda	Sequence	PSM Ambiguity	# Proteins	# Protein Groups	#VALUE!	Protein Group Accessions	Modifications	Activation Type	ΔScore	ΔCn	Rank	Search Engine Rank	QuanResultID	Precursor Area	XCorr	IonScore	Exp Value	Amanda Score	E-Value	P-Value	# Missed Cleavages	Isolation Interference [%]	Ion Inject Time [ms]	Charge	m/z [Da]	MH+ [Da]	ΔM [ppm]	RT [min]	First Scan	Last Scan	MS Order	Ions Matched	Spectrum File
			High	GLTQcYEcTPK	Unambiguous	2	1	7.34022e-10	A0A023EVG3	C5(Carbamidomethyl); C8(Carbamidomethyl)	HCD	1	0	1	1		1631343				275.932	9.99284e-25	2.5518e-28	0	15.7412	120	2	678.799	1356.59	-1.58766	20.2892	4911	4911	MS2	11/19	ys151127_04.raw
			High	NTPSEPIHcIVWAK	Unambiguous	2	1	7.34022e-10	A0A023EVG3	C9(Carbamidomethyl)	HCD	1	0	1	1		3.00979e+06				236.247	1.02745e-17	2.37301e-24	0	0	120	3	551.279	1651.82	-2.14935	30.2057	8031	8031	MS2	12/50	ys151127_04.raw
			High	ILVVGAGGIGcEILK	Unambiguous	3	1	7.34022e-10	A0A023EVG3	C11(Carbamidomethyl)	HCD	1	0	1	1		3.58664e+06				232.205	9.49369e-18	6.01846e-24	0	34.5256	120	2	749.938	1498.87	1.0609	42.1114	11842	11842	MS2	9/27	ys151127_04.raw
			High	VFAESITALKEDFGK	Unambiguous	1	1	7.34022e-10	A0A023EVG3		HCD	1	0	1	1		5.20003e+06				223.769	1.8094e-16	4.19816e-23	1	20.1532	120	3	552.295	1654.87	0.661601	38.5918	10691	10691	MS2	12/54	ys151127_04.raw
			High	LVLNALDNR	Unambiguous	1	1	7.34022e-10	A0A023EVG3		HCD	1	0	1	1		4.52606e+06				203.184	3.71331e-18	4.80377e-21	0	70.1624	120	2	514.297	1027.59	-2.60972	29.7332	7882	7882	MS2	9/15	ys151127_04.raw
		High		ILVVGAGGIGcEILK	Unambiguous	3	1	7.34022e-10	A0A023EVG3	C11(Carbamidomethyl)	HCD	1	0	1	1		3.58664e+06		51.53	0.00168948				0	34.5256	120	2	749.938	1498.87	1.0609	42.1114	11842	11842	MS2	6/112	ys151127_04.raw
		High		GLTQcYEcTPK	Unambiguous	2	1	7.34022e-10	A0A023EVG3	C5(Carbamidomethyl); C8(Carbamidomethyl)	HCD	1	0	1	1		1631343		51.26	0.000487807				0	15.7412	120	2	678.799	1356.59	-1.58766	20.2892	4911	4911	MS2	9/108	ys151127_04.raw
		High		LVLNALDNR	Unambiguous	1	1	7.34022e-10	A0A023EVG3		HCD	1	0	1	1		4.52606e+06		41.14	0.00351493				0	70.1624	120	2	514.297	1027.59	-2.60972	29.7332	7882	7882	MS2	8/84	ys151127_04.raw
	High			ILVVGAGGIGcEILK	Unambiguous	3	1	7.34022e-10	A0A023EVG3	C11(Carbamidomethyl)	HCD	1	0	1	1		3.58664e+06	2.74946						0	34.5256	120	2	749.938	1498.87	1.0609	42.1114	11842	11842	MS2	0/0	ys151127_04.raw
A0A023EQL3	Putative calreticulin like 2 OS=Aedes albopictus PE=2 SV=1 - [A0A023EQL3_AEDAL]	21.95	7	4	4	9	4.81127e+06	0.00353158	9.17054	17.56	3	3	102.547	13.9	2	2	1217.76	21.95	4	4	410	46.8921	4.50049
	Sequest HT	Mascot	MS Amanda	Sequence	PSM Ambiguity	# Proteins	# Protein Groups	#VALUE!	Protein Group Accessions	Modifications	Activation Type	ΔScore	ΔCn	Rank	Search Engine Rank	QuanResultID	Precursor Area	XCorr	IonScore	Exp Value	Amanda Score	E-Value	P-Value	# Missed Cleavages	Isolation Interference [%]	Ion Inject Time [ms]	Charge	m/z [Da]	MH+ [Da]	ΔM [ppm]	RT [min]	First Scan	Last Scan	MS Order	Ions Matched	Spectrum File
			High	DLHGDSPYLVMFGPDIcGPGTK	Unambiguous	6	1	7.34022e-10	A0A023EQL3	C17(Carbamidomethyl)	HCD	1	0	1	1		5.28982e+06				387.055	7.34882e-32	1.97004e-39	0	0	120	3	792.703	2376.09	-2.94795	45.528	12943	12943	MS2	16/82	ys151127_04.raw
			High	AAEADKDDEDLDDEEDEEnTLGEATEVEDEGHDEL	Unambiguous	2	1	7.34022e-10	A0A023EQL3	N19(Deamidated)	HCD	1	0	1	1		4.06152e+06				321.425	3.31897e-29	7.20262e-33	1	56.4011	120	3	1298.18	3892.53	3.84644	37.1581	10220	10220	MS2	14/134	ys151127_04.raw
			High	cKDDVYTHFYTLVVK	Unambiguous	7	1	7.34022e-10	A0A023EQL3	C1(Carbamidomethyl)	HCD	1	0	1	1		5.08246e+06				258.692	2.28757e-22	1.35143e-26	1	23.7514	120	3	629.982	1887.93	0.9095	37.1476	10216	10216	MS2	12/54	ys151127_04.raw
			High	FFnDEEnDKGLQTSQDAR	Unambiguous	3	1	7.34022e-10	A0A023EQL3	N3(Deamidated); N7(Deamidated)	HCD	1	0	1	1		1.34692e+06				250.587	1.79109e-18	8.73556e-26	1		120	3	705.981	2115.93	8.62867	24.5388	6217	6217	MS2	11/66	ys151127_04.raw
		High		DLHGDSPYLVMFGPDIcGPGTK	Unambiguous	6	1	7.34022e-10	A0A023EQL3	C17(Carbamidomethyl)	HCD	1	0	1	1		5.28982e+06		64.2	0.000195246				0	0	120	3	792.703	2376.09	-2.94795	45.528	12943	12943	MS2	14/168	ys151127_04.raw
		High		AAEADKDDEDLDDEEDEEnTLGEATEVEDEGHDEL	Unambiguous	2	1	7.34022e-10	A0A023EQL3	N19(Deamidated)	HCD	1	0	1	1		4.06152e+06		57.68	9.11048e-05				1	56.4011	120	3	1298.18	3892.53	3.84644	37.1581	10220	10220	MS2	10/356	ys151127_04.raw
	High			DLHGDSPYLVMFGPDIcGPGTK	Unambiguous	6	1	7.34022e-10	A0A023EQL3	C17(Carbamidomethyl)	HCD	1	0	1	1		5.28982e+06	3.16574						0	0	120	3	792.703	2376.09	-2.94795	45.528	12943	12943	MS2	0/0	ys151127_04.raw
	High			cKDDVYTHFYTLVVK	Unambiguous	7	1	7.34022e-10	A0A023EQL3	C1(Carbamidomethyl)	HCD	1	0	1	1		5.08246e+06	3.04451						1	23.7514	120	3	629.982	1887.93	0.9095	37.1476	10216	10216	MS2	0/0	ys151127_04.raw
	High			AAEADKDDEDLDDEEDEEnTLGEATEVEDEGHDEL	Unambiguous	2	1	7.34022e-10	A0A023EQL3	N19(Deamidated)	HCD	1	0	1	1		4.06152e+06	2.96029						1	56.4011	120	3	1298.18	3892.53	3.84644	37.1581	10220	10220	MS2	0/0	ys151127_04.raw
Q4PKD7	Proliferating cell nuclear antigen OS=Aedes aegypti GN=PCNA PE=2 SV=1 - [Q4PKD7_AEDAE]	18.85	2	3	3	7	4.11517e+06	0.00302063	7.50284	18.85	3	3	82.05	5.77	1	1	855.217	18.85	3	3	260	28.9381	4.76709
	Sequest HT	Mascot	MS Amanda	Sequence	PSM Ambiguity	# Proteins	# Protein Groups	#VALUE!	Protein Group Accessions	Modifications	Activation Type	ΔScore	ΔCn	Rank	Search Engine Rank	QuanResultID	Precursor Area	XCorr	IonScore	Exp Value	Amanda Score	E-Value	P-Value	# Missed Cleavages	Isolation Interference [%]	Ion Inject Time [ms]	Charge	m/z [Da]	MH+ [Da]	ΔM [ppm]	RT [min]	First Scan	Last Scan	MS Order	Ions Matched	Spectrum File
			High	LMNLDQEHLGIPETDYAcIVR	Unambiguous	2	1	7.34022e-10	Q4PKD7	C18(Carbamidomethyl)	HCD	1	0	1	1		4.73002e+06				307.73	2.05731e-25	1.68668e-31	0	16.3418	120	3	829.739	2487.2	1.06063	42.37	11925	11925	MS2	15/78	ys151127_04.raw
			High	FSASGDAGSANIK	Unambiguous	2	1	7.34022e-10	Q4PKD7		HCD	1	0	1	1		4.96435e+06				286.06	8.38801e-26	2.47726e-29	0	23.1651	120	2	612.796	1224.58	-1.05765	17.671	4113	4113	MS2	13/23	ys151127_04.raw
			High	DLSQFGESVVIScTK	Unambiguous	2	1	7.34022e-10	Q4PKD7	C13(Carbamidomethyl)	HCD	1	0	1	1		2.65114e+06				261.427	4.11158e-21	7.19988e-27	0	16.9586	120	2	835.411	1669.82	3.28547	40.2782	11246	11246	MS2	9/27	ys151127_04.raw
		High		DLSQFGESVVIScTK	Unambiguous	2	1	7.34022e-10	Q4PKD7	C13(Carbamidomethyl)	HCD	1	0	1	1		2.65114e+06		82.05	2.35429e-06				0	16.9586	120	2	835.411	1669.82	3.28547	40.2782	11246	11246	MS2	8/156	ys151127_04.raw
	High			LMNLDQEHLGIPETDYAcIVR	Unambiguous	2	1	7.34022e-10	Q4PKD7	C18(Carbamidomethyl)	HCD	1	0	1	1		4.73002e+06	2.64663						0	16.3418	120	3	829.739	2487.2	1.06063	42.37	11925	11925	MS2	0/0	ys151127_04.raw
	High			FSASGDAGSANIK	Unambiguous	2	1	7.34022e-10	Q4PKD7		HCD	1	0	1	1		4.96435e+06	2.49309						0	23.1651	120	2	612.796	1224.58	-1.05765	17.671	4113	4113	MS2	0/0	ys151127_04.raw
	High			DLSQFGESVVIScTK	Unambiguous	2	1	7.34022e-10	Q4PKD7	C13(Carbamidomethyl)	HCD	1	0	1	1		2.65114e+06	2.36311						0	16.9586	120	2	835.411	1669.82	3.28547	40.2782	11246	11246	MS2	0/0	ys151127_04.raw
A0A023ER21	Putative enolase-phosphatase e-1 OS=Aedes albopictus PE=2 SV=1 - [A0A023ER21_AEDAL]	8.76	1	2	2	5	1.28172e+06	0.000940811	2.31443	5.14	1	1	98.1873	8.76	2	2	540.824	8.76	2	2	331	36.3832	4.67822
	Sequest HT	Mascot	MS Amanda	Sequence	PSM Ambiguity	# Proteins	# Protein Groups	#VALUE!	Protein Group Accessions	Modifications	Activation Type	ΔScore	ΔCn	Rank	Search Engine Rank	QuanResultID	Precursor Area	XCorr	IonScore	Exp Value	Amanda Score	E-Value	P-Value	# Missed Cleavages	Isolation Interference [%]	Ion Inject Time [ms]	Charge	m/z [Da]	MH+ [Da]	ΔM [ppm]	RT [min]	First Scan	Last Scan	MS Order	Ions Matched	Spectrum File
			High	EFTVISSFTDLPLESAK	Unambiguous	1	1	7.34022e-10	A0A023ER21		HCD	1	0	1	1		1.16298e+06				311.612	1.03787e-25	6.89965e-32	0	28.3622	120	2	942.484	1883.96	-1.5437	50.373	14475	14475	MS2	12/31	ys151127_04.raw
			High	TLQGLVWAQGYK	Unambiguous	1	1	7.34022e-10	A0A023ER21		HCD	1	0	1	1		1.40046e+06				229.213	5.50709e-18	1.19877e-23	0	0	120	2	682.371	1363.73	-1.64589	38.6663	10715	10715	MS2	8/21	ys151127_04.raw
		High		EFTVISSFTDLPLESAK	Unambiguous	1	1	7.34022e-10	A0A023ER21		HCD	1	0	1	1		1.16298e+06		64.44	0.000139475				0	28.3622	120	2	942.484	1883.96	-1.5437	50.373	14475	14475	MS2	8/128	ys151127_04.raw
		High		TLQGLVWAQGYK	Unambiguous	1	1	7.34022e-10	A0A023ER21		HCD	1	0	1	1		1.40046e+06		49.58	0.00184673				0	0	120	2	682.371	1363.73	-1.64589	38.6663	10715	10715	MS2	6/124	ys151127_04.raw
	High			EFTVISSFTDLPLESAK	Unambiguous	1	1	7.34022e-10	A0A023ER21		HCD	1	0	1	1		1.16298e+06	2.31443						0	28.3622	120	2	942.484	1883.96	-1.5437	50.373	14475	14475	MS2	0/0	ys151127_04.raw
Q0Z987	Actin OS=Aedes albopictus PE=2 SV=1 - [Q0Z987_AEDAL]	11.97	21	3	3	4	5.29592e+06	0.00388732	3.07016	4.79	1	1		0			748.644	11.97	3	3	376	41.8638	5.47803
	Sequest HT	Mascot	MS Amanda	Sequence	PSM Ambiguity	# Proteins	# Protein Groups	#VALUE!	Protein Group Accessions	Modifications	Activation Type	ΔScore	ΔCn	Rank	Search Engine Rank	QuanResultID	Precursor Area	XCorr	IonScore	Exp Value	Amanda Score	E-Value	P-Value	# Missed Cleavages	Isolation Interference [%]	Ion Inject Time [ms]	Charge	m/z [Da]	MH+ [Da]	ΔM [ppm]	RT [min]	First Scan	Last Scan	MS Order	Ions Matched	Spectrum File
			High	EITALAPSTmK	Unambiguous	3	1	7.34022e-10	Q0Z987	M10(Oxidation)	HCD	1	0	1	1		1.35273e+06				256.75	1.95061e-20	2.11359e-26	0	0	120	2	589.311	1177.61	0.69381	21.8702	5409	5409	MS2	12/29	ys151127_04.raw
			High	SYELPDGQVITIGNER	Unambiguous	18	1	7.34022e-10	Q0Z987		HCD	1	0	1	1		6.58337e+06				253.361	6.68075e-22	4.61218e-26	0	30.6819	120	2	895.952	1790.9	2.60358	39.9029	11120	11120	MS2	9/29	ys151127_04.raw
			High	VAPEEHPVLLTEAPLNPK	Unambiguous	19	1	7.34022e-10	Q0Z987		HCD	1	0	1	1		7.95165e+06				238.533	1.19744e-18	1.40177e-24	0	23.4651	120	3	652.026	1954.06	-0.538171	32.2223	8658	8658	MS2	13/66	ys151127_04.raw
	High			VAPEEHPVLLTEAPLNPK	Unambiguous	19	1	7.34022e-10	Q0Z987		HCD	1	0	1	1		7.95165e+06	3.07016						0	23.4651	120	3	652.026	1954.06	-0.538171	32.2223	8658	8658	MS2	0/0	ys151127_04.raw
	Sequest HT	Mascot	MS Amanda	Sequence	PSM Ambiguity	# Proteins	# Protein Groups		Protein Group Accessions	Modifications	Activation Type	ΔScore	ΔCn	Rank	Search Engine Rank	QuanResultID	Precursor Area	XCorr	IonScore	Exp Value	Amanda Score	E-Value	P-Value	# Missed Cleavages	Isolation Interference [%]	Ion Inject Time [ms]	Charge	m/z [Da]	MH+ [Da]	ΔM [ppm]	RT [min]	First Scan	Last Scan	MS Order	Ions Matched	Spectrum File
	High			IAELEAqLQK	Unambiguous	1	1		H0U268	Q7(Deamidated)	HCD	1	0	1	1		1.13404e+07	2.71229						0	27.7463	120	2	572.316	1143.62	-0.942602	30.038	7978	7978	MS2	0/0	ys151127_04.raw
							1.36236e+09

## Sheet: 603
Accession	Description	ΣCoverage	Σ# Proteins	Σ# Unique Peptides	Σ# Peptides	Σ# PSMs	Area	Relative abundance	Score Sequest HT	Coverage Sequest HT	# Peptides Sequest HT	# PSM Sequest HT	Score Mascot	Coverage Mascot	# Peptides Mascot	# PSM Mascot	Score MS Amanda	Coverage MS Amanda	# Peptides MS Amanda	# PSM MS Amanda	# AAs	MW [kDa]	calc. pI
A0A023EXN8	Putative k-similarity type rna binding protein OS=Aedes albopictus PE=2 SV=1 - [A0A023EXN8_AEDAL]	45.05	4	23	23	143	7.89772e+08	0.528804	176.71	31.52	15	42	1705.34	35.01	15	33	23451.4	38.35	19	68	717	74.8149	7.59131
	Sequest HT	Mascot	MS Amanda	Sequence	PSM Ambiguity	# Proteins	# Protein Groups	#VALUE!	Protein Group Accessions	Modifications	Activation Type	ΔScore	ΔCn	Rank	Search Engine Rank	QuanResultID	Precursor Area	XCorr	IonScore	Exp Value	Amanda Score	E-Value	P-Value	# Missed Cleavages	Isolation Interference [%]	Ion Inject Time [ms]	Charge	m/z [Da]	MH+ [Da]	ΔM [ppm]	RT [min]	First Scan	Last Scan	MS Order	Ions Matched	Spectrum File
			High	DNHDNGNSGQYGNDFGGPQVTR	Unambiguous	2	1	6.69565e-10	A0A023EXN8		HCD	1	0	1	1		7.12419e+07				673.131	1.12171e-61	4.8626e-68	0	0	120	3	783.666	2348.98	-1.58854	22.4974	5597	5597	MS2	31/82	ys151127_09.raw
			High	DNHDnGNSGQYGNDFGGPQVTR	Unambiguous	2	1	6.69565e-10	A0A023EXN8	N5(Deamidated)	HCD	1	0	1	1		2.72416e+08				662.473	4.20484e-61	5.65837e-67	0	4.37611	120	3	783.996	2349.97	0.512845	23.4127	5893	5893	MS2	34/82	ys151127_09.raw
			High	MVIIQDGPGQEmEKPLR	Unambiguous	3	1	6.69565e-10	A0A023EXN8	M12(Oxidation)	HCD	1	0	1	1		1.58094e+08				608.636	1.03046e-57	1.36884e-61	0	31.3171	106	3	653.001	1956.99	-0.130851	25.6486	6614	6614	MS2	33/94	ys151127_09.raw
			High	DNHDnGNSGQYGnDFGGPQVTR	Unambiguous	2	1	6.69565e-10	A0A023EXN8	N5(Deamidated); N13(Deamidated)	HCD	1	0	1	1						561.089	3.1675e-53	7.78254e-57	0	34.3658	120	3	784.326	2350.96	3.07978	23.9283	6060	6060	MS2	29/82	ys151127_09.raw
			High	LSQINNNSNSNQPAGGAQDPVQR	Unambiguous	1	1	6.69565e-10	A0A023EXN8		HCD	1	0	1	1		2.18407e+07				560.227	2.93757e-51	9.49033e-57	0	45.7855	120	2	1205.08	2409.15	-0.834462	18.82	4441	4441	MS2	24/43	ys151127_09.raw
			High	QLVFELIQEKDNYNAQR	Unambiguous	1	1	6.69565e-10	A0A023EXN8		HCD	1	0	1	1		3.10646e+07				506.923	3.19963e-45	2.0308e-51	1	0	120	2	1054.54	2108.08	-0.21989	37.0837	10310	10310	MS2	22/31	ys151127_09.raw
			High	mVIIQDGPGQEMEKPLR	Unambiguous	3	1	6.69565e-10	A0A023EXN8	M1(Oxidation)	HCD	1	0	1	1		1.32802e+08				502.766	3.98225e-47	5.28991e-51	0	16.8111	68	3	653.001	1956.99	-0.0372859	27.382	7186	7186	MS2	26/92	ys151127_09.raw
			High	FGGQPDYnNAHSPTGMSPAAMQAAAQAAAVAAR	Unambiguous	1	1	6.69565e-10	A0A023EXN8	N8(Deamidated)	HCD	1	0	1	1		1.79691e+07				486.89	4.83065e-45	2.04636e-49	0	15.1726	120	3	1077.5	3230.48	0.252453	39.8929	11270	11270	MS2	24/126	ys151127_09.raw
			High	MVNQQGGGGHNGPMDnGNHGGGGR	Unambiguous	1	1	6.69565e-10	A0A023EXN8	N16(Deamidated)	HCD	1	0	1	1		1.5269e+07				480.327	1.85659e-45	9.27369e-49	0	5.46588	120	3	769.323	2305.95	0.321119	10.2973	1831	1831	MS2	25/90	ys151127_09.raw
			High	mIEELIESVQR	Unambiguous	3	1	6.69565e-10	A0A023EXN8	M1(Oxidation)	HCD	1	0	1	1		443469082				442.766	3.42246e-41	5.28974e-45	0	30.0808	120	2	681.851	1362.69	0.799377	33.9826	9295	9295	MS2	19/28	ys151127_09.raw
			High	GGFGGGPGNFNNQPFQEImIPGSK	Unambiguous	1	1	6.69565e-10	A0A023EXN8	M19(Oxidation)	HCD	1	0	1	1		8.85995e+07				434.279	2.14682e-39	3.73334e-44	0	3.33771	120	3	822.724	2466.16	2.91418	41.9288	11965	11965	MS2	26/136	ys151127_09.raw
			High	FGGQPDYnNAHSPTGMSPAAmQAAAQAAAVAAR	Unambiguous	1	1	6.69565e-10	A0A023EXN8	N8(Deamidated); M21(Oxidation)	HCD	1	0	1	1		5.65386e+06				432.118	1.55568e-39	6.14091e-44	0	30.5662	120	3	1082.83	3246.48	3.32155	33.3605	9098	9098	MS2	23/190	ys151127_09.raw
			High	LSQInNNSNSNQPAGGAQDPVQR	Unambiguous	1	1	6.69565e-10	A0A023EXN8	N5(Deamidated)	HCD	1	0	1	1		6.8473e+07				423.907	2.84866e-38	4.06696e-43	0	0	120	3	804.05	2410.14	0.702095	20.2387	4905	4905	MS2	22/86	ys151127_09.raw
			High	LSQINNnSNSNQPAGGAQDPVQR	Unambiguous	1	1	6.69565e-10	A0A023EXN8	N7(Deamidated)	HCD	1	0	1	1		2.21267e+08				414.485	1.23395e-37	3.56046e-42	0	0.89467	120	3	804.051	2410.14	1.38585	19.7185	4737	4737	MS2	24/86	ys151127_09.raw
			High	KFGGQPDYNNAHSPTGMSPAAMqAAAQAAAVAAR	Unambiguous	1	1	6.69565e-10	A0A023EXN8	Q23(Deamidated)	HCD	1	0	1	1		6.62615e+06				413.91	8.79009e-38	4.06441e-42	1	0	120	3	1120.2	3358.59	6.8216	35.3288	9729	9729	MS2	19/130	ys151127_09.raw
			High	GGFGGGPGNFNNQPFQEIMIPGSK	Unambiguous	1	1	6.69565e-10	A0A023EXN8		HCD	1	0	1	1		3.65511e+08				410.446	4.59383e-36	9.02417e-42	0	0	120	3	817.394	2450.17	4.39514	44.0752	12701	12701	MS2	23/90	ys151127_09.raw
			High	QINQQSGAHTEmDR	Unambiguous	4	1	6.69565e-10	A0A023EXN8	M12(Oxidation)	HCD	1	0	1	1		2.14238e+06				410.162	1.20512e-37	9.63478e-42	0	13.6687	120	3	544.248	1630.73	2.60389	10.0391	1748	1748	MS2	22/76	ys151127_09.raw
			High	QLVFELIQEKDNYNAQR	Unambiguous	1	1	6.69565e-10	A0A023EXN8		HCD	1	0	1	1		793253231				408.816	2.06982e-35	1.31347e-41	1	13.4685	120	3	703.364	2108.08	0.758133	37.4881	10448	10448	MS2	21/62	ys151127_09.raw
			High	MVIIQDGPGQEMEKPLR	Unambiguous	3	1	6.69565e-10	A0A023EXN8		HCD	1	0	1	1		7.17872e+08				406.648	5.97141e-37	2.16387e-41	0	9.01671	120	3	647.67	1940.99	0.675818	30.7432	8267	8267	MS2	20/62	ys151127_09.raw
			High	GGFGGGPGNFNNQPFQEIMIPGSK	Unambiguous	1	1	6.69565e-10	A0A023EXN8		HCD	1	0	1	1		4.67273e+07				399.55	5.67373e-35	1.10924e-40	0	0	120	2	1225.58	2450.15	-1.42846	44.1485	12725	12725	MS2	19/45	ys151127_09.raw
			High	FGGQPDYnNAHSPTGmSPAAMQAAAQAAAVAAR	Unambiguous	1	1	6.69565e-10	A0A023EXN8	N8(Deamidated); M16(Oxidation)	HCD	1	0	1	1		6.97607e+06				394.471	8.99766e-36	3.5722e-40	0	22.0982	120	3	1082.83	3246.48	3.20875	34.3629	9418	9418	MS2	20/190	ys151127_09.raw
			High	QLVFELIQEKDNYNAQR	Unambiguous	1	1	6.69565e-10	A0A023EXN8		HCD	1	0	1	1		793253231				394.014	6.25218e-34	3.96812e-40	1	17.8308	120	3	703.363	2108.07	-1.5002	36.9792	10273	10273	MS2	21/62	ys151127_09.raw
			High	MVIIqDGPGQEMEKPLR	Unambiguous	3	1	6.69565e-10	A0A023EXN8	Q5(Deamidated)	HCD	1	0	1	1						379.14	4.87831e-35	1.21897e-38	0	29.0642	120	3	648.003	1941.99	8.30903	30.2227	8100	8100	MS2	20/62	ys151127_09.raw
			High	mVIIQDGPGQEMEKPLR	Unambiguous	3	1	6.69565e-10	A0A023EXN8	M1(Oxidation)	HCD	1	0	1	1						377.729	1.2315e-34	1.68676e-38	0	9.38947	120	3	653.001	1956.99	0.524103	27.8849	7348	7348	MS2	22/92	ys151127_09.raw
			High	MVIIQDGPGQEmEKPLR	Unambiguous	3	1	6.69565e-10	A0A023EXN8	M12(Oxidation)	HCD	1	0	1	1		1.58094e+08				371.195	5.70394e-34	7.59412e-38	0	57.2157	120	3	653.001	1956.99	-0.317981	26.1842	6792	6792	MS2	22/94	ys151127_09.raw
			High	LSQInNnSNSNQPAGGAQDPVQR	Unambiguous	1	1	6.69565e-10	A0A023EXN8	N5(Deamidated); N7(Deamidated)	HCD	1	0	1	1						364.851	7.13041e-32	3.27256e-37	0	3.24431	120	3	804.377	2411.12	-0.288429	20.7676	5074	5074	MS2	20/86	ys151127_09.raw
			High	QQQQQqAPMnGTEQAEVFVPK	Unambiguous	1	1	6.69565e-10	A0A023EXN8	Q6(Deamidated); N10(Deamidated)	HCD	1	0	1	1						361.105	1.6068e-30	7.75367e-37	0	35.4018	120	3	796.715	2388.13	7.11315	31.0096	8350	8350	MS2	18/77	ys151127_09.raw
			High	GGFGGGPGnFNNQPFQEIMIPGSK	Unambiguous	1	1	6.69565e-10	A0A023EXN8	N9(Deamidated)	HCD	1	0	1	1		5.11231e+06				354.875	5.16023e-30	3.25484e-36	0	72.5613	120	3	817.722	2451.15	5.06275	46.635	13568	13568	MS2	19/90	ys151127_09.raw
			High	MVIIQDGPGQEMEKPLR	Unambiguous	3	1	6.69565e-10	A0A023EXN8		HCD	1	0	1	1		1.57757e+07				352.353	1.6056e-31	5.81719e-36	0	10.172	120	2	971.001	1940.99	0.431183	30.3487	8139	8139	MS2	15/31	ys151127_09.raw
			High	QQQQQqAPMnGTEQAEVFVPK	Unambiguous	1	1	6.69565e-10	A0A023EXN8	Q6(Deamidated); N10(Deamidated)	HCD	1	0	1	1						341.274	1.83085e-28	7.45753e-35	0	42.0105	120	3	796.715	2388.13	7.57318	31.5471	8521	8521	MS2	17/77	ys151127_09.raw
			High	QQQQQQAPmnGTEQAEVFVPK	Unambiguous	1	1	6.69565e-10	A0A023EXN8	M9(Oxidation); N10(Deamidated)	HCD	1	0	1	1		7.09919e+07				337.342	6.04376e-28	1.84399e-34	0	20.9115	120	3	801.716	2403.13	3.52394	28.197	7449	7449	MS2	19/116	ys151127_09.raw
			High	mVIIQDGPGQEMEKPLR	Unambiguous	3	1	6.69565e-10	A0A023EXN8	M1(Oxidation)	HCD	1	0	1	1						334.891	2.32817e-30	3.24257e-34	0	11.5285	120	3	653.002	1956.99	1.27262	28.4012	7513	7513	MS2	19/92	ys151127_09.raw
			High	mVNQQGGGGHNGPMDnGNHGGGGR	Unambiguous	1	1	6.69565e-10	A0A023EXN8	M1(Oxidation); N16(Deamidated)	HCD	1	0	1	1						332.269	2.86344e-30	5.93089e-34	0	86.1937	120	3	774.656	2321.95	1.77286	10.0287	1744	1744	MS2	21/134	ys151127_09.raw
			High	LSQINNNSNSNQPAGGAQDPVQR	Unambiguous	1	1	6.69565e-10	A0A023EXN8		HCD	1	0	1	1		5.66839e+08				330.228	2.93734e-28	9.48904e-34	0	0	120	3	803.721	2409.15	-0.586695	19.2049	4564	4564	MS2	17/86	ys151127_09.raw
			High	QQQQQQAPMNGTEQAEVFVPK	Unambiguous	1	1	6.69565e-10	A0A023EXN8		HCD	1	0	1	1		5.30409e+07				320.591	9.0586e-27	8.72738e-33	0	45.7874	120	3	796.054	2386.15	0.755942	30.5018	8189	8189	MS2	16/76	ys151127_09.raw
			High	GGFGGGPGNFNNQPFQEIMIPGSK	Unambiguous	1	1	6.69565e-10	A0A023EXN8		HCD	1	0	1	1		4.67273e+07				316.275	1.20467e-26	2.35802e-32	0	0	120	2	1225.58	2450.16	-0.232746	44.1138	12714	12714	MS2	14/45	ys151127_09.raw
			High	ISGDPQKVEHAK	Unambiguous	3	1	6.69565e-10	A0A023EXN8		HCD	1	0	1	1		2.19594e+06				314.221	5.29025e-27	3.78394e-32	1	32.3425	120	2	654.85	1308.69	1.04142	10.0365	1747	1747	MS2	14/21	ys151127_09.raw
			High	mIEELIESVQR	Unambiguous	3	1	6.69565e-10	A0A023EXN8	M1(Oxidation)	HCD	1	0	1	1						305.036	2.03387e-27	3.13627e-31	0	57.737	120	2	681.852	1362.7	2.68055	34.8901	9587	9587	MS2	16/28	ys151127_09.raw
			High	MIEELIESVQR	Unambiguous	3	1	6.69565e-10	A0A023EXN8		HCD	1	0	1	1		4.67608e+08				300.725	6.29921e-25	8.46186e-31	0	29.3282	120	2	673.853	1346.7	0.205516	38.843	10907	10907	MS2	13/19	ys151127_09.raw
			High	MVIIQDGPGQEMEKPLR	Unambiguous	3	1	6.69565e-10	A0A023EXN8		HCD	1	0	1	1						294.209	1.04452e-25	3.7941e-30	0		120	3	647.669	1940.99	-0.173205	31.2576	8428	8428	MS2	16/62	ys151127_09.raw
			High	MVNQQGGGGHnGPMDnGNHGGGGR	Unambiguous	1	1	6.69565e-10	A0A023EXN8	N11(Deamidated); N16(Deamidated)	HCD	1	0	1	1		1.24531e+07				293.025	5.55581e-27	4.98279e-30	0	10.7135	120	3	769.649	2306.93	-2.30141	10.9213	2017	2017	MS2	14/90	ys151127_09.raw
			High	QQQQQQAPMnGTEQAEVFVPK	Unambiguous	1	1	6.69565e-10	A0A023EXN8	N10(Deamidated)	HCD	1	0	1	1		8.58013e+07				290.687	2.46927e-23	8.53648e-30	0	27.3992	120	3	796.382	2387.13	0.75261	31.5848	8534	8534	MS2	15/76	ys151127_09.raw
			High	QINQQSGAHTEMDR	Unambiguous	4	1	6.69565e-10	A0A023EXN8		HCD	1	0	1	1		1.86993e+06				285.739	4.2757e-25	2.66765e-29	0	32.2269	120	2	807.868	1614.73	0.282658	11.0705	2061	2061	MS2	11/25	ys151127_09.raw
			High	LSQINNNSNSnqPAGGAQDPVQR	Unambiguous	1	1	6.69565e-10	A0A023EXN8	N11(Deamidated); Q12(Deamidated)	HCD	1	0	1	1		1.5544e+07				282.471	3.9209e-24	5.66122e-29	0	14.1749	120	3	804.377	2411.12	-1.35162	21.2864	5245	5245	MS2	13/86	ys151127_09.raw
			High	IDEAEAIEK	Unambiguous	4	1	6.69565e-10	A0A023EXN8		HCD	1	0	1	1						273.832	5.18059e-25	4.13785e-28	0	7.50141	24	2	509.257	1017.51	-2.94517	17.5209	4052	4052	MS2	12/15	ys151127_09.raw
			High	IDEAEAIEK	Unambiguous	4	1	6.69565e-10	A0A023EXN8		HCD	1	0	1	1		315451660				270.267	1.22053e-24	9.40316e-28	0	24.8506	120	2	509.258	1017.51	-0.845691	18.0421	4193	4193	MS2	11/15	ys151127_09.raw
			High	EAEmIEQQVK	Unambiguous	4	1	6.69565e-10	A0A023EXN8	M4(Oxidation)	HCD	1	0	1	1		4.90549e+07				266.424	6.27915e-24	2.27836e-27	0	24.4603	120	2	610.795	1220.58	0.312295	15.792	3512	3512	MS2	14/26	ys151127_09.raw
			High	GGFGGGPGNFNNQPFQEIMIPGSK	Unambiguous	1	1	6.69565e-10	A0A023EXN8		HCD	1	0	1	1						265.262	1.37974e-21	2.97744e-27	0	50.8295	120	3	817.386	2450.14	-5.09585	45.2056	13086	13086	MS2	17/90	ys151127_09.raw
			High	EAEMIEQQVK	Unambiguous	4	1	6.69565e-10	A0A023EXN8		HCD	1	0	1	1		4.41967e+08				264.312	5.0919e-23	3.70535e-27	0	22.7848	91	2	602.798	1204.59	1.26331	19.5827	4692	4692	MS2	13/17	ys151127_09.raw
			High	QLVFELIQEK	Unambiguous	1	1	6.69565e-10	A0A023EXN8		HCD	1	0	1	1		559403770				261.715	6.60949e-24	6.7375e-27	0	33.5696	106	2	623.855	1246.7	-0.547436	40.8223	11584	11584	MS2	13/17	ys151127_09.raw
			High	MVNqQGGGGHNGPMDNGNHGGGGR	Unambiguous	1	1	6.69565e-10	A0A023EXN8	Q4(Deamidated)	HCD	1	0	1	1						253.843	1.09703e-22	4.12729e-26	0	61.5624	120	3	769.327	2305.97	5.87947	10.1515	1786	1786	MS2	13/90	ys151127_09.raw
			High	LGRIDEAEAIEK	Unambiguous	4	1	6.69565e-10	A0A023EXN8		HCD	1	0	1	1		2.08292e+07				251.1	1.79547e-22	7.76253e-26	1	71.8776	120	3	448.576	1343.71	-1.7595	21.4191	5291	5291	MS2	15/42	ys151127_09.raw
			High	EAEMIEQQVK	Unambiguous	4	1	6.69565e-10	A0A023EXN8		HCD	1	0	1	1		4.41967e+08				246.933	2.78555e-21	2.02645e-25	0	6.15418	120	2	602.798	1204.59	1.06063	20.0887	4857	4857	MS2	11/17	ys151127_09.raw
			High	mIEELIESVQR	Unambiguous	3	1	6.69565e-10	A0A023EXN8	M1(Oxidation)	HCD	1	0	1	1		2.35892e+07				246.799	1.35792e-21	2.08975e-25	0	23.3679	120	3	454.903	1362.69	-0.218267	34.0225	9308	9308	MS2	14/56	ys151127_09.raw
			High	EEYTFTVPVNK	Unambiguous	4	1	6.69565e-10	A0A023EXN8		HCD	1	0	1	1		695034672				242.847	1.77664e-21	5.19181e-25	0	8.45513	90	2	663.833	1326.66	0.0837763	31.073	8370	8370	MS2	12/19	ys151127_09.raw
			High	EAEmIEQQVK	Unambiguous	4	1	6.69565e-10	A0A023EXN8	M4(Oxidation)	HCD	1	0	1	1		38885052				239.196	3.25419e-21	1.20347e-24	0	29.306	120	2	610.795	1220.58	-0.187755	15.2793	3355	3355	MS2	11/26	ys151127_09.raw
			High	EAEmIEQQVK	Unambiguous	4	1	6.69565e-10	A0A023EXN8	M4(Oxidation)	HCD	1	0	1	1						238.985	3.40068e-21	1.26325e-24	0	54.8146	120	2	610.796	1220.59	1.81244	16.8156	3833	3833	MS2	12/26	ys151127_09.raw
			High	QQQQQQAPmNGTEQAEVFVPK	Unambiguous	1	1	6.69565e-10	A0A023EXN8	M9(Oxidation)	HCD	1	0	1	1		9.69806e+06				237.856	8.2084e-19	1.63848e-24	0	47.4253	120	3	801.385	2402.14	0.25068	27.0539	7077	7077	MS2	13/116	ys151127_09.raw
			High	GGFGGGPGnFNNqPFQEImIPGSK	Unambiguous	1	1	6.69565e-10	A0A023EXN8	N9(Deamidated); Q13(Deamidated); M19(Oxidation)	HCD	1	0	1	1						237.755	2.34723e-19	1.67694e-24	0		120	3	823.385	2468.14	8.47007	42.4626	12149	12149	MS2	14/136	ys151127_09.raw
			High	EEYTFTVPVNK	Unambiguous	4	1	6.69565e-10	A0A023EXN8		HCD	1	0	1	1		695034672				234.699	1.15925e-20	3.38961e-24	0	4.59379	120	2	663.833	1326.66	0.17579	31.2135	8414	8414	MS2	12/19	ys151127_09.raw
			High	MVIIQDGPGQEmEKPLR	Unambiguous	3	1	6.69565e-10	A0A023EXN8	M12(Oxidation)	HCD	1	0	1	1						225.146	3.10101e-19	3.05759e-23	0	40.909	120	3	653	1956.99	-1.44076	26.8767	7019	7019	MS2	15/94	ys151127_09.raw
			High	mVIIQDGPGQEMEKPLR	Unambiguous	3	1	6.69565e-10	A0A023EXN8	M1(Oxidation)	HCD	1	0	1	1						222.607	4.00049e-19	5.48613e-23	0	40.5263	120	3	653	1956.99	-1.25363	29.949	8012	8012	MS2	13/92	ys151127_09.raw
			High	ASANQTnEKTFTTK	Unambiguous	4	1	6.69565e-10	A0A023EXN8	N7(Deamidated)	HCD	1	0	1	1		4.3771e+06				220.473	2.00352e-17	8.96768e-23	1	73.3283	120	3	514.585	1541.74	-1.59099	12.5258	2502	2502	MS2	12/50	ys151127_09.raw
			High	mIEELIESVQR	Unambiguous	3	1	6.69565e-10	A0A023EXN8	M1(Oxidation)	HCD	1	0	1	1		6.76805e+06				220.078	6.37826e-19	9.82178e-23	0	14.3845	120	2	681.848	1362.69	-2.963	36.1791	10003	10003	MS2	12/28	ys151127_09.raw
			High	IDEAEAIEK	Unambiguous	4	1	6.69565e-10	A0A023EXN8		HCD	1	0	1	1						219.762	5.45819e-17	1.05637e-22	0	50.5618	120	2	509.259	1017.51	1.31376	18.5539	4357	4357	MS2	10/15	ys151127_09.raw
			High	QINQQSGAHTEMDR	Unambiguous	4	1	6.69565e-10	A0A023EXN8		HCD	1	0	1	1		1.38845e+08				217.146	3.07501e-18	1.92948e-22	0	33.7575	120	3	538.915	1614.73	0.65232	10.9534	2027	2027	MS2	12/50	ys151127_09.raw
			High	SAVGVVIGK	Unambiguous	3	1	6.69565e-10	A0A023EXN8		HCD	1	0	1	1		8.58191e+08				216.639	2.17901e-19	2.16817e-22	0	33.6632	26	2	415.262	829.516	2.03183	21.3092	5253	5253	MS2	10/15	ys151127_09.raw
			High	EEYTFTVPVNK	Unambiguous	4	1	6.69565e-10	A0A023EXN8		HCD	1	0	1	1		695034672				209.425	3.90669e-18	1.14164e-21	0	37.738	120	2	663.832	1326.66	-0.100251	31.608	8542	8542	MS2	10/19	ys151127_09.raw
		High		sDFSNQNSQNFSQSSAFAAALQR	Unambiguous	1	1	6.69565e-10	A0A023EXN8	N-Term(Acetyl)	HCD	1	0	1	1		1.12085e+07		125.58	1.04341e-10				0	0	120	2	1274.09	2547.16	5.80172	43.6861	12567	12567	MS2	16/248	ys151127_09.raw
		High		LSQINNNSNSNQPAGGAQDPVQR	Unambiguous	1	1	6.69565e-10	A0A023EXN8		HCD	1	0	1	1		2.18407e+07		116.72	1.05268e-09				0	45.7855	120	2	1205.08	2409.15	-0.834462	18.82	4441	4441	MS2	16/256	ys151127_09.raw
		High		DNHDNGNSGQYGNDFGGPQVTR	Unambiguous	2	1	6.69565e-10	A0A023EXN8		HCD	1	0	1	1		7.12419e+07		95.86	5.4374e-08				0	0	120	3	783.666	2348.98	-1.58854	22.4974	5597	5597	MS2	26/248	ys151127_09.raw
		High		DNHDnGNSGQYGNDFGGPQVTR	Unambiguous	2	1	6.69565e-10	A0A023EXN8	N5(Deamidated)	HCD	1	0	1	1		2.72416e+08		92.68	8.67263e-08				0	4.37611	120	3	783.996	2349.97	0.512845	23.4127	5893	5893	MS2	27/248	ys151127_09.raw
		High		QLVFELIQEKDNYNAQR	Unambiguous	1	1	6.69565e-10	A0A023EXN8		HCD	1	0	1	1		3.10646e+07		88.2	4.43852e-07				1	0	120	2	1054.54	2108.08	-0.21989	37.0837	10310	10310	MS2	15/192	ys151127_09.raw
		High		FGGQPDYNnAHSPTGmSPAAMQAAAQAAAVAAR	Unambiguous	1	1	6.69565e-10	A0A023EXN8	N9(Deamidated); M16(Oxidation)	HCD	1	0	1	1		6.97607e+06		79.69	1.24137e-05				0	22.0982	120	3	1082.83	3246.48	3.20875	34.3629	9418	9418	MS2	13/372	ys151127_09.raw
		High		QINQQSGAHTEMDR	Unambiguous	4	1	6.69565e-10	A0A023EXN8		HCD	1	0	1	1		1.86993e+06		79.18	1.50433e-06				0	32.2269	120	2	807.868	1614.73	0.282658	11.0705	2061	2061	MS2	10/156	ys151127_09.raw
		High		sDFSNQNSQNFSQSSAFAAALQR	Unambiguous	1	1	6.69565e-10	A0A023EXN8	N-Term(Acetyl)	HCD	1	0	1	1		2.80601e+08		75.85	8.41932e-06				0	31.0278	120	3	849.722	2547.15	1.14782	43.591	12534	12534	MS2	12/248	ys151127_09.raw
		High		LSQINNNSnSnQPAGGAQDPVQR	Unambiguous	1	1	6.69565e-10	A0A023EXN8	N9(Deamidated); N11(Deamidated)	HCD	1	0	1	1				73.73	2.79986e-05				0	3.24431	120	3	804.377	2411.12	-0.288429	20.7676	5074	5074	MS2	8/256	ys151127_09.raw
		High		LSQINNNSNSnQPAGGAQDPVQR	Unambiguous	1	1	6.69565e-10	A0A023EXN8	N11(Deamidated)	HCD	1	0	1	1		2.21267e+08		73.35	1.94108e-05				0	0.89467	120	3	804.051	2410.14	1.38585	19.7185	4737	4737	MS2	8/256	ys151127_09.raw
		High		LSQINNNSNSnQPAGGAQDPVQR	Unambiguous	1	1	6.69565e-10	A0A023EXN8	N11(Deamidated)	HCD	1	0	1	1		6.8473e+07		73.33	2.31654e-05				0	0	120	3	804.05	2410.14	0.702095	20.2387	4905	4905	MS2	8/256	ys151127_09.raw
		High		FGGQPDYNnAHSPTGMSPAAMQAAAQAAAVAAR	Unambiguous	1	1	6.69565e-10	A0A023EXN8	N9(Deamidated)	HCD	1	0	1	1		1.79691e+07		71.99	8.33139e-05				0	15.1726	120	3	1077.5	3230.48	0.252453	39.8929	11270	11270	MS2	13/372	ys151127_09.raw
		High		sDFSNQNSqnFSQSSAFAAALQR	Unambiguous	1	1	6.69565e-10	A0A023EXN8	N-Term(Acetyl); Q9(Deamidated); N10(Deamidated)	HCD	1	0	1	1				70.1	7.40892e-05				0		120	3	850.381	2549.13	4.66097	44.9059	12983	12983	MS2	12/248	ys151127_09.raw
		High		FGGQPDYNnAHSPTGMSPAAmQAAAQAAAVAAR	Unambiguous	1	1	6.69565e-10	A0A023EXN8	N9(Deamidated); M21(Oxidation)	HCD	1	0	1	1		5.65386e+06		68.9	0.000148645				0	30.5662	120	3	1082.83	3246.48	3.32155	33.3605	9098	9098	MS2	12/372	ys151127_09.raw
		High		LSQINNNSNSNQPAGGAQDPVQR	Unambiguous	1	1	6.69565e-10	A0A023EXN8		HCD	1	0	1	1		5.66839e+08		67.85	8.04135e-05				0	0	120	3	803.721	2409.15	-0.586695	19.2049	4564	4564	MS2	8/256	ys151127_09.raw
		High		mIEELIESVQR	Unambiguous	3	1	6.69565e-10	A0A023EXN8	M1(Oxidation)	HCD	1	0	1	1		443469082		67.65	5.45951e-05				0	30.0808	120	2	681.851	1362.69	0.799377	33.9826	9295	9295	MS2	10/84	ys151127_09.raw
		High		LSQINNNSNSnqPAGGAQDPVQR	Unambiguous	1	1	6.69565e-10	A0A023EXN8	N11(Deamidated); Q12(Deamidated)	HCD	1	0	1	1		1.5544e+07		65.58	0.000177748				0	14.1749	120	3	804.377	2411.12	-1.35162	21.2864	5245	5245	MS2	9/256	ys151127_09.raw
		High		GGFGGGPGNFNNQPFQEImIPGSK	Unambiguous	1	1	6.69565e-10	A0A023EXN8	M19(Oxidation)	HCD	1	0	1	1		8.85995e+07		62.41	0.000266562				0	3.33771	120	3	822.724	2466.16	2.91418	41.9288	11965	11965	MS2	16/244	ys151127_09.raw
		High		mVIIQDGPGQEMEKPLR	Unambiguous	3	1	6.69565e-10	A0A023EXN8	M1(Oxidation)	HCD	1	0	1	1		1.32802e+08		59.87	0.000348528				0	16.8111	68	3	653.001	1956.99	-0.0372859	27.382	7186	7186	MS2	11/176	ys151127_09.raw
		High		ISGDPQKVEHAK	Unambiguous	3	1	6.69565e-10	A0A023EXN8		HCD	1	0	1	1		2.19594e+06		58.68	0.000254911				1	32.3425	120	2	654.85	1308.69	1.04142	10.0365	1747	1747	MS2	10/112	ys151127_09.raw
		High		GGFGGGPGNFNNqPFQEIMIPGSK	Unambiguous	1	1	6.69565e-10	A0A023EXN8	Q13(Deamidated)	HCD	1	0	1	1		5.11231e+06		58.68	0.00116329				0	72.5613	120	3	817.722	2451.15	5.06275	46.635	13568	13568	MS2	9/244	ys151127_09.raw
		High		DNHDNGnSGQYGnDFGGPQVTR	Unambiguous	2	1	6.69565e-10	A0A023EXN8	N7(Deamidated); N13(Deamidated)	HCD	1	0	1	1				58.5	8.43285e-05				0	34.3658	120	3	784.326	2350.96	3.07978	23.9283	6060	6060	MS2	11/248	ys151127_09.raw
		High		MIEELIESVQR	Unambiguous	3	1	6.69565e-10	A0A023EXN8		HCD	1	0	1	1		4.67608e+08		57.94	0.000560421				0	29.3282	120	2	673.853	1346.7	0.205516	38.843	10907	10907	MS2	7/84	ys151127_09.raw
		High		SIEDDSGPESK	Unambiguous	3	1	6.69565e-10	A0A023EXN8		HCD	1	0	1	1		2.08231e+08		57.6	6.2387e-05				0	16.0427	120	2	582.256	1163.51	-0.662255	12.6578	2544	2544	MS2	6/80	ys151127_09.raw
		High		SIEDDSGPESK	Unambiguous	3	1	6.69565e-10	A0A023EXN8		HCD	1	0	1	1		2.08231e+08		57.44	6.77033e-05				0	19.2408	120	2	582.256	1163.5	-1.6065	12.1437	2384	2384	MS2	6/80	ys151127_09.raw
		High		QQQQQqAPMnGTEQAEVFVPK	Unambiguous	1	1	6.69565e-10	A0A023EXN8	Q6(Deamidated); N10(Deamidated)	HCD	1	0	1	1				57.13	0.00101178				0	35.4018	120	3	796.715	2388.13	7.11315	31.0096	8350	8350	MS2	12/240	ys151127_09.raw
		High		VGLIIGK	Unambiguous	3	1	6.69565e-10	A0A023EXN8		HCD	1	0	1	1		6.50147e+08		55.33	4.40932e-06				0	52.9127	61	2	350.242	699.476	0.152583	25.3244	6511	6511	MS2	5/48	ys151127_09.raw
		High		mVIIQDGPGQEMEKPLR	Unambiguous	3	1	6.69565e-10	A0A023EXN8	M1(Oxidation)	HCD	1	0	1	1				52.39	0.00133896				0	9.38947	120	3	653.001	1956.99	0.524103	27.8849	7348	7348	MS2	15/176	ys151127_09.raw
		High		IDEAEAIEK	Unambiguous	4	1	6.69565e-10	A0A023EXN8		HCD	1	0	1	1				51.93	0.00075823				0	7.50141	24	2	509.257	1017.51	-2.94517	17.5209	4052	4052	MS2	7/64	ys151127_09.raw
		High		MVIIQDGPGQEMEKPLR	Unambiguous	3	1	6.69565e-10	A0A023EXN8		HCD	1	0	1	1		1.57757e+07		51.3	0.00242705				0	10.172	120	2	971.001	1940.99	0.431183	30.3487	8139	8139	MS2	10/176	ys151127_09.raw
		High		MVIIQDGPGQEMEKPLR	Unambiguous	3	1	6.69565e-10	A0A023EXN8		HCD	1	0	1	1		7.17872e+08		51.06	0.00251716				0	9.01671	120	3	647.67	1940.99	0.675818	30.7432	8267	8267	MS2	7/176	ys151127_09.raw
		High		IDEAEAIEK	Unambiguous	4	1	6.69565e-10	A0A023EXN8		HCD	1	0	1	1		315451660		50.67	0.00103016				0	24.8506	120	2	509.258	1017.51	-0.845691	18.0421	4193	4193	MS2	7/64	ys151127_09.raw
		High		cGIIIGR	Unambiguous	4	1	6.69565e-10	A0A023EXN8	C1(Carbamidomethyl)	HCD	1	0	1	1		423578046		46.98	0.0010323				0	0	98	2	394.726	788.445	-0.17455	22.2285	5521	5521	MS2	6/48	ys151127_09.raw
	High			DNHDnGNSGQYGNDFGGPQVTR	Unambiguous	2	1	6.69565e-10	A0A023EXN8	N5(Deamidated)	HCD	1	0	1	1		2.72416e+08	6.95935						0	4.37611	120	3	783.996	2349.97	0.512845	23.4127	5893	5893	MS2	0/0	ys151127_09.raw
	High			mVIIQDGPGQEMEKPLR	Unambiguous	3	1	6.69565e-10	A0A023EXN8	M1(Oxidation)	HCD	1	0	1	1		1.32802e+08	5.83461						0	16.8111	68	3	653.001	1956.99	-0.0372859	27.382	7186	7186	MS2	0/0	ys151127_09.raw
	High			DNHDNGNSGQYGNDFGGPQVTR	Unambiguous	2	1	6.69565e-10	A0A023EXN8		HCD	1	0	1	1		7.12419e+07	5.60874						0	0	120	3	783.666	2348.98	-1.58854	22.4974	5597	5597	MS2	0/0	ys151127_09.raw
	High			LSQINNNSNSNQPAGGAQDPVQR	Unambiguous	1	1	6.69565e-10	A0A023EXN8		HCD	1	0	1	1		2.18407e+07	5.60014						0	45.7855	120	2	1205.08	2409.15	-0.834462	18.82	4441	4441	MS2	0/0	ys151127_09.raw
	High			MVNQQGGGGHNGPMDnGNHGGGGR	Unambiguous	1	1	6.69565e-10	A0A023EXN8	N16(Deamidated)	HCD	1	0	1	1		1.5269e+07	5.59179						0	5.46588	120	3	769.323	2305.95	0.321119	10.2973	1831	1831	MS2	0/0	ys151127_09.raw
	High			QLVFELIQEKDNYNAQR	Unambiguous	1	1	6.69565e-10	A0A023EXN8		HCD	1	0	1	1		3.10646e+07	5.4356						1	0	120	2	1054.54	2108.08	-0.21989	37.0837	10310	10310	MS2	0/0	ys151127_09.raw
	High			MVIIqDGPGQEMEKPLR	Unambiguous	3	1	6.69565e-10	A0A023EXN8	Q5(Deamidated)	HCD	1	0	1	1			5.27348						0	29.0642	120	3	648.003	1941.99	8.30903	30.2227	8100	8100	MS2	0/0	ys151127_09.raw
	High			LSQINnNSNSNQPAGGAQDPVQR	Unambiguous	1	1	6.69565e-10	A0A023EXN8	N6(Deamidated)	HCD	1	0	1	1		6.8473e+07	5.20217						0	0	120	3	804.05	2410.14	0.702095	20.2387	4905	4905	MS2	0/0	ys151127_09.raw
	High			QLVFELIQEKDNYNAQR	Unambiguous	1	1	6.69565e-10	A0A023EXN8		HCD	1	0	1	1		793253231	5.07908						1	17.8308	120	3	703.363	2108.07	-1.5002	36.9792	10273	10273	MS2	0/0	ys151127_09.raw
	High			LSQINnNSNSNQPAGGAQDPVQR	Unambiguous	1	1	6.69565e-10	A0A023EXN8	N6(Deamidated)	HCD	1	0	1	1		2.21267e+08	4.92218						0	0.89467	120	3	804.051	2410.14	1.38585	19.7185	4737	4737	MS2	0/0	ys151127_09.raw
	High			mVIIQDGPGQEMEKPLR	Unambiguous	3	1	6.69565e-10	A0A023EXN8	M1(Oxidation)	HCD	1	0	1	1			4.91545						0	9.38947	120	3	653.001	1956.99	0.524103	27.8849	7348	7348	MS2	0/0	ys151127_09.raw
	High			MVIIQDGPGQEmEKPLR	Unambiguous	3	1	6.69565e-10	A0A023EXN8	M12(Oxidation)	HCD	1	0	1	1		1.58094e+08	4.88604						0	31.3171	106	3	653.001	1956.99	-0.130851	25.6486	6614	6614	MS2	0/0	ys151127_09.raw
	High			QLVFELIQEKDNYNAQR	Unambiguous	1	1	6.69565e-10	A0A023EXN8		HCD	1	0	1	1		793253231	4.85334						1	13.4685	120	3	703.364	2108.08	0.758133	37.4881	10448	10448	MS2	0/0	ys151127_09.raw
	High			DNHDNGnSGQYGnDFGGPQVTR	Unambiguous	2	1	6.69565e-10	A0A023EXN8	N7(Deamidated); N13(Deamidated)	HCD	1	0	1	1			4.74632						0	34.3658	120	3	784.326	2350.96	3.07978	23.9283	6060	6060	MS2	0/0	ys151127_09.raw
	High			GGFGGGPGNFNNQPFQEImIPGSK	Unambiguous	1	1	6.69565e-10	A0A023EXN8	M19(Oxidation)	HCD	1	0	1	1		8.85995e+07	4.74456						0	3.33771	120	3	822.724	2466.16	2.91418	41.9288	11965	11965	MS2	0/0	ys151127_09.raw
	High			FGGQPDYNnAHSPTGMSPAAMQAAAQAAAVAAR	Unambiguous	1	1	6.69565e-10	A0A023EXN8	N9(Deamidated)	HCD	1	0	1	1		1.79691e+07	4.69892						0	15.1726	120	3	1077.5	3230.48	0.252453	39.8929	11270	11270	MS2	0/0	ys151127_09.raw
	High			mVNQQGGGGHNGPMDnGNHGGGGR	Unambiguous	1	1	6.69565e-10	A0A023EXN8	M1(Oxidation); N16(Deamidated)	HCD	1	0	1	1			4.47639						0	86.1937	120	3	774.656	2321.95	1.77286	10.0287	1744	1744	MS2	0/0	ys151127_09.raw
	High			MVIIQDGPGQEMEKPLR	Unambiguous	3	1	6.69565e-10	A0A023EXN8		HCD	1	0	1	1		7.17872e+08	4.45248						0	9.01671	120	3	647.67	1940.99	0.675818	30.7432	8267	8267	MS2	0/0	ys151127_09.raw
	High			GGFGGGPGNFNNQPFQEIMIPGSK	Unambiguous	1	1	6.69565e-10	A0A023EXN8		HCD	1	0	1	1		3.65511e+08	4.39633						0	0	120	3	817.394	2450.17	4.39514	44.0752	12701	12701	MS2	0/0	ys151127_09.raw
	High			FGGQPDYNnAHSPTGMSPAAmQAAAQAAAVAAR	Unambiguous	1	1	6.69565e-10	A0A023EXN8	N9(Deamidated); M21(Oxidation)	HCD	1	0	1	1		5.65386e+06	4.13858						0	30.5662	120	3	1082.83	3246.48	3.32155	33.3605	9098	9098	MS2	0/0	ys151127_09.raw
	High			LSQINnnSNSNQPAGGAQDPVQR	Unambiguous	1	1	6.69565e-10	A0A023EXN8	N6(Deamidated); N7(Deamidated)	HCD	1	0	1	1			4.10956						0	3.24431	120	3	804.377	2411.12	-0.288429	20.7676	5074	5074	MS2	0/0	ys151127_09.raw
	High			QQQQQqAPMNGTEqAEVFVPK	Unambiguous	1	1	6.69565e-10	A0A023EXN8	Q6(Deamidated); Q14(Deamidated)	HCD	1	0	1	1			3.95909						0	35.4018	120	3	796.715	2388.13	7.11315	31.0096	8350	8350	MS2	0/0	ys151127_09.raw
	High			LSQINNNSNSNQPAGGAQDPVQR	Unambiguous	1	1	6.69565e-10	A0A023EXN8		HCD	1	0	1	1		5.66839e+08	3.9129						0	0	120	3	803.721	2409.15	-0.586695	19.2049	4564	4564	MS2	0/0	ys151127_09.raw
	High			mIEELIESVQR	Unambiguous	3	1	6.69565e-10	A0A023EXN8	M1(Oxidation)	HCD	1	0	1	1		443469082	3.80892						0	30.0808	120	2	681.851	1362.69	0.799377	33.9826	9295	9295	MS2	0/0	ys151127_09.raw
	High			QLVFELIQEK	Unambiguous	1	1	6.69565e-10	A0A023EXN8		HCD	1	0	1	1		559403770	3.63768						0	33.5696	106	2	623.855	1246.7	-0.547436	40.8223	11584	11584	MS2	0/0	ys151127_09.raw
	High			KFGGQPDYNNAHSPTGMSPAAMqAAAQAAAVAAR	Unambiguous	1	1	6.69565e-10	A0A023EXN8	Q23(Deamidated)	HCD	1	0	1	1		6.62615e+06	3.63077						1	0	120	3	1120.2	3358.59	6.8216	35.3288	9729	9729	MS2	0/0	ys151127_09.raw
	High			QQQQQQAPmnGTEQAEVFVPK	Unambiguous	1	1	6.69565e-10	A0A023EXN8	M9(Oxidation); N10(Deamidated)	HCD	1	0	1	1		7.09919e+07	3.54889						0	20.9115	120	3	801.716	2403.13	3.52394	28.197	7449	7449	MS2	0/0	ys151127_09.raw
	High			FGGQPDYnNAHSPTGmSPAAMQAAAQAAAVAAR	Unambiguous	1	1	6.69565e-10	A0A023EXN8	N8(Deamidated); M16(Oxidation)	HCD	1	0	1	1		6.97607e+06	3.53391						0	22.0982	120	3	1082.83	3246.48	3.20875	34.3629	9418	9418	MS2	0/0	ys151127_09.raw
	High			GGFGGGPGNFNNQPFQEIMIPGSK	Unambiguous	1	1	6.69565e-10	A0A023EXN8		HCD	1	0	1	1			3.4809						0	50.8295	120	3	817.386	2450.14	-5.09585	45.2056	13086	13086	MS2	0/0	ys151127_09.raw
	High			MIEELIESVQR	Unambiguous	3	1	6.69565e-10	A0A023EXN8		HCD	1	0	1	1		4.67608e+08	3.466						0	29.3282	120	2	673.853	1346.7	0.205516	38.843	10907	10907	MS2	0/0	ys151127_09.raw
	High			MVIIQDGPGQEMEKPLR	Unambiguous	3	1	6.69565e-10	A0A023EXN8		HCD	1	0	1	1			3.42965						0		120	3	647.669	1940.99	-0.173205	31.2576	8428	8428	MS2	0/0	ys151127_09.raw
	High			LGRIDEAEAIEK	Unambiguous	4	1	6.69565e-10	A0A023EXN8		HCD	1	0	1	1		2.08292e+07	3.36939						1	71.8776	120	3	448.576	1343.71	-1.7595	21.4191	5291	5291	MS2	0/0	ys151127_09.raw
	High			QQQQQQAPMnGTEQAEVFVPK	Unambiguous	1	1	6.69565e-10	A0A023EXN8	N10(Deamidated)	HCD	1	0	1	1		8.58013e+07	3.33034						0	27.3992	120	3	796.382	2387.13	0.75261	31.5848	8534	8534	MS2	0/0	ys151127_09.raw
	High			GGFGGGPGNFNNQPFQEIMIPGSK	Unambiguous	1	1	6.69565e-10	A0A023EXN8		HCD	1	0	1	1		4.67273e+07	3.28575						0	0	120	2	1225.58	2450.15	-1.42846	44.1485	12725	12725	MS2	0/0	ys151127_09.raw
	High			IDEAEAIEK	Unambiguous	4	1	6.69565e-10	A0A023EXN8		HCD	1	0	1	1			3.23647						0	7.50141	24	2	509.257	1017.51	-2.94517	17.5209	4052	4052	MS2	0/0	ys151127_09.raw
	High			EEYTFTVPVNK	Unambiguous	4	1	6.69565e-10	A0A023EXN8		HCD	1	0	1	1		695034672	3.1725						0	8.45513	90	2	663.833	1326.66	0.0837763	31.073	8370	8370	MS2	0/0	ys151127_09.raw
	High			EEYTFTVPVNK	Unambiguous	4	1	6.69565e-10	A0A023EXN8		HCD	1	0	1	1		695034672	3.13141						0	4.59379	120	2	663.833	1326.66	0.17579	31.2135	8414	8414	MS2	0/0	ys151127_09.raw
	High			EAEMIEQQVK	Unambiguous	4	1	6.69565e-10	A0A023EXN8		HCD	1	0	1	1		4.41967e+08	3.11634						0	22.7848	91	2	602.798	1204.59	1.26331	19.5827	4692	4692	MS2	0/0	ys151127_09.raw
	High			IDEAEAIEK	Unambiguous	4	1	6.69565e-10	A0A023EXN8		HCD	1	0	1	1		315451660	3.06886						0	24.8506	120	2	509.258	1017.51	-0.845691	18.0421	4193	4193	MS2	0/0	ys151127_09.raw
	High			MVIIQDGPGQEMEKPLR	Unambiguous	3	1	6.69565e-10	A0A023EXN8		HCD	1	0	1	1		1.57757e+07	2.96244						0	10.172	120	2	971.001	1940.99	0.431183	30.3487	8139	8139	MS2	0/0	ys151127_09.raw
	High			EAEmIEQQVK	Unambiguous	4	1	6.69565e-10	A0A023EXN8	M4(Oxidation)	HCD	1	0	1	1		4.90549e+07	2.86663						0	24.4603	120	2	610.795	1220.58	0.312295	15.792	3512	3512	MS2	0/0	ys151127_09.raw
	High			EAEMIEQQVK	Unambiguous	4	1	6.69565e-10	A0A023EXN8		HCD	1	0	1	1		4.41967e+08	2.8362						0	6.15418	120	2	602.798	1204.59	1.06063	20.0887	4857	4857	MS2	0/0	ys151127_09.raw
Q17ML5	DNA helicase OS=Aedes aegypti GN=AAEL000999 PE=3 SV=1 - [Q17ML5_AEDAE]	23.15	1	13	13	44	2.75627e+08	0.18455	49.4335	17.43	9	13	496.005	15.62	8	12	6325.23	19.53	11	19	717	80.7395	6.97607
	Sequest HT	Mascot	MS Amanda	Sequence	PSM Ambiguity	# Proteins	# Protein Groups	#VALUE!	Protein Group Accessions	Modifications	Activation Type	ΔScore	ΔCn	Rank	Search Engine Rank	QuanResultID	Precursor Area	XCorr	IonScore	Exp Value	Amanda Score	E-Value	P-Value	# Missed Cleavages	Isolation Interference [%]	Ion Inject Time [ms]	Charge	m/z [Da]	MH+ [Da]	ΔM [ppm]	RT [min]	First Scan	Last Scan	MS Order	Ions Matched	Spectrum File
			High	VAIHEVMEQQTISIAK	Unambiguous	1	1	6.69565e-10	Q17ML5		HCD	1	0	1	1		1.15018e+07				534.478	9.71685e-48	3.56622e-54	0	8.13457	120	2	898.982	1796.96	-0.755134	29.4545	7850	7850	MS2	22/29	ys151127_09.raw
			High	IQEHSDQVPVGHIPR	Unambiguous	1	1	6.69565e-10	Q17ML5		HCD	1	0	1	1		7.81383e+07				438.877	5.71736e-39	1.29511e-44	0	0	120	3	571.3	1711.89	-0.799556	18.7202	4412	4412	MS2	22/54	ys151127_09.raw
			High	LADEVDKDDVQEALR	Unambiguous	1	1	6.69565e-10	Q17ML5		HCD	1	0	1	1		2.74093e+08				420.688	2.57539e-38	8.53398e-43	1	32.14	120	3	572.621	1715.85	1.79571	26.2224	6806	6806	MS2	18/54	ys151127_09.raw
			High	FDLLWLIQDKPDRDNDLR	Unambiguous	1	1	6.69565e-10	Q17ML5		HCD	1	0	1	1		7.26661e+07				403.466	2.2039e-37	4.50234e-41	1	9.10643	120	3	758.063	2272.17	1.06656	46.8075	13626	13626	MS2	19/66	ys151127_09.raw
			High	FDLLWLIQDKPDR	Unambiguous	1	1	6.69565e-10	Q17ML5		HCD	1	0	1	1		1.2566e+07				394.607	4.94822e-36	3.46151e-40	0	18.0454	120	2	829.948	1658.89	-0.863124	49.628	14573	14573	MS2	14/23	ys151127_09.raw
			High	VAIHEVmEQQTISIAK	Unambiguous	1	1	6.69565e-10	Q17ML5	M7(Oxidation)	HCD	1	0	1	1		3.08233e+07				380.201	2.56408e-32	9.54788e-39	0	26.4441	120	3	604.989	1812.95	0.500285	24.5703	6267	6267	MS2	23/88	ys151127_09.raw
			High	VSILAAANPAYGR	Unambiguous	1	1	6.69565e-10	Q17ML5		HCD	1	0	1	1		2.26776e+08				343.383	3.76505e-28	4.5883e-35	0	6.7555	120	2	651.862	1302.72	0.154372	31.4323	8484	8484	MS2	16/23	ys151127_09.raw
			High	ALLLLLVGGVDR	Unambiguous	1	1	6.69565e-10	Q17ML5		HCD	1	0	1	1		1.5834e+08				339.506	1.26643e-30	1.12034e-34	0	0	72	2	619.895	1238.78	-0.223435	50.5168	14876	14876	MS2	15/21	ys151127_09.raw
			High	FDLLWLIQDKPDR	Unambiguous	1	1	6.69565e-10	Q17ML5		HCD	1	0	1	1		9.22876e+07				333.686	4.46426e-30	4.2798e-34	0	13.5132	120	3	553.636	1658.89	1.5203	49.5331	14540	14540	MS2	17/46	ys151127_09.raw
			High	VAIHEVMEQQTISIAK	Unambiguous	1	1	6.69565e-10	Q17ML5		HCD	1	0	1	1		1.29093e+08				331.59	1.88988e-27	6.93433e-34	0	19.8312	120	3	599.658	1796.96	0.867742	29.3344	7812	7812	MS2	15/58	ys151127_09.raw
			High	LADEVDKDDVQEALR	Unambiguous	1	1	6.69565e-10	Q17ML5		HCD	1	0	1	1		2.74093e+08				308.41	5.0395e-27	1.44204e-31	1	59.0931	120	3	572.619	1715.84	-0.658716	26.7603	6981	6981	MS2	17/54	ys151127_09.raw
			High	cTEVKPMMTVATYTcDR	Unambiguous	1	1	6.69565e-10	Q17ML5	C1(Carbamidomethyl); C15(Carbamidomethyl)	HCD	1	0	1	1		3.17937e+07				304.676	7.85252e-26	3.40685e-31	0	25.2757	120	3	688.306	2062.9	-1.9086	28.3224	7488	7488	MS2	16/62	ys151127_09.raw
			High	ALLLLLVGGVDR	Unambiguous	1	1	6.69565e-10	Q17ML5		HCD	1	0	1	1		1.5834e+08				304.518	3.99426e-27	3.53349e-31	0	0	120	2	619.895	1238.78	-0.124894	51.0329	15051	15051	MS2	11/21	ys151127_09.raw
			High	LADEVDKDDVQEALR	Unambiguous	1	1	6.69565e-10	Q17ML5		HCD	1	0	1	1		2.14058e+07				284.466	1.0703e-24	3.57577e-29	1	0	120	2	858.428	1715.85	2.37269	26.2446	6813	6813	MS2	12/27	ys151127_09.raw
			High	VAIHEVMEQQTISIAK	Unambiguous	1	1	6.69565e-10	Q17ML5		HCD	1	0	1	1		1.29093e+08				280.211	2.59592e-22	9.52492e-29	0	19.8312	120	3	599.658	1796.96	0.867742	29.3266	7809	7809	MS2	12/58	ys151127_09.raw
			High	AGImTcLNAR	Unambiguous	1	1	6.69565e-10	Q17ML5	M4(Oxidation); C6(Carbamidomethyl)	HCD	1	0	1	1		2.18307e+07				257.024	3.83743e-23	1.9842e-26	0	13.2437	120	2	561.774	1122.54	0.422516	19.9606	4815	4815	MS2	12/26	ys151127_09.raw
			High	cTEVKPmMTVATYTcDR	Unambiguous	1	1	6.69565e-10	Q17ML5	C1(Carbamidomethyl); M7(Oxidation); C15(Carbamidomethyl)	HCD	1	0	1	1		5.41666e+06				233.414	1.32757e-20	4.55584e-24	0	45.3632	120	3	693.64	2078.91	2.54852	23.777	6010	6010	MS2	14/94	ys151127_09.raw
			High	mASSLAPEIYGHLDVKK	Unambiguous	1	1	6.69565e-10	Q17ML5	M1(Oxidation)	HCD	1	0	1	1		8203861				221.635	6.89423e-17	6.86325e-23	1	39.3972	120	3	625.66	1874.97	-1.09212	28.584	7573	7573	MS2	14/92	ys151127_09.raw
			High	SLTVmcR	Unambiguous	1	1	6.69565e-10	Q17ML5	M5(Oxidation); C6(Carbamidomethyl)	HCD	1	0	1	1		1.06375e+07				210.388	6.1817e-19	9.14452e-22	0	31.0115	120	2	441.712	882.416	-1.04592	14.1066	2991	2991	MS2	10/17	ys151127_09.raw
		High		VAIHEVMEQQTISIAK	Unambiguous	1	1	6.69565e-10	Q17ML5		HCD	1	0	1	1		1.15018e+07		76.22	9.15129e-06				0	8.13457	120	2	898.982	1796.96	-0.755134	29.4545	7850	7850	MS2	13/148	ys151127_09.raw
		High		FDLLWLIQDKPDR	Unambiguous	1	1	6.69565e-10	Q17ML5		HCD	1	0	1	1		1.2566e+07		72.83	7.34885e-06				0	18.0454	120	2	829.948	1658.89	-0.863124	49.628	14573	14573	MS2	9/116	ys151127_09.raw
		High		LADEVDKDDVQEALR	Unambiguous	1	1	6.69565e-10	Q17ML5		HCD	1	0	1	1		2.74093e+08		68.29	4.9479e-05				1	32.14	120	3	572.621	1715.85	1.79571	26.2224	6806	6806	MS2	16/144	ys151127_09.raw
		High		FDLLWLIQDKPDR	Unambiguous	1	1	6.69565e-10	Q17ML5		HCD	1	0	1	1		9.22876e+07		67.63	2.37562e-05				0	13.5132	120	3	553.636	1658.89	1.5203	49.5331	14540	14540	MS2	7/116	ys151127_09.raw
		High		VAIHEVMEQQTISIAK	Unambiguous	1	1	6.69565e-10	Q17ML5		HCD	1	0	1	1		1.29093e+08		61.68	0.000256433				0	19.8312	120	3	599.658	1796.96	0.867742	29.3344	7812	7812	MS2	12/148	ys151127_09.raw
		High		VSILAAANPAYGR	Unambiguous	1	1	6.69565e-10	Q17ML5		HCD	1	0	1	1		2.26776e+08		55.63	0.000853951				0	6.7555	120	2	651.862	1302.72	0.154372	31.4323	8484	8484	MS2	10/116	ys151127_09.raw
		High		ALLLLLVGGVDR	Unambiguous	1	1	6.69565e-10	Q17ML5		HCD	1	0	1	1		1.5834e+08		55.41	4.71893e-05				0	0	72	2	619.895	1238.78	-0.223435	50.5168	14876	14876	MS2	6/88	ys151127_09.raw
		High		VAIHEVMEQQTISIAK	Unambiguous	1	1	6.69565e-10	Q17ML5		HCD	1	0	1	1		1.29093e+08		54.93	0.00121332				0	19.8312	120	3	599.658	1796.96	0.867742	29.3266	7809	7809	MS2	12/148	ys151127_09.raw
		High		cTEVKPMMTVATYTcDR	Unambiguous	1	1	6.69565e-10	Q17ML5	C1(Carbamidomethyl); C15(Carbamidomethyl)	HCD	1	0	1	1		3.17937e+07		53.82	0.000695048				0	25.2757	120	3	688.306	2062.9	-1.9086	28.3224	7488	7488	MS2	7/176	ys151127_09.raw
		High		ALLLLLVGGVDR	Unambiguous	1	1	6.69565e-10	Q17ML5		HCD	1	0	1	1		1.5834e+08		49.82	0.00017094				0	0	120	2	619.895	1238.78	-0.124894	51.0329	15051	15051	MS2	6/88	ys151127_09.raw
		High		LAQPGDHVVISGIFLPLqk	Unambiguous	1	1	6.69565e-10	Q17ML5	Q18(Deamidated); K19(Acetyl)	HCD	1	0	1	1		3.26012e+08		47.09	0.00169539				0	28.9753	79	3	692.385	2075.14	-6.79076	38.1783	10684	10684	MS2	16/208	ys151127_09.raw
		High		LSTALAR	Unambiguous	1	1	6.69565e-10	Q17ML5		HCD	1	0	1	1		109426510		36.66	0.00169383				0	24.0715	120	2	366.225	731.442	1.13446	15.7714	3505	3505	MS2	6/48	ys151127_09.raw
	High			LADEVDKDDVQEALR	Unambiguous	1	1	6.69565e-10	Q17ML5		HCD	1	0	1	1		2.74093e+08	4.91202						1	32.14	120	3	572.621	1715.85	1.79571	26.2224	6806	6806	MS2	0/0	ys151127_09.raw
	High			VAIHEVmEQQTISIAK	Unambiguous	1	1	6.69565e-10	Q17ML5	M7(Oxidation)	HCD	1	0	1	1		3.08233e+07	4.33115						0	26.4441	120	3	604.989	1812.95	0.500285	24.5703	6267	6267	MS2	0/0	ys151127_09.raw
	High			FDLLWLIQDKPDRDNDLR	Unambiguous	1	1	6.69565e-10	Q17ML5		HCD	1	0	1	1		7.26661e+07	4.17384						1	9.10643	120	3	758.063	2272.17	1.06656	46.8075	13626	13626	MS2	0/0	ys151127_09.raw
	High			IQEHSDQVPVGHIPR	Unambiguous	1	1	6.69565e-10	Q17ML5		HCD	1	0	1	1		7.81383e+07	4.08639						0	0	120	3	571.3	1711.89	-0.799556	18.7202	4412	4412	MS2	0/0	ys151127_09.raw
	High			FDLLWLIQDKPDR	Unambiguous	1	1	6.69565e-10	Q17ML5		HCD	1	0	1	1		9.22876e+07	4.04323						0	13.5132	120	3	553.636	1658.89	1.5203	49.5331	14540	14540	MS2	0/0	ys151127_09.raw
	High			VAIHEVMEQQTISIAK	Unambiguous	1	1	6.69565e-10	Q17ML5		HCD	1	0	1	1		1.15018e+07	3.97859						0	8.13457	120	2	898.982	1796.96	-0.755134	29.4545	7850	7850	MS2	0/0	ys151127_09.raw
	High			VAIHEVMEQQTISIAK	Unambiguous	1	1	6.69565e-10	Q17ML5		HCD	1	0	1	1		1.29093e+08	3.92072						0	19.8312	120	3	599.658	1796.96	0.867742	29.3344	7812	7812	MS2	0/0	ys151127_09.raw
	High			ALLLLLVGGVDR	Unambiguous	1	1	6.69565e-10	Q17ML5		HCD	1	0	1	1		1.5834e+08	3.59037						0	0	72	2	619.895	1238.78	-0.223435	50.5168	14876	14876	MS2	0/0	ys151127_09.raw
	High			cTEVKPMMTVATYTcDR	Unambiguous	1	1	6.69565e-10	Q17ML5	C1(Carbamidomethyl); C15(Carbamidomethyl)	HCD	1	0	1	1		3.17937e+07	3.4389						0	25.2757	120	3	688.306	2062.9	-1.9086	28.3224	7488	7488	MS2	0/0	ys151127_09.raw
	High			LAQPGDHVVISGIFLPLqk	Unambiguous	1	1	6.69565e-10	Q17ML5	Q18(Deamidated); K19(Acetyl)	HCD	1	0	1	1		3.26012e+08	3.42545						0	28.9753	79	3	692.385	2075.14	-6.79076	38.1783	10684	10684	MS2	0/0	ys151127_09.raw
	High			VSILAAANPAYGR	Unambiguous	1	1	6.69565e-10	Q17ML5		HCD	1	0	1	1		2.26776e+08	3.38292						0	6.7555	120	2	651.862	1302.72	0.154372	31.4323	8484	8484	MS2	0/0	ys151127_09.raw
	High			FDLLWLIQDKPDR	Unambiguous	1	1	6.69565e-10	Q17ML5		HCD	1	0	1	1		1.2566e+07	3.25232						0	18.0454	120	2	829.948	1658.89	-0.863124	49.628	14573	14573	MS2	0/0	ys151127_09.raw
	High			ALLLLLVGGVDR	Unambiguous	1	1	6.69565e-10	Q17ML5		HCD	1	0	1	1		1.5834e+08	2.89762						0	0	120	2	619.895	1238.78	-0.124894	51.0329	15051	15051	MS2	0/0	ys151127_09.raw
A0A023EU34	Uncharacterized protein (Fragment) OS=Aedes albopictus PE=2 SV=1 - [A0A023EU34_AEDAL]	33.26	1	12	12	38	1.1389e+08	0.0762568	42.0676	25.05	9	11	308.39	17.45	6	7	6579.85	33.26	12	20	487	52.957	9.36377
	Sequest HT	Mascot	MS Amanda	Sequence	PSM Ambiguity	# Proteins	# Protein Groups	#VALUE!	Protein Group Accessions	Modifications	Activation Type	ΔScore	ΔCn	Rank	Search Engine Rank	QuanResultID	Precursor Area	XCorr	IonScore	Exp Value	Amanda Score	E-Value	P-Value	# Missed Cleavages	Isolation Interference [%]	Ion Inject Time [ms]	Charge	m/z [Da]	MH+ [Da]	ΔM [ppm]	RT [min]	First Scan	Last Scan	MS Order	Ions Matched	Spectrum File
			High	FTWLLQnGHTEEEALEVMR	Unambiguous	1	1	6.69565e-10	A0A023EU34	N7(Deamidated)	HCD	1	0	1	1		3.67172e+07				440.639	1.99146e-40	8.63189e-45	0	20.7266	120	3	768.705	2304.1	1.84321	48.051	14046	14046	MS2	22/70	ys151127_09.raw
			High	SQPADVLPGALAMAVLAK	Unambiguous	1	1	6.69565e-10	A0A023EU34		HCD	1	0	1	1		8.89554e+07				406.948	2.59683e-38	2.01931e-41	0	7.78525	120	2	876.491	1751.97	0.934599	50.5666	14894	14894	MS2	19/33	ys151127_09.raw
			High	WLLDQGYSKEEAAELAK	Unambiguous	1	1	6.69565e-10	A0A023EU34		HCD	1	0	1	1		2.4643e+07				393.916	3.06486e-35	4.05914e-40	1	12.0273	120	3	650.998	1950.98	-0.257052	35.0678	9644	9644	MS2	22/62	ys151127_09.raw
			High	FTWLLQNGHTEEEALEVMR	Unambiguous	1	1	6.69565e-10	A0A023EU34		HCD	1	0	1	1		1.86634e+07				389.057	4.5895e-33	1.24265e-39	0	64.9234	120	3	768.372	2303.1	-5.0697	43.8313	12618	12618	MS2	22/70	ys151127_09.raw
			High	RNLASSSAGGPPmK	Unambiguous	1	1	6.69565e-10	A0A023EU34	M13(Oxidation)	HCD	1	0	1	1		5971936				385.261	4.80757e-33	2.97806e-39	1	55.7773	120	3	463.57	1388.69	-0.302442	10.3556	1849	1849	MS2	21/76	ys151127_09.raw
			High	SQPADVLPGALAMAVLAK	Unambiguous	1	1	6.69565e-10	A0A023EU34		HCD	1	0	1	1		4.29353e+07				384.214	4.60855e-36	3.78993e-39	0	34.6602	120	3	584.663	1751.97	0.299841	50.6068	14907	14907	MS2	21/66	ys151127_09.raw
			High	FVNQPRPnSNSFVSVWDNNR	Unambiguous	1	1	6.69565e-10	A0A023EU34	N8(Deamidated)	HCD	1	0	1	1						367.384	6.56374e-33	1.8263e-37	0	76.4168	120	3	793.386	2378.14	6.29895	33.1418	9026	9026	MS2	19/74	ys151127_09.raw
			High	GGDIYTGVFPDSKK	Unambiguous	1	1	6.69565e-10	A0A023EU34		HCD	1	0	1	1		2.49146e+07				352.493	4.41678e-30	5.63304e-36	1	44.4987	120	3	495.252	1483.74	-0.45237	26.937	7039	7039	MS2	18/50	ys151127_09.raw
			High	FVNQPRPnSnSFVSVWDNNR	Unambiguous	1	1	6.69565e-10	A0A023EU34	N8(Deamidated); N10(Deamidated)	HCD	1	0	1	1		3.72077e+06				346.12	9.46634e-30	2.44358e-35	0	39.0508	120	3	793.714	2379.13	6.29331	34.1184	9340	9340	MS2	17/74	ys151127_09.raw
			High	SQPADVLPGALAmAVLAK	Unambiguous	1	1	6.69565e-10	A0A023EU34	M13(Oxidation)	HCD	1	0	1	1		21205978				339.095	3.41966e-29	1.23157e-34	0	15.3952	120	2	884.489	1767.97	2.07618	45.7922	13284	13284	MS2	19/50	ys151127_09.raw
			High	RNLASSSAGGPPMK	Unambiguous	1	1	6.69565e-10	A0A023EU34		HCD	1	0	1	1		1.78116e+07				318.821	1.29922e-28	1.31195e-32	1	29.8483	120	3	458.239	1372.7	0.902881	13.5454	2819	2819	MS2	17/50	ys151127_09.raw
			High	KENNDAILEFVK	Unambiguous	1	1	6.69565e-10	A0A023EU34		HCD	1	0	1	1		1.35748e+07				316.968	7.84093e-27	2.01021e-32	1	45.5341	120	2	710.375	1419.74	-3.98396	31.7484	8586	8586	MS2	13/21	ys151127_09.raw
			High	NLASSSAGGPPmK	Unambiguous	1	1	6.69565e-10	A0A023EU34	M12(Oxidation)	HCD	1	0	1	1		9.94568e+06				316.39	3.96995e-29	2.2961e-32	0	45.9741	120	2	616.8	1232.59	-0.985941	12.6253	2533	2533	MS2	16/35	ys151127_09.raw
			High	NIQNLANELNYK	Unambiguous	1	1	6.69565e-10	A0A023EU34		HCD	1	0	1	1		1.03863e+08				313.735	2.1542e-28	4.2314e-32	0	8.14949	120	2	717.375	1433.74	3.63843	33.3909	9107	9107	MS2	14/21	ys151127_09.raw
			High	NLASSSAGGPPMK	Unambiguous	1	1	6.69565e-10	A0A023EU34		HCD	1	0	1	1		3.40291e+07				302.311	1.05905e-27	5.87383e-31	0	26.2958	120	2	608.803	1216.6	-0.362395	16.9746	3884	3884	MS2	13/23	ys151127_09.raw
			High	qAVELmFSVDQASAK	Unambiguous	1	1	6.69565e-10	A0A023EU34	Q1(Deamidated); M6(Oxidation)	HCD	1	0	1	1						292.995	1.62688e-26	5.01815e-30	0		120	2	820.904	1640.8	9.84275	32.683	8882	8882	MS2	15/41	ys151127_09.raw
			High	QTLTHVQSNEVK	Unambiguous	1	1	6.69565e-10	A0A023EU34		HCD	1	0	1	1		9.44374e+07				245.924	6.12154e-22	2.55597e-25	0	29.8563	114	3	461.912	1383.72	-0.809072	12.581	2520	2520	MS2	13/42	ys151127_09.raw
			High	GGDIYTGVFPDSKK	Unambiguous	1	1	6.69565e-10	A0A023EU34		HCD	1	0	1	1		2.57e+06				239.286	9.24362e-19	1.1788e-24	1	0	120	2	742.376	1483.75	1.92201	26.8793	7020	7020	MS2	11/25	ys151127_09.raw
			High	LGVPEGIPLK	Unambiguous	1	1	6.69565e-10	A0A023EU34		HCD	1	0	1	1		1.43369e+08				219.977	6.93599e-21	1.00522e-22	0	0	120	2	511.815	1022.62	-1.09684	32.7021	8887	8887	MS2	10/17	ys151127_09.raw
			High	SQPADVLPGALAmAVLAK	Unambiguous	1	1	6.69565e-10	A0A023EU34	M13(Oxidation)	HCD	1	0	1	1		6.80238e+06				208.319	9.40612e-16	1.47279e-21	0	0	120	3	589.995	1767.97	1.27456	45.5696	13208	13208	MS2	14/100	ys151127_09.raw
		High		NIQNLANELNYK	Unambiguous	1	1	6.69565e-10	A0A023EU34		HCD	1	0	1	1		1.03863e+08		79.51	3.42772e-06				0	8.14949	120	2	717.375	1433.74	3.63843	33.3909	9107	9107	MS2	8/132	ys151127_09.raw
		High		SQPADVLPGALAMAVLAK	Unambiguous	1	1	6.69565e-10	A0A023EU34		HCD	1	0	1	1		8.89554e+07		64.96	3.28409e-05				0	7.78525	120	2	876.491	1751.97	0.934599	50.5666	14894	14894	MS2	14/200	ys151127_09.raw
		High		NLASSSAGGPPMK	Unambiguous	1	1	6.69565e-10	A0A023EU34		HCD	1	0	1	1		3.40291e+07		60.84	0.000147026				0	26.2958	120	2	608.803	1216.6	-0.362395	16.9746	3884	3884	MS2	7/144	ys151127_09.raw
		High		LGVPEGIPLK	Unambiguous	1	1	6.69565e-10	A0A023EU34		HCD	1	0	1	1		1.43369e+08		58.26	7.01613e-06				0	0	120	2	511.815	1022.62	-1.09684	32.7021	8887	8887	MS2	6/72	ys151127_09.raw
		High		qAVELmFSVDQASAK	Unambiguous	1	1	6.69565e-10	A0A023EU34	Q1(Deamidated); M6(Oxidation)	HCD	1	0	1	1				51.31	0.00109018				0		120	2	820.904	1640.8	9.84275	32.683	8882	8882	MS2	10/168	ys151127_09.raw
		High		WLLDQGYSKEEAAELAK	Unambiguous	1	1	6.69565e-10	A0A023EU34		HCD	1	0	1	1		2.4643e+07		50.88	0.00214149				1	12.0273	120	3	650.998	1950.98	-0.257052	35.0678	9644	9644	MS2	17/176	ys151127_09.raw
		High		SQPADVLPGALAMAVLAK	Unambiguous	1	1	6.69565e-10	A0A023EU34		HCD	1	0	1	1		4.29353e+07		47.41	0.00183549				0	34.6602	120	3	584.663	1751.97	0.299841	50.6068	14907	14907	MS2	12/200	ys151127_09.raw
	High			WLLDQGYSKEEAAELAK	Unambiguous	1	1	6.69565e-10	A0A023EU34		HCD	1	0	1	1		2.4643e+07	4.69303						1	12.0273	120	3	650.998	1950.98	-0.257052	35.0678	9644	9644	MS2	0/0	ys151127_09.raw
	High			FTWLLQNGHTEEEALEVMR	Unambiguous	1	1	6.69565e-10	A0A023EU34		HCD	1	0	1	1		1.86634e+07	4.60609						0	64.9234	120	3	768.372	2303.1	-5.0697	43.8313	12618	12618	MS2	0/0	ys151127_09.raw
	High			SQPADVLPGALAMAVLAK	Unambiguous	1	1	6.69565e-10	A0A023EU34		HCD	1	0	1	1		4.29353e+07	4.39844						0	34.6602	120	3	584.663	1751.97	0.299841	50.6068	14907	14907	MS2	0/0	ys151127_09.raw
	High			FTWLLQnGHTEEEALEVMR	Unambiguous	1	1	6.69565e-10	A0A023EU34	N7(Deamidated)	HCD	1	0	1	1		3.67172e+07	4.29741						0	20.7266	120	3	768.705	2304.1	1.84321	48.051	14046	14046	MS2	0/0	ys151127_09.raw
	High			FVNqPRPNSNSFVSVWDNNR	Unambiguous	1	1	6.69565e-10	A0A023EU34	Q4(Deamidated)	HCD	1	0	1	1			3.91191						0	76.4168	120	3	793.386	2378.14	6.29895	33.1418	9026	9026	MS2	0/0	ys151127_09.raw
	High			RNLASSSAGGPPMK	Unambiguous	1	1	6.69565e-10	A0A023EU34		HCD	1	0	1	1		1.78116e+07	3.77125						1	29.8483	120	3	458.239	1372.7	0.902881	13.5454	2819	2819	MS2	0/0	ys151127_09.raw
	High			NIQNLANELNYK	Unambiguous	1	1	6.69565e-10	A0A023EU34		HCD	1	0	1	1		1.03863e+08	3.72687						0	8.14949	120	2	717.375	1433.74	3.63843	33.3909	9107	9107	MS2	0/0	ys151127_09.raw
	High			QTLTHVQSNEVK	Unambiguous	1	1	6.69565e-10	A0A023EU34		HCD	1	0	1	1		9.44374e+07	3.71687						0	29.8563	114	3	461.912	1383.72	-0.809072	12.581	2520	2520	MS2	0/0	ys151127_09.raw
	High			NLASSSAGGPPMK	Unambiguous	1	1	6.69565e-10	A0A023EU34		HCD	1	0	1	1		3.40291e+07	3.06502						0	26.2958	120	2	608.803	1216.6	-0.362395	16.9746	3884	3884	MS2	0/0	ys151127_09.raw
	High			LGVPEGIPLK	Unambiguous	1	1	6.69565e-10	A0A023EU34		HCD	1	0	1	1		1.43369e+08	2.99162						0	0	120	2	511.815	1022.62	-1.09684	32.7021	8887	8887	MS2	0/0	ys151127_09.raw
	High			SQPADVLPGALAMAVLAK	Unambiguous	1	1	6.69565e-10	A0A023EU34		HCD	1	0	1	1		8.89554e+07	2.88915						0	7.78525	120	2	876.491	1751.97	0.934599	50.5666	14894	14894	MS2	0/0	ys151127_09.raw
Q16HU7	Mothers against decapentaplegic homolog (Fragment) OS=Aedes aegypti GN=AAEL013896 PE=3 SV=1 - [Q16HU7_AEDAE]	26.09	1	11	11	27	6.04904e+07	0.0405023	39.1667	20.39	8	9	226.252	11.24	4	4	4752.1	26.09	11	14	667	71.6865	7.57666
	Sequest HT	Mascot	MS Amanda	Sequence	PSM Ambiguity	# Proteins	# Protein Groups	#VALUE!	Protein Group Accessions	Modifications	Activation Type	ΔScore	ΔCn	Rank	Search Engine Rank	QuanResultID	Precursor Area	XCorr	IonScore	Exp Value	Amanda Score	E-Value	P-Value	# Missed Cleavages	Isolation Interference [%]	Ion Inject Time [ms]	Charge	m/z [Da]	MH+ [Da]	ΔM [ppm]	RT [min]	First Scan	Last Scan	MS Order	Ions Matched	Spectrum File
			High	AAQmQAAAVAGVSGLAVGAPR	Unambiguous	1	1	6.69565e-10	Q16HU7	M4(Oxidation)	HCD	1	0	1	1		1.41369e+07				523.852	3.21545e-49	4.1192e-53	0	50.5518	120	3	638.008	1912.01	1.82839	31.3977	8473	8473	MS2	28/118	ys151127_09.raw
			High	VPSNRPNVTVDGYVDPSGGNR	Unambiguous	1	1	6.69565e-10	Q16HU7		HCD	1	0	1	1						500.799	7.64713e-47	8.32024e-51	0	5.56487	120	3	734.031	2200.08	1.42468	24.3947	6212	6212	MS2	26/78	ys151127_09.raw
			High	ALQLLDEVLHQmPIDGPR	Unambiguous	1	1	6.69565e-10	Q16HU7	M12(Oxidation)	HCD	1	0	1	1		2.34011e+07				481.755	6.11333e-43	6.67563e-49	0	35.1304	120	3	687.699	2061.08	1.22473	43.911	12644	12644	MS2	27/100	ys151127_09.raw
			High	ALQLLDEVLHQMPIDGPR	Unambiguous	1	1	6.69565e-10	Q16HU7		HCD	1	0	1	1		67984933				450.567	1.25486e-40	8.77555e-46	0	24.8782	120	3	682.365	2045.08	-2.47578	50.2834	14797	14797	MS2	24/66	ys151127_09.raw
			High	VVSPGIDLSGLTLQTGPSR	Unambiguous	1	1	6.69565e-10	Q16HU7		HCD	1	0	1	1		4.84161e+07				389.3	2.03257e-33	1.17484e-39	0	40.2738	120	2	949.025	1897.04	1.59643	42.1079	12027	12027	MS2	19/35	ys151127_09.raw
			High	cLSDHSVFVQSYYLDR	Unambiguous	1	1	6.69565e-10	Q16HU7	C1(Carbamidomethyl)	HCD	1	0	1	1		2.95472e+07				330.465	2.26865e-29	8.98406e-34	0	0	120	3	663.644	1988.92	0.497593	34.7023	9525	9525	MS2	15/58	ys151127_09.raw
			High	NLSAAAGIGVDDLRR	Unambiguous	1	1	6.69565e-10	Q16HU7		HCD	1	0	1	1		6.00594e+07				325.699	1.23282e-27	2.69229e-33	1	0	120	3	509.946	1527.82	0.0500231	28.6858	7606	7606	MS2	17/54	ys151127_09.raw
			High	QcHLQMQSLATSAQK	Unambiguous	1	1	6.69565e-10	Q16HU7	C2(Carbamidomethyl)	HCD	1	0	1	1		2.85923e+07				285.347	2.87962e-23	2.91952e-29	0	4.04171	120	3	577.616	1730.83	0.750748	21.0661	5172	5172	MS2	14/54	ys151127_09.raw
			High	FcLGALSNVHR	Unambiguous	1	1	6.69565e-10	Q16HU7	C2(Carbamidomethyl)	HCD	1	0	1	1		5.3427e+07				276.489	4.67965e-25	2.24444e-28	0	10.1171	120	3	425.22	1273.65	-0.828779	29.535	7877	7877	MS2	13/38	ys151127_09.raw
			High	KGFPHVIYAR	Unambiguous	1	1	6.69565e-10	Q16HU7		HCD	1	0	1	1		45802562				268.782	9.98932e-22	1.32365e-27	1	31.0864	120	3	396.561	1187.67	-0.206533	21.1715	5207	5207	MS2	14/34	ys151127_09.raw
			High	FcLGALSNVHR	Unambiguous	1	1	6.69565e-10	Q16HU7	C2(Carbamidomethyl)	HCD	1	0	1	1		5.41953e+06				237.39	3.78474e-21	1.82397e-24	0	0	120	2	637.326	1273.65	-1.36932	29.5877	7894	7894	MS2	11/19	ys151127_09.raw
			High	VVSPGIDLSGLTLQTGPSR	Unambiguous	1	1	6.69565e-10	Q16HU7		HCD	1	0	1	1		2.78865e+07				230.61	1.50342e-17	8.69039e-24	0	8.36681	120	3	633.02	1897.05	3.61628	42.0041	11990	11990	MS2	13/70	ys151127_09.raw
			High	YcQFAFDLK	Unambiguous	1	1	6.69565e-10	Q16HU7	C2(Carbamidomethyl)	HCD	1	0	1	1		3.54398e+07				228.92	2.92104e-20	1.28228e-23	0	42.8012	120	2	596.278	1191.55	-1.43823	36.0831	9972	9972	MS2	10/15	ys151127_09.raw
			High	DELDSLITAITTnGAHPSK	Unambiguous	1	1	6.69565e-10	Q16HU7	N13(Deamidated)	HCD	1	0	1	1		5.30076e+06				222.129	1.98136e-16	6.12443e-23	0	29.2609	120	3	662.001	1983.99	0.403138	47.3617	13814	13814	MS2	9/70	ys151127_09.raw
		High		AAQmQAAAVAGVSGLAVGAPR	Unambiguous	1	1	6.69565e-10	Q16HU7	M4(Oxidation)	HCD	1	0	1	1		1.41369e+07		86.43	4.42506e-07				0	50.5518	120	3	638.008	1912.01	1.82839	31.3977	8473	8473	MS2	11/232	ys151127_09.raw
		High		DELDSLITAITTnGAHPSK	Unambiguous	1	1	6.69565e-10	Q16HU7	N13(Deamidated)	HCD	1	0	1	1		5.30076e+06		66.01	0.000125493				0	29.2609	120	3	662.001	1983.99	0.403138	47.3617	13814	13814	MS2	8/168	ys151127_09.raw
		High		VVSPGIDLSGLTLQTGPSR	Unambiguous	1	1	6.69565e-10	Q16HU7		HCD	1	0	1	1		4.84161e+07		65.84	5.35695e-05				0	40.2738	120	2	949.025	1897.04	1.59643	42.1079	12027	12027	MS2	16/164	ys151127_09.raw
		High		cLSDHSVFVQSYYLDR	Unambiguous	1	1	6.69565e-10	Q16HU7	C1(Carbamidomethyl)	HCD	1	0	1	1		2.95472e+07		56.62	0.000607037				0	0	120	3	663.644	1988.92	0.497593	34.7023	9525	9525	MS2	9/144	ys151127_09.raw
	High			AAQmQAAAVAGVSGLAVGAPR	Unambiguous	1	1	6.69565e-10	Q16HU7	M4(Oxidation)	HCD	1	0	1	1		1.41369e+07	5.43044						0	50.5518	120	3	638.008	1912.01	1.82839	31.3977	8473	8473	MS2	0/0	ys151127_09.raw
	High			VVSPGIDLSGLTLQTGPSR	Unambiguous	1	1	6.69565e-10	Q16HU7		HCD	1	0	1	1		4.84161e+07	5.32495						0	40.2738	120	2	949.025	1897.04	1.59643	42.1079	12027	12027	MS2	0/0	ys151127_09.raw
	High			VPSNRPNVTVDGYVDPSGGNR	Unambiguous	1	1	6.69565e-10	Q16HU7		HCD	1	0	1	1			5.16325						0	5.56487	120	3	734.031	2200.08	1.42468	24.3947	6212	6212	MS2	0/0	ys151127_09.raw
	High			ALQLLDEVLHQMPIDGPR	Unambiguous	1	1	6.69565e-10	Q16HU7		HCD	1	0	1	1		67984933	5.01083						0	24.8782	120	3	682.365	2045.08	-2.47578	50.2834	14797	14797	MS2	0/0	ys151127_09.raw
	High			QcHLQMQSLATSAQK	Unambiguous	1	1	6.69565e-10	Q16HU7	C2(Carbamidomethyl)	HCD	1	0	1	1		2.85923e+07	3.84859						0	4.04171	120	3	577.616	1730.83	0.750748	21.0661	5172	5172	MS2	0/0	ys151127_09.raw
	High			cLSDHSVFVQSYYLDR	Unambiguous	1	1	6.69565e-10	Q16HU7	C1(Carbamidomethyl)	HCD	1	0	1	1		2.95472e+07	3.71804						0	0	120	3	663.644	1988.92	0.497593	34.7023	9525	9525	MS2	0/0	ys151127_09.raw
	High			ALQLLDEVLHQmPIDGPR	Unambiguous	1	1	6.69565e-10	Q16HU7	M12(Oxidation)	HCD	1	0	1	1		2.34011e+07	3.5835						0	35.1304	120	3	687.699	2061.08	1.22473	43.911	12644	12644	MS2	0/0	ys151127_09.raw
	High			NLSAAAGIGVDDLRR	Unambiguous	1	1	6.69565e-10	Q16HU7		HCD	1	0	1	1		6.00594e+07	3.57969						1	0	120	3	509.946	1527.82	0.0500231	28.6858	7606	7606	MS2	0/0	ys151127_09.raw
	High			FcLGALSNVHR	Unambiguous	1	1	6.69565e-10	Q16HU7	C2(Carbamidomethyl)	HCD	1	0	1	1		5.3427e+07	3.50736						0	10.1171	120	3	425.22	1273.65	-0.828779	29.535	7877	7877	MS2	0/0	ys151127_09.raw
Q0IEF4	AAEL010747-PA OS=Aedes aegypti GN=AAEL010747 PE=4 SV=1 - [Q0IEF4_AEDAE]	17.65	1	10	10	21	3.6308e+07	0.0243106	23.3805	11.6	6	6	203.721	7.06	3	3	3587.32	17.65	10	12	595	63.9024	9.26123
	Sequest HT	Mascot	MS Amanda	Sequence	PSM Ambiguity	# Proteins	# Protein Groups	#VALUE!	Protein Group Accessions	Modifications	Activation Type	ΔScore	ΔCn	Rank	Search Engine Rank	QuanResultID	Precursor Area	XCorr	IonScore	Exp Value	Amanda Score	E-Value	P-Value	# Missed Cleavages	Isolation Interference [%]	Ion Inject Time [ms]	Charge	m/z [Da]	MH+ [Da]	ΔM [ppm]	RT [min]	First Scan	Last Scan	MS Order	Ions Matched	Spectrum File
			High	FVYGLNFSSQQDAEAFAR	Unambiguous	1	1	6.69565e-10	Q0IEF4		HCD	1	0	1	1		6097978				524.536	8.20306e-49	3.51912e-53	0	0	120	2	1025.49	2049.98	4.30644	41.787	11915	11915	MS2	21/33	ys151127_09.raw
			High	KLQDHEVVINcSIIK	Unambiguous	1	1	6.69565e-10	Q0IEF4	C11(Carbamidomethyl)	HCD	1	0	1	1		3.06075e+07				375.288	8.10227e-32	2.95951e-38	1	22.4282	120	3	599.329	1795.97	-0.243685	26.2172	6804	6804	MS2	20/54	ys151127_09.raw
			High	YNQATATFHQWR	Unambiguous	1	1	6.69565e-10	Q0IEF4		HCD	1	0	1	1		4.80754e+07				359.003	5.24483e-33	1.25805e-36	0	45.7286	120	3	508.246	1522.72	2.4518	23.3129	5860	5860	MS2	17/42	ys151127_09.raw
			High	AMMHALEVLSGR	Unambiguous	1	1	6.69565e-10	Q0IEF4		HCD	1	0	1	1		1.93902e+07				335.436	4.57177e-30	2.86022e-34	0	19.7145	120	3	438.894	1314.67	0.676087	32.9245	8956	8956	MS2	16/42	ys151127_09.raw
			High	ASVmVYDDGQKK	Unambiguous	1	1	6.69565e-10	Q0IEF4	M4(Oxidation)	HCD	1	0	1	1		4855450				295.284	7.15047e-27	2.96208e-30	1	54.9089	120	3	452.886	1356.64	-1.43879	12.7929	2584	2584	MS2	17/64	ys151127_09.raw
			High	LQDHEVVINcSIIK	Unambiguous	1	1	6.69565e-10	Q0IEF4	C10(Carbamidomethyl)	HCD	1	0	1	1		7.50257e+06				291.084	1.52759e-23	7.79092e-30	0	17.1905	120	3	556.631	1667.88	0.542257	28.5166	7550	7550	MS2	14/50	ys151127_09.raw
			High	YNQATATFHQWR	Unambiguous	1	1	6.69565e-10	Q0IEF4		HCD	1	0	1	1		2.03539e+06				279.044	5.19528e-25	1.24617e-28	0	35.2989	120	2	761.865	1522.72	2.52075	23.4626	5910	5910	MS2	11/21	ys151127_09.raw
			High	VQIFHHQQNNTFR	Unambiguous	1	1	6.69565e-10	Q0IEF4		HCD	1	0	1	1		1.46959e+07				235.008	4.51438e-18	3.15665e-24	0	52.2472	120	3	556.951	1668.84	1.48154	19.6549	4717	4717	MS2	13/46	ys151127_09.raw
			High	ASVMVYDDGQKK	Unambiguous	1	1	6.69565e-10	Q0IEF4		HCD	1	0	1	1		1.90318e+07				234.898	5.5031e-21	3.23712e-24	1	53.5792	100	3	447.555	1340.65	-0.286503	15.8222	3521	3521	MS2	13/42	ys151127_09.raw
			High	mMcEQSIIGAR	Unambiguous	1	1	6.69565e-10	Q0IEF4	N-Term(Acetyl); C3(Carbamidomethyl)	HCD	1	0	1	1		3.63182e+06				220.317	4.40492e-17	9.29704e-23	0	49.0804	120	2	669.304	1337.6	-0.911473	39.5315	11144	11144	MS2	11/19	ys151127_09.raw
			High	ASVMVYDDGQK	Unambiguous	1	1	6.69565e-10	Q0IEF4		HCD	1	0	1	1		1.6726e+06				219.121	7.23375e-19	1.2244e-22	0	68.0946	120	2	606.782	1212.56	-0.30626	20.4929	4984	4984	MS2	10/19	ys151127_09.raw
			High	WIPSGSSSGLSK	Unambiguous	1	1	6.69565e-10	Q0IEF4		HCD	1	0	1	1		3.02411e+07				218.301	3.98746e-17	1.4788e-22	0	0	120	2	603.31	1205.61	-2.52701	23.447	5904	5904	MS2	11/21	ys151127_09.raw
		High		FVYGLNFSSQQDAEAFAR	Unambiguous	1	1	6.69565e-10	Q0IEF4		HCD	1	0	1	1		6097978		112.23	2.08427e-09				0	0	120	2	1025.49	2049.98	4.30644	41.787	11915	11915	MS2	15/184	ys151127_09.raw
		High		AMMHALEVLSGR	Unambiguous	1	1	6.69565e-10	Q0IEF4		HCD	1	0	1	1		1.93902e+07		61.7	0.000107869				0	19.7145	120	3	438.894	1314.67	0.676087	32.9245	8956	8956	MS2	10/88	ys151127_09.raw
		High		YNQATATFHQWR	Unambiguous	1	1	6.69565e-10	Q0IEF4		HCD	1	0	1	1		2.03539e+06		60.89	0.000320831				0	35.2989	120	2	761.865	1522.72	2.52075	23.4626	5910	5910	MS2	9/128	ys151127_09.raw
	High			FVYGLNFSSQQDAEAFAR	Unambiguous	1	1	6.69565e-10	Q0IEF4		HCD	1	0	1	1		6097978	4.66123						0	0	120	2	1025.49	2049.98	4.30644	41.787	11915	11915	MS2	0/0	ys151127_09.raw
	High			KLQDHEVVINcSIIK	Unambiguous	1	1	6.69565e-10	Q0IEF4	C11(Carbamidomethyl)	HCD	1	0	1	1		3.06075e+07	4.44718						1	22.4282	120	3	599.329	1795.97	-0.243685	26.2172	6804	6804	MS2	0/0	ys151127_09.raw
	High			YNQATATFHQWR	Unambiguous	1	1	6.69565e-10	Q0IEF4		HCD	1	0	1	1		4.80754e+07	3.81213						0	45.7286	120	3	508.246	1522.72	2.4518	23.3129	5860	5860	MS2	0/0	ys151127_09.raw
	High			AMMHALEVLSGR	Unambiguous	1	1	6.69565e-10	Q0IEF4		HCD	1	0	1	1		1.93902e+07	3.65941						0	19.7145	120	3	438.894	1314.67	0.676087	32.9245	8956	8956	MS2	0/0	ys151127_09.raw
	High			LQDHEVVINcSIIK	Unambiguous	1	1	6.69565e-10	Q0IEF4	C10(Carbamidomethyl)	HCD	1	0	1	1		7.50257e+06	3.48555						0	17.1905	120	3	556.631	1667.88	0.542257	28.5166	7550	7550	MS2	0/0	ys151127_09.raw
	High			ASVMVYDDGQKK	Unambiguous	1	1	6.69565e-10	Q0IEF4		HCD	1	0	1	1		1.90318e+07	3.31495						1	53.5792	100	3	447.555	1340.65	-0.286503	15.8222	3521	3521	MS2	0/0	ys151127_09.raw
Q1HRQ7	ATP synthase subunit alpha OS=Aedes aegypti GN=AAEL012175 PE=2 SV=1 - [Q1HRQ7_AEDAE]	15.97	1	8	8	19	3.04865e+07	0.0204127	21.9414	13.97	6	6	205.243	10.89	5	5	2380.03	15.97	8	8	551	59.3553	8.93896
	Sequest HT	Mascot	MS Amanda	Sequence	PSM Ambiguity	# Proteins	# Protein Groups	#VALUE!	Protein Group Accessions	Modifications	Activation Type	ΔScore	ΔCn	Rank	Search Engine Rank	QuanResultID	Precursor Area	XCorr	IonScore	Exp Value	Amanda Score	E-Value	P-Value	# Missed Cleavages	Isolation Interference [%]	Ion Inject Time [ms]	Charge	m/z [Da]	MH+ [Da]	ΔM [ppm]	RT [min]	First Scan	Last Scan	MS Order	Ions Matched	Spectrum File
			High	HALIIYDDLSK	Unambiguous	1	1	6.69565e-10	Q1HRQ7		HCD	1	0	1	1		1.69888e+07				381.352	5.39025e-33	7.32408e-39	0	0	120	2	644.351	1287.69	-0.369688	29.8762	7987	7987	MS2	15/19	ys151127_09.raw
			High	VVDALGNAIDGKGEIK	Unambiguous	1	1	6.69565e-10	Q1HRQ7		HCD	1	0	1	1		2.93151e+07				362.223	2.12958e-32	5.99393e-37	1	34.7834	120	3	533.63	1598.88	0.91666	27.3913	7189	7189	MS2	19/58	ys151127_09.raw
			High	TALAIDTIINQQR	Unambiguous	1	1	6.69565e-10	Q1HRQ7		HCD	1	0	1	1		16826229				336.769	2.05139e-28	2.10409e-34	0	40.065	120	2	728.91	1456.81	1.2115	36.7836	10207	10207	MS2	14/23	ys151127_09.raw
			High	GIRPAINVGLSVSR	Unambiguous	1	1	6.69565e-10	Q1HRQ7		HCD	1	0	1	1		1.12567e+07				290.683	1.38411e-27	8.54386e-30	0	35.9565	120	3	480.288	1438.85	-0.685437	28.9855	7700	7700	MS2	16/50	ys151127_09.raw
			High	VVDALGNAIDGK	Unambiguous	1	1	6.69565e-10	Q1HRQ7		HCD	1	0	1	1		3.64803e+06				273.462	5.56906e-25	4.50571e-28	0	32.734	120	2	586.32	1171.63	1.63301	26.9721	7051	7051	MS2	11/21	ys151127_09.raw
			High	AVDSLVPIGR	Unambiguous	1	1	6.69565e-10	Q1HRQ7		HCD	1	0	1	1		2.5846e+07				264.87	1.41424e-24	3.25863e-27	0	3.25475	120	2	513.801	1026.59	0.361185	30.2459	8107	8107	MS2	12/17	ys151127_09.raw
			High	EAYPGDVFYLHSR	Unambiguous	1	1	6.69565e-10	Q1HRQ7		HCD	1	0	1	1		3.62986e+07				238.256	5.35234e-21	1.49423e-24	0	42.0198	120	3	518.585	1553.74	0.795398	32.0086	8669	8669	MS2	13/46	ys151127_09.raw
			High	ALLSQIATDGK	Unambiguous	1	1	6.69565e-10	Q1HRQ7		HCD	1	0	1	1		2.21008e+07				232.417	5.31684e-18	5.73194e-24	0	24.3689	120	2	558.816	1116.62	-0.936547	28.1943	7448	7448	MS2	11/19	ys151127_09.raw
		High		HALIIYDDLSK	Unambiguous	1	1	6.69565e-10	Q1HRQ7		HCD	1	0	1	1		1.69888e+07		66.35	3.9164e-05				0	0	120	2	644.351	1287.69	-0.369688	29.8762	7987	7987	MS2	10/80	ys151127_09.raw
		High		VVDALGNAIDGK	Unambiguous	1	1	6.69565e-10	Q1HRQ7		HCD	1	0	1	1		3.64803e+06		57.93	0.000124261				0	32.734	120	2	586.32	1171.63	1.63301	26.9721	7051	7051	MS2	7/108	ys151127_09.raw
		High		AVDSLVPIGR	Unambiguous	1	1	6.69565e-10	Q1HRQ7		HCD	1	0	1	1		2.5846e+07		57.67	3.37728e-05				0	3.25475	120	2	513.801	1026.59	0.361185	30.2459	8107	8107	MS2	6/72	ys151127_09.raw
		High		TALAIDTIINQQR	Unambiguous	1	1	6.69565e-10	Q1HRQ7		HCD	1	0	1	1		16826229		57.51	0.000258499				0	40.065	120	2	728.91	1456.81	1.2115	36.7836	10207	10207	MS2	10/108	ys151127_09.raw
		High		GIRPAINVGLSVSR	Unambiguous	1	1	6.69565e-10	Q1HRQ7		HCD	1	0	1	1		1.12567e+07		42.62	0.000812319				0	35.9565	120	3	480.288	1438.85	-0.685437	28.9855	7700	7700	MS2	14/148	ys151127_09.raw
	High			GIRPAINVGLSVSR	Unambiguous	1	1	6.69565e-10	Q1HRQ7		HCD	1	0	1	1		1.12567e+07	4.13256						0	35.9565	120	3	480.288	1438.85	-0.685437	28.9855	7700	7700	MS2	0/0	ys151127_09.raw
	High			TALAIDTIINQQR	Unambiguous	1	1	6.69565e-10	Q1HRQ7		HCD	1	0	1	1		16826229	3.91226						0	40.065	120	2	728.91	1456.81	1.2115	36.7836	10207	10207	MS2	0/0	ys151127_09.raw
	High			VVDALGNAIDGKGEIK	Unambiguous	1	1	6.69565e-10	Q1HRQ7		HCD	1	0	1	1		2.93151e+07	3.84433						1	34.7834	120	3	533.63	1598.88	0.91666	27.3913	7189	7189	MS2	0/0	ys151127_09.raw
	High			HALIIYDDLSK	Unambiguous	1	1	6.69565e-10	Q1HRQ7		HCD	1	0	1	1		1.69888e+07	3.58311						0	0	120	2	644.351	1287.69	-0.369688	29.8762	7987	7987	MS2	0/0	ys151127_09.raw
	High			EAYPGDVFYLHSR	Unambiguous	1	1	6.69565e-10	Q1HRQ7		HCD	1	0	1	1		3.62986e+07	3.36158						0	42.0198	120	3	518.585	1553.74	0.795398	32.0086	8669	8669	MS2	0/0	ys151127_09.raw
	High			AVDSLVPIGR	Unambiguous	1	1	6.69565e-10	Q1HRQ7		HCD	1	0	1	1		2.5846e+07	3.10752						0	3.25475	120	2	513.801	1026.59	0.361185	30.2459	8107	8107	MS2	0/0	ys151127_09.raw
A0A023EVB3	Putative replication protein a 70 OS=Aedes albopictus PE=2 SV=1 - [A0A023EVB3_AEDAL]	27.21	1	7	11	17	4.9382e+07	0.0330645	11.005	7.25	3	3	125.384	4.83	2	2	3463.32	27.21	11	12	621	67.8939	7.63525
	Sequest HT	Mascot	MS Amanda	Sequence	PSM Ambiguity	# Proteins	# Protein Groups	#VALUE!	Protein Group Accessions	Modifications	Activation Type	ΔScore	ΔCn	Rank	Search Engine Rank	QuanResultID	Precursor Area	XCorr	IonScore	Exp Value	Amanda Score	E-Value	P-Value	# Missed Cleavages	Isolation Interference [%]	Ion Inject Time [ms]	Charge	m/z [Da]	MH+ [Da]	ΔM [ppm]	RT [min]	First Scan	Last Scan	MS Order	Ions Matched	Spectrum File
			High	TESAGSVSnGSAYQNR	Unambiguous	1	1	6.69565e-10	A0A023EVB3	N9(Deamidated)	HCD	1	0	1	1		7947568				386.814	5.41267e-36	2.0826e-39	0	0	120	2	814.861	1628.71	-0.430059	15.0147	3272	3272	MS2	16/29	ys151127_09.raw
			High	SSQDIGDALEFNKDEAEK	Unambiguous	1	1	6.69565e-10	A0A023EVB3		HCD	1	0	1	1		2.79572e+07				348.837	2.23045e-29	1.30695e-35	1	7.82927	120	3	665.976	1995.91	-0.485043	28.1396	7430	7430	MS2	19/66	ys151127_09.raw
			High	TGAGAGYSTEWLTFHEAK	Unambiguous	2	2	1.33913e-09	Q16KY9;A0A023EVB3		HCD	1	0	1	1		4.33533e+07				345.081	1.05617e-29	3.10399e-35	0	77.8156	120	3	642.639	1925.9	-0.36165	33.1728	9037	9037	MS2	18/66	ys151127_09.raw
			High	LLVNMLVGDWTSNR	Unambiguous	2	2	1.33913e-09	A0A023EVB3;Q16KY9		HCD	1	0	1	1		8.72564e+06				315.505	4.17606e-26	2.81494e-32	0	8.89972	120	2	809.425	1617.84	0.693396	49.3842	14490	14490	MS2	14/25	ys151127_09.raw
			High	IGNPQTLTDTGAGGGGAGAPSTAAAPAR	Unambiguous	1	1	6.69565e-10	A0A023EVB3		HCD	1	0	1	1		5.46573e+07				313.028	3.03883e-26	4.98014e-32	0	23.3619	120	3	813.075	2437.21	1.53129	24.3973	6213	6213	MS2	16/106	ys151127_09.raw
			High	GWYLSVGcDSVINSVSTR	Unambiguous	1	1	6.69565e-10	A0A023EVB3	C8(Carbamidomethyl)	HCD	1	0	1	1		1.67407e+06				297.726	9.63172e-27	1.68829e-30	0	24.3594	120	2	1000.48	1999.95	-1.58899	42.8128	12269	12269	MS2	12/33	ys151127_09.raw
			High	GTELEKPVVQILGSK	Unambiguous	2	2	1.33913e-09	A0A023EVB3;Q16KY9		HCD	1	0	1	1		5.01356e+07				293.518	9.71925e-27	4.44817e-30	0	19.01	120	3	533.31	1597.92	-0.370404	31.6443	8553	8553	MS2	15/54	ys151127_09.raw
			High	EAGDVmQFTAR	Unambiguous	1	1	6.69565e-10	A0A023EVB3	M6(Oxidation)	HCD	1	0	1	1		4.06808e+06				247.933	1.30447e-20	1.60953e-25	0	0	120	2	620.784	1240.56	-1.3329	20.3962	4955	4955	MS2	11/29	ys151127_09.raw
			High	cNADFPNFK	Unambiguous	2	2	1.33913e-09	A0A023EVB3;Q16KY9	C1(Carbamidomethyl)	HCD	1	0	1	1		8.57336e+06				242.555	5.72135e-21	5.55255e-25	0	13.8177	120	2	556.745	1112.48	0.505901	27.1467	7108	7108	MS2	10/15	ys151127_09.raw
			High	TTAVAASPVNHK	Unambiguous	1	1	6.69565e-10	A0A023EVB3		HCD	1	0	1	1		967965				239.506	2.19264e-21	1.12041e-24	0	0	120	2	598.325	1195.64	0.0858994	10.6701	1944	1944	MS2	10/21	ys151127_09.raw
			High	IGNPQTLTDTGAGGGGAGAPSTAAAPAR	Unambiguous	1	1	6.69565e-10	A0A023EVB3		HCD	1	0	1	1		1.44552e+06				227.066	1.1995e-17	1.96514e-23	0	0	120	2	1219.11	2437.21	1.13612	24.5494	6261	6261	MS2	9/53	ys151127_09.raw
			High	GELAEYTVIR	Unambiguous	1	1	6.69565e-10	A0A023EVB3		HCD	1	0	1	1		7.78043e+06				205.751	3.03666e-16	2.65995e-21	0	72.4756	120	2	575.809	1150.61	0.182452	30.1137	8065	8065	MS2	9/17	ys151127_09.raw
		High		TESAGSVSnGSAYQNR	Unambiguous	1	1	6.69565e-10	A0A023EVB3	N9(Deamidated)	HCD	1	0	1	1		7947568		80.79	7.49063e-07				0	0	120	2	814.861	1628.71	-0.430059	15.0147	3272	3272	MS2	13/148	ys151127_09.raw
		High		LLVNMLVGDWTSNR	Unambiguous	2	2	1.33913e-09	A0A023EVB3;Q16KY9		HCD	1	0	1	1		8.72564e+06		59.81	0.000372286				0	8.89972	120	2	809.425	1617.84	0.693396	49.3842	14490	14490	MS2	7/144	ys151127_09.raw
	High			GTELEKPVVQILGSK	Unambiguous	2	2	1.33913e-09	A0A023EVB3;Q16KY9		HCD	1	0	1	1		5.01356e+07	4.42788						0	19.01	120	3	533.31	1597.92	-0.370404	31.6443	8553	8553	MS2	0/0	ys151127_09.raw
	High			LLVNMLVGDWTSNR	Unambiguous	2	2	1.33913e-09	A0A023EVB3;Q16KY9		HCD	1	0	1	1		8.72564e+06	3.34264						0	8.89972	120	2	809.425	1617.84	0.693396	49.3842	14490	14490	MS2	0/0	ys151127_09.raw
	High			TESAGSVSnGSAYQNR	Unambiguous	1	1	6.69565e-10	A0A023EVB3	N9(Deamidated)	HCD	1	0	1	1		7947568	3.23453						0	0	120	2	814.861	1628.71	-0.430059	15.0147	3272	3272	MS2	0/0	ys151127_09.raw
Q16MW3	AAEL012171-PA OS=Aedes aegypti GN=AAEL012171 PE=4 SV=1 - [Q16MW3_AEDAE]	14.18	2	8	8	14	2.0923e+07	0.0140093	16.4288	10.86	5	5	164.588	7.09	3	3	1833.61	12.52	6	6	663	74.7074	9.72998
	Sequest HT	Mascot	MS Amanda	Sequence	PSM Ambiguity	# Proteins	# Protein Groups	#VALUE!	Protein Group Accessions	Modifications	Activation Type	ΔScore	ΔCn	Rank	Search Engine Rank	QuanResultID	Precursor Area	XCorr	IonScore	Exp Value	Amanda Score	E-Value	P-Value	# Missed Cleavages	Isolation Interference [%]	Ion Inject Time [ms]	Charge	m/z [Da]	MH+ [Da]	ΔM [ppm]	RT [min]	First Scan	Last Scan	MS Order	Ions Matched	Spectrum File
			High	GDTqAFILYDSIDAATAAVK	Unambiguous	2	1	6.69565e-10	Q16MW3	Q4(Deamidated)	HCD	1	0	1	1						363.217	1.77327e-32	4.76802e-37	0		120	2	1036.02	2071.04	5.85048	49.0206	14370	14370	MS2	16/37	ys151127_09.raw
			High	IWVGGLGAWTSVTQLER	Unambiguous	2	1	6.69565e-10	Q16MW3		HCD	1	0	1	1		1.59695e+07				360.483	3.28038e-32	8.94738e-37	0	39.4989	120	2	937	1872.99	-2.60674	49.3171	14469	14469	MS2	15/31	ys151127_09.raw
			High	RPPPGTGNAFAFVR	Unambiguous	2	1	6.69565e-10	Q16MW3		HCD	1	0	1	1		2.84319e+07				317.761	3.61175e-29	1.67443e-32	0	28.4239	120	3	496.269	1486.79	0.762955	27.8875	7349	7349	MS2	15/50	ys151127_09.raw
			High	SPGVPPPDRR	Unambiguous	2	1	6.69565e-10	Q16MW3		HCD	1	0	1	1		4.9851e+06				275.632	4.8912e-25	2.73404e-28	1	29.6943	120	3	359.865	1077.58	-0.236378	10.4431	1876	1876	MS2	14/34	ys151127_09.raw
			High	AKVELSGQYIGK	Unambiguous	2	1	6.69565e-10	Q16MW3		HCD	1	0	1	1		2.95438e+06				268.409	6.50138e-22	1.4424e-27	1	47.1526	120	2	646.864	1292.72	-0.045258	20.8701	5107	5107	MS2	12/21	ys151127_09.raw
			High	YGIVEDIDIK	Unambiguous	2	1	6.69565e-10	Q16MW3		HCD	1	0	1	1		1.83677e+07				248.109	1.79964e-19	1.54576e-25	0	0	120	2	582.815	1164.62	6.97138	34.5667	9481	9481	MS2	12/17	ys151127_09.raw
		High		IWVGGLGAWTSVTQLER	Unambiguous	2	1	6.69565e-10	Q16MW3		HCD	1	0	1	1		1.59695e+07		72.38	1.94009e-05				0	39.4989	120	2	937	1872.99	-2.60674	49.3171	14469	14469	MS2	11/140	ys151127_09.raw
		High		GDTqAFILYDSIDAATAAVK	Unambiguous	2	1	6.69565e-10	Q16MW3	Q4(Deamidated)	HCD	1	0	1	1				71.48	2.16565e-05				0		120	2	1036.02	2071.04	5.85048	49.0206	14370	14370	MS2	15/216	ys151127_09.raw
		High		VELSGQYIGK	Unambiguous	2	1	6.69565e-10	Q16MW3		HCD	1	0	1	1		8.3601e+06		51.16	0.0011595				0	29.7221	120	2	547.3	1093.59	3.41589	23.9578	6069	6069	MS2	6/88	ys151127_09.raw
	High			RPPPGTGNAFAFVR	Unambiguous	2	1	6.69565e-10	Q16MW3		HCD	1	0	1	1		2.84319e+07	3.81232						0	28.4239	120	3	496.269	1486.79	0.762955	27.8875	7349	7349	MS2	0/0	ys151127_09.raw
	High			IWVGGLGAWTSVTQLER	Unambiguous	2	1	6.69565e-10	Q16MW3		HCD	1	0	1	1		1.59695e+07	3.68666						0	39.4989	120	2	937	1872.99	-2.60674	49.3171	14469	14469	MS2	0/0	ys151127_09.raw
	High			EAAGVISLLNK	Unambiguous	1	1	6.69565e-10	Q16MW3		HCD	1	0	1	1		1.40103e+07	3.04104						0	50.9161	120	2	557.827	1114.65	0.824751	34.5163	9466	9466	MS2	0/0	ys151127_09.raw
	High			YGIVEDIDIK	Unambiguous	2	1	6.69565e-10	Q16MW3		HCD	1	0	1	1		1.83677e+07	3.0284						0	0	120	2	582.815	1164.62	6.97138	34.5667	9481	9481	MS2	0/0	ys151127_09.raw
	High			GDTqAFILYDSIDAATAAVK	Unambiguous	2	1	6.69565e-10	Q16MW3	Q4(Deamidated)	HCD	1	0	1	1			2.8604						0		120	2	1036.02	2071.04	5.85048	49.0206	14370	14370	MS2	0/0	ys151127_09.raw
A0A023EUG5	Acetyltransferase component of pyruvate dehydrogenase complex OS=Aedes albopictus PE=2 SV=1 - [A0A023EUG5_AEDAL]	14.96	2	6	6	8	2.48537e+07	0.0166412	7.64412	7.48	2	2		0			1543.68	14.96	6	6	508	54.2064	9.1001
	Sequest HT	Mascot	MS Amanda	Sequence	PSM Ambiguity	# Proteins	# Protein Groups	#VALUE!	Protein Group Accessions	Modifications	Activation Type	ΔScore	ΔCn	Rank	Search Engine Rank	QuanResultID	Precursor Area	XCorr	IonScore	Exp Value	Amanda Score	E-Value	P-Value	# Missed Cleavages	Isolation Interference [%]	Ion Inject Time [ms]	Charge	m/z [Da]	MH+ [Da]	ΔM [ppm]	RT [min]	First Scan	Last Scan	MS Order	Ions Matched	Spectrum File
			High	APAAAAPTIPAGAAYVDIPVSNIR	Unambiguous	1	1	6.69565e-10	A0A023EUG5		HCD	1	0	1	1		2.21346e+07				312.95	8.88277e-27	5.07019e-32	0	71.8862	120	3	769.419	2306.24	-3.37449	41.6636	11871	11871	MS2	20/90	ys151127_09.raw
			High	ESDYVAVTLScDHR	Unambiguous	2	1	6.69565e-10	A0A023EUG5	C11(Carbamidomethyl)	HCD	1	0	1	1		1.18829e+07				269.393	2.36222e-21	1.14999e-27	0	47.1253	120	3	551.251	1651.74	1.04495	25.82	6672	6672	MS2	14/50	ys151127_09.raw
			High	DLAGLQAAGAPEAR	Unambiguous	2	1	6.69565e-10	A0A023EUG5		HCD	1	0	1	1		3.04929e+07				268.01	2.64403e-24	1.58136e-27	0	21.3086	120	2	670.352	1339.7	-0.426104	27.4213	7199	7199	MS2	13/25	ys151127_09.raw
			High	GLITPIVFSADRK	Unambiguous	2	1	6.69565e-10	A0A023EUG5		HCD	1	0	1	1		1.29774e+07				235.625	2.16881e-21	2.73839e-24	1	65.1803	120	3	472.946	1416.82	1.23956	35.0036	9624	9624	MS2	14/46	ys151127_09.raw
			High	GLITPIVFSADR	Unambiguous	2	1	6.69565e-10	A0A023EUG5		HCD	1	0	1	1		1.63297e+07				234.102	8.80069e-21	3.88895e-24	0	26.6756	120	2	644.867	1288.73	1.11218	41.4217	11789	11789	MS2	11/21	ys151127_09.raw
			High	GSGLYGSLTSK	Unambiguous	2	1	6.69565e-10	A0A023EUG5		HCD	1	0	1	1		2.19337e+07				223.598	5.28436e-20	4.36724e-23	0	26.3386	120	2	535.281	1069.55	1.56462	23.8863	6046	6046	MS2	11/19	ys151127_09.raw
	High			APAAAAPTIPAGAAYVDIPVSNIR	Unambiguous	1	1	6.69565e-10	A0A023EUG5		HCD	1	0	1	1		2.21346e+07	4.76567						0	71.8862	120	3	769.419	2306.24	-3.37449	41.6636	11871	11871	MS2	0/0	ys151127_09.raw
	High			DLAGLQAAGAPEAR	Unambiguous	2	1	6.69565e-10	A0A023EUG5		HCD	1	0	1	1		3.04929e+07	2.87845						0	21.3086	120	2	670.352	1339.7	-0.426104	27.4213	7199	7199	MS2	0/0	ys151127_09.raw
A0A023EWC4	T-complex protein 1 subunit delta OS=Aedes albopictus PE=2 SV=1 - [A0A023EWC4_AEDAL]	12.2	3	4	4	8	6.80617e+06	0.00455717	7.57095	7.32	2	2	115.64	3.75	1	1	1420.19	12.2	4	5	533	57.1892	7.44482
	Sequest HT	Mascot	MS Amanda	Sequence	PSM Ambiguity	# Proteins	# Protein Groups	#VALUE!	Protein Group Accessions	Modifications	Activation Type	ΔScore	ΔCn	Rank	Search Engine Rank	QuanResultID	Precursor Area	XCorr	IonScore	Exp Value	Amanda Score	E-Value	P-Value	# Missed Cleavages	Isolation Interference [%]	Ion Inject Time [ms]	Charge	m/z [Da]	MH+ [Da]	ΔM [ppm]	RT [min]	First Scan	Last Scan	MS Order	Ions Matched	Spectrum File
			High	SLGGTIDDTELVDGLVFTQR	Unambiguous	1	1	6.69565e-10	A0A023EWC4		HCD	1	0	1	1						414.815	2.26975e-35	3.30015e-42	0	32.5018	120	2	1068.55	2136.09	1.86032	48.5626	14220	14220	MS2	16/37	ys151127_09.raw
			High	VVSQHSSQLAPIAVDAVLK	Unambiguous	2	1	6.69565e-10	A0A023EWC4		HCD	1	0	1	1		1.13514e+07				300.782	1.0483e-27	8.353e-31	0	33.1702	120	3	654.705	1962.1	-0.362295	34.062	9322	9322	MS2	18/70	ys151127_09.raw
			High	DAVSDLALHFLDK	Unambiguous	2	1	6.69565e-10	A0A023EWC4		HCD	1	0	1	1		2.43334e+06				248.465	2.34943e-22	1.4239e-25	0	0	120	2	722.377	1443.75	-0.197477	47.0235	13699	13699	MS2	11/23	ys151127_09.raw
			High	VTEPGHESGcDLK	Unambiguous	2	1	6.69565e-10	A0A023EWC4	C10(Carbamidomethyl)	HCD	1	0	1	1		5.1259e+06				242.633	9.9526e-22	5.45348e-25	0	40.9545	120	3	476.886	1428.64	-0.0897345	12.0882	2366	2366	MS2	12/46	ys151127_09.raw
			High	SLGGTIDDTELVDGLVFTQR	Unambiguous	1	1	6.69565e-10	A0A023EWC4		HCD	1	0	1	1		3.94123e+06				213.492	3.07752e-15	4.47477e-22	0		120	3	712.699	2136.08	-0.260406	48.5548	14217	14217	MS2	11/74	ys151127_09.raw
		High		SLGGTIDDTELVDGLVFTQR	Unambiguous	1	1	6.69565e-10	A0A023EWC4		HCD	1	0	1	1				115.64	1.95436e-09				0	32.5018	120	2	1068.55	2136.09	1.86032	48.5626	14220	14220	MS2	12/156	ys151127_09.raw
	High			VVSQHSSQLAPIAVDAVLK	Unambiguous	2	1	6.69565e-10	A0A023EWC4		HCD	1	0	1	1		1.13514e+07	4.22651						0	33.1702	120	3	654.705	1962.1	-0.362295	34.062	9322	9322	MS2	0/0	ys151127_09.raw
	High			SLGGTIDDTELVDGLVFTQR	Unambiguous	1	1	6.69565e-10	A0A023EWC4		HCD	1	0	1	1			3.34445						0	32.5018	120	2	1068.55	2136.09	1.86032	48.5626	14220	14220	MS2	0/0	ys151127_09.raw
A0A023ESQ8	Putative glutamate/leucine/phenylalanine/valine dehydrogenase (Fragment) OS=Aedes albopictus PE=2 SV=1 - [A0A023ESQ8_AEDAL]	16.42	4	5	5	8	1.79306e+07	0.0120057	3.38324	3.41	1	1	54.94	3.41	1	1	1601.2	16.42	5	6	469	51.6032	7.88428
	Sequest HT	Mascot	MS Amanda	Sequence	PSM Ambiguity	# Proteins	# Protein Groups	#VALUE!	Protein Group Accessions	Modifications	Activation Type	ΔScore	ΔCn	Rank	Search Engine Rank	QuanResultID	Precursor Area	XCorr	IonScore	Exp Value	Amanda Score	E-Value	P-Value	# Missed Cleavages	Isolation Interference [%]	Ion Inject Time [ms]	Charge	m/z [Da]	MH+ [Da]	ΔM [ppm]	RT [min]	First Scan	Last Scan	MS Order	Ions Matched	Spectrum File
			High	ESNYHLLESVQASLER	Unambiguous	3	1	6.69565e-10	A0A023ESQ8		HCD	1	0	1	1		12693831				324.594	3.55941e-29	3.47225e-33	0	31.7921	120	3	625.647	1874.93	0.786219	38.1125	10662	10662	MS2	15/58	ys151127_09.raw
			High	IIAEAANGPTTPAADK	Unambiguous	4	1	6.69565e-10	A0A023ESQ8		HCD	1	0	1	1		8.72772e+06				313.894	9.44052e-26	4.0796e-32	0	8.64496	120	2	770.404	1539.8	-0.688877	19.3287	4604	4604	MS2	13/29	ys151127_09.raw
			High	AGATcIGIIEHDGSIFnPQGIDPK	Unambiguous	4	1	6.69565e-10	A0A023ESQ8	C5(Carbamidomethyl); N17(Deamidated)	HCD	1	0	1	1						288.827	1.47891e-25	1.31016e-29	0	19.0015	120	3	837.751	2511.24	7.75272	39.633	11179	11179	MS2	16/90	ys151127_09.raw
			High	SAAYVNSIEK	Unambiguous	4	1	6.69565e-10	A0A023ESQ8		HCD	1	0	1	1		1.11067e+07				230.318	1.03174e-19	9.29412e-24	0	18.0431	120	2	541.28	1081.55	0.870068	18.5344	4351	4351	MS2	10/17	ys151127_09.raw
			High	IIAEAAnGPTTPAADK	Unambiguous	4	1	6.69565e-10	A0A023ESQ8	N7(Deamidated)	HCD	1	0	1	1		4.73118e+06				224.805	1.12548e-19	3.30732e-23	0	0	120	2	770.895	1540.78	-1.80228	20.4739	4979	4979	MS2	9/29	ys151127_09.raw
			High	IPVTPSEAFQK	Unambiguous	4	1	6.69565e-10	A0A023ESQ8		HCD	1	0	1	1		2.99911e+07				218.765	3.33954e-19	1.32891e-22	0	72.5035	120	2	608.832	1216.66	0.102684	26.8741	7018	7018	MS2	11/19	ys151127_09.raw
		High		IIAEAANGPTTPAADK	Unambiguous	4	1	6.69565e-10	A0A023ESQ8		HCD	1	0	1	1		8.72772e+06		54.94	0.00144683				0	8.64496	120	2	770.404	1539.8	-0.688877	19.3287	4604	4604	MS2	10/156	ys151127_09.raw
	High			ESNYHLLESVQASLER	Unambiguous	3	1	6.69565e-10	A0A023ESQ8		HCD	1	0	1	1		12693831	3.38324						0	31.7921	120	3	625.647	1874.93	0.786219	38.1125	10662	10662	MS2	0/0	ys151127_09.raw
	Sequest HT	Mascot	MS Amanda	Sequence	PSM Ambiguity	# Proteins	# Protein Groups	#VALUE!	Protein Group Accessions	Modifications	Activation Type	ΔScore	ΔCn	Rank	Search Engine Rank	QuanResultID	Precursor Area	XCorr	IonScore	Exp Value	Amanda Score	E-Value	P-Value	# Missed Cleavages	Isolation Interference [%]	Ion Inject Time [ms]	Charge	m/z [Da]	MH+ [Da]	ΔM [ppm]	RT [min]	First Scan	Last Scan	MS Order	Ions Matched	Spectrum File
			High	TGAGAGYSTEWITFHEAK	Unambiguous	2	2	1.33913e-09	Q16KY9;A0A023EVB3		HCD	1	0	1	1		4.33533e+07				345.081	1.05617e-29	3.10399e-35	0	77.8156	120	3	642.639	1925.9	-0.36165	33.1728	9037	9037	MS2	18/66	ys151127_09.raw
			High	LLVNMLVGDWTSNR	Unambiguous	2	2	1.33913e-09	A0A023EVB3;Q16KY9		HCD	1	0	1	1		8.72564e+06				315.505	4.17606e-26	2.81494e-32	0	8.89972	120	2	809.425	1617.84	0.693396	49.3842	14490	14490	MS2	14/25	ys151127_09.raw
			High	GTELEKPVVQILGSK	Unambiguous	2	2	1.33913e-09	A0A023EVB3;Q16KY9		HCD	1	0	1	1		5.01356e+07				293.518	9.71925e-27	4.44817e-30	0	19.01	120	3	533.31	1597.92	-0.370404	31.6443	8553	8553	MS2	15/54	ys151127_09.raw
			High	cNADFPNFK	Unambiguous	2	2	1.33913e-09	A0A023EVB3;Q16KY9	C1(Carbamidomethyl)	HCD	1	0	1	1		8.57336e+06				242.555	5.72135e-21	5.55255e-25	0	13.8177	120	2	556.745	1112.48	0.505901	27.1467	7108	7108	MS2	10/15	ys151127_09.raw
		High		LLVNMLVGDWTSNR	Unambiguous	2	2	1.33913e-09	A0A023EVB3;Q16KY9		HCD	1	0	1	1		8.72564e+06		59.81	0.000372286				0	8.89972	120	2	809.425	1617.84	0.693396	49.3842	14490	14490	MS2	7/144	ys151127_09.raw
	High			GTELEKPVVQILGSK	Unambiguous	2	2	1.33913e-09	A0A023EVB3;Q16KY9		HCD	1	0	1	1		5.01356e+07	4.42788						0	19.01	120	3	533.31	1597.92	-0.370404	31.6443	8553	8553	MS2	0/0	ys151127_09.raw
	High			TTAVAANPVNHK	Unambiguous	1	1	6.69565e-10	Q16KY9		HCD	1	0	1	1		1.64571e+07	3.79652						0	23.6364	120	3	408.223	1222.65	-0.705033	11.1697	2090	2090	MS2	0/0	ys151127_09.raw
	High			LLVNMLVGDWTSNR	Unambiguous	2	2	1.33913e-09	A0A023EVB3;Q16KY9		HCD	1	0	1	1		8.72564e+06	3.34264						0	8.89972	120	2	809.425	1617.84	0.693396	49.3842	14490	14490	MS2	0/0	ys151127_09.raw
A0A023EPY3	Glyceraldehyde-3-phosphate dehydrogenase OS=Aedes albopictus PE=2 SV=1 - [A0A023EPY3_AEDAL]	8.43	2	2	2	6	7.66971e+06	0.00513537	6.51796	8.43	2	2	113.374	8.43	2	2	615.028	8.43	2	2	332	35.4993	8.08936
	Sequest HT	Mascot	MS Amanda	Sequence	PSM Ambiguity	# Proteins	# Protein Groups	#VALUE!	Protein Group Accessions	Modifications	Activation Type	ΔScore	ΔCn	Rank	Search Engine Rank	QuanResultID	Precursor Area	XCorr	IonScore	Exp Value	Amanda Score	E-Value	P-Value	# Missed Cleavages	Isolation Interference [%]	Ion Inject Time [ms]	Charge	m/z [Da]	MH+ [Da]	ΔM [ppm]	RT [min]	First Scan	Last Scan	MS Order	Ions Matched	Spectrum File
			High	LISWYDNEFGYSNR	Unambiguous	2	1	6.69565e-10	A0A023EPY3		HCD	1	0	1	1		1.42879e+07				311.661	1.25828e-26	6.82205e-32	0	0	120	2	882.405	1763.8	0.135278	40.8327	11588	11588	MS2	14/25	ys151127_09.raw
			High	VPTPNVSVVDLTcR	Unambiguous	2	1	6.69565e-10	A0A023EPY3	C13(Carbamidomethyl)	HCD	1	0	1	1		1.05151e+06				303.367	6.2785e-27	4.60605e-31	0	0	120	2	778.91	1556.81	2.22951	34.8684	9581	9581	MS2	13/25	ys151127_09.raw
		High		LISWYDNEFGYSNR	Unambiguous	2	1	6.69565e-10	A0A023EPY3		HCD	1	0	1	1		1.42879e+07		73.8	8.59585e-06				0	0	120	2	882.405	1763.8	0.135278	40.8327	11588	11588	MS2	9/132	ys151127_09.raw
		High		VPTPNVSVVDLTcR	Unambiguous	2	1	6.69565e-10	A0A023EPY3	C13(Carbamidomethyl)	HCD	1	0	1	1		1.05151e+06		54.29	0.000509432				0	0	120	2	778.91	1556.81	2.22951	34.8684	9581	9581	MS2	10/140	ys151127_09.raw
	High			LISWYDNEFGYSNR	Unambiguous	2	1	6.69565e-10	A0A023EPY3		HCD	1	0	1	1		1.42879e+07	3.55952						0	0	120	2	882.405	1763.8	0.135278	40.8327	11588	11588	MS2	0/0	ys151127_09.raw
	High			VPTPNVSVVDLTcR	Unambiguous	2	1	6.69565e-10	A0A023EPY3	C13(Carbamidomethyl)	HCD	1	0	1	1		1.05151e+06	2.95844						0	0	120	2	778.91	1556.81	2.22951	34.8684	9581	9581	MS2	0/0	ys151127_09.raw
Q16U68	AAEL010004-PA OS=Aedes aegypti GN=AAEL010004 PE=4 SV=1 - [Q16U68_AEDAE]	7.79	2	4	4	6	8.59671e+06	0.00575606	2.90049	1.56	1	1	49.3	1.56	1	1	966.117	7.79	4	4	706	78.7267	8.79248
	Sequest HT	Mascot	MS Amanda	Sequence	PSM Ambiguity	# Proteins	# Protein Groups	#VALUE!	Protein Group Accessions	Modifications	Activation Type	ΔScore	ΔCn	Rank	Search Engine Rank	QuanResultID	Precursor Area	XCorr	IonScore	Exp Value	Amanda Score	E-Value	P-Value	# Missed Cleavages	Isolation Interference [%]	Ion Inject Time [ms]	Charge	m/z [Da]	MH+ [Da]	ΔM [ppm]	RT [min]	First Scan	Last Scan	MS Order	Ions Matched	Spectrum File
			High	EQLRPLKDEIGAVAR	Unambiguous	2	1	6.69565e-10	Q16U68		HCD	1	0	1	1		9.67931e+06				289.952	7.60396e-27	1.01117e-29	1	37.2241	120	3	565.657	1694.96	0.562492	26.2704	6822	6822	MS2	16/54	ys151127_09.raw
			High	LALVPAEGAR	Unambiguous	2	1	6.69565e-10	Q16U68		HCD	1	0	1	1		6.86526e+06				235.594	3.75067e-22	2.75784e-24	0	27.6668	120	2	498.795	996.583	-0.91315	25.6538	6616	6616	MS2	11/17	ys151127_09.raw
			High	QIDVAAATAIK	Unambiguous	2	1	6.69565e-10	Q16U68		HCD	1	0	1	1		9.24556e+06				226.149	8.8413e-19	2.42706e-23	0	12.9374	120	2	550.82	1100.63	0.857968	26.6005	6927	6927	MS2	11/19	ys151127_09.raw
			High	KVVDESVDKLDSSSWVLLR	Unambiguous	2	1	6.69565e-10	Q16U68		HCD	1	0	1	1		1.67718e+06				214.422	6.80929e-17	3.6123e-22	2	56.9637	120	3	725.727	2175.17	0.253582	37.2842	10379	10379	MS2	12/69	ys151127_09.raw
		High		QIDVAAATAIK	Unambiguous	2	1	6.69565e-10	Q16U68		HCD	1	0	1	1		9.24556e+06		49.3	0.00132117				0	12.9374	120	2	550.82	1100.63	0.857968	26.6005	6927	6927	MS2	9/120	ys151127_09.raw
	High			QIDVAAATAIK	Unambiguous	2	1	6.69565e-10	Q16U68		HCD	1	0	1	1		9.24556e+06	2.90049						0	12.9374	120	2	550.82	1100.63	0.857968	26.6005	6927	6927	MS2	0/0	ys151127_09.raw
A0A023ESU8	Putative rna-binding protein nova1/pasilla OS=Aedes albopictus PE=2 SV=1 - [A0A023ESU8_AEDAL]	9.24	2	3	3	5	3.89149e+06	0.0026056	5.27856	4.41	1	1	85.484	6.3	2	2	685.436	7.35	2	2	476	49.1273	7.78174
	Sequest HT	Mascot	MS Amanda	Sequence	PSM Ambiguity	# Proteins	# Protein Groups	#VALUE!	Protein Group Accessions	Modifications	Activation Type	ΔScore	ΔCn	Rank	Search Engine Rank	QuanResultID	Precursor Area	XCorr	IonScore	Exp Value	Amanda Score	E-Value	P-Value	# Missed Cleavages	Isolation Interference [%]	Ion Inject Time [ms]	Charge	m/z [Da]	MH+ [Da]	ΔM [ppm]	RT [min]	First Scan	Last Scan	MS Order	Ions Matched	Spectrum File
			High	IVTITGAPNAINVAHYLIEQR	Unambiguous	2	1	6.69565e-10	A0A023ESU8		HCD	1	0	1	1						438.5	5.0995e-41	1.4126e-44	0	19.4093	120	3	765.093	2293.26	-1.3795	45.2975	13118	13118	MS2	22/78	ys151127_09.raw
			High	VLVPNSTAGMIIGK	Unambiguous	2	1	6.69565e-10	A0A023ESU8		HCD	1	0	1	1		6.13239e+06				246.936	1.541e-22	2.02497e-25	0	53.6242	120	2	700.406	1399.81	5.62961	34.4876	9458	9458	MS2	11/25	ys151127_09.raw
		High		KGIFAPGTR	Unambiguous	2	1	6.69565e-10	A0A023ESU8		HCD	1	0	1	1		1.65058e+06		51.68	0.00075052				1	35.2534	120	2	473.777	946.547	-0.26712	16.935	3871	3871	MS2	6/96	ys151127_09.raw
		High		IVTITGAPNAINVAHYLIEQR	Unambiguous	2	1	6.69565e-10	A0A023ESU8		HCD	1	0	1	1				51.52	0.000754374				0	19.4093	120	3	765.093	2293.26	-1.3795	45.2975	13118	13118	MS2	10/208	ys151127_09.raw
	High			IVTITGAPNAINVAHYLIEQR	Unambiguous	2	1	6.69565e-10	A0A023ESU8		HCD	1	0	1	1			5.27856						0	19.4093	120	3	765.093	2293.26	-1.3795	45.2975	13118	13118	MS2	0/0	ys151127_09.raw
A0A023EW50	Putative udp-glucose pyrophosphorylase OS=Aedes albopictus PE=2 SV=1 - [A0A023EW50_AEDAL]	6.05	3	2	2	5	2.69379e+06	0.00180366	3.626	3.52	1	1	96.864	6.05	2	2	643.532	6.05	2	2	512	57.9117	7.00537
	Sequest HT	Mascot	MS Amanda	Sequence	PSM Ambiguity	# Proteins	# Protein Groups	#VALUE!	Protein Group Accessions	Modifications	Activation Type	ΔScore	ΔCn	Rank	Search Engine Rank	QuanResultID	Precursor Area	XCorr	IonScore	Exp Value	Amanda Score	E-Value	P-Value	# Missed Cleavages	Isolation Interference [%]	Ion Inject Time [ms]	Charge	m/z [Da]	MH+ [Da]	ΔM [ppm]	RT [min]	First Scan	Last Scan	MS Order	Ions Matched	Spectrum File
			High	NDLTFLDLTVQQIEHLNK	Unambiguous	3	1	6.69565e-10	A0A023EW50		HCD	1	0	1	1		2.69379e+06				349.431	6.43788e-32	1.14005e-35	0	55.4647	120	3	714.379	2141.12	-0.246211	52.4796	15540	15540	MS2	17/66	ys151127_09.raw
			High	FLQEDGPSVEWDR	Unambiguous	3	1	6.69565e-10	A0A023EW50		HCD	1	0	1	1						294.101	9.0581e-27	3.88926e-30	0	0	120	2	789.367	1577.73	2.12123	33.743	9219	9219	MS2	12/23	ys151127_09.raw
		High		FLQEDGPSVEWDR	Unambiguous	3	1	6.69565e-10	A0A023EW50		HCD	1	0	1	1				60.55	0.000114536				0	0	120	2	789.367	1577.73	2.12123	33.743	9219	9219	MS2	10/136	ys151127_09.raw
		High		NDLTFLDLTVQQIEHLNK	Unambiguous	3	1	6.69565e-10	A0A023EW50		HCD	1	0	1	1		2.69379e+06		51.03	0.00145939				0	55.4647	120	3	714.379	2141.12	-0.246211	52.4796	15540	15540	MS2	9/204	ys151127_09.raw
	High			NDLTFLDLTVQQIEHLNK	Unambiguous	3	1	6.69565e-10	A0A023EW50		HCD	1	0	1	1		2.69379e+06	3.626						0	55.4647	120	3	714.379	2141.12	-0.246211	52.4796	15540	15540	MS2	0/0	ys151127_09.raw
Q0Z987	Actin OS=Aedes albopictus PE=2 SV=1 - [Q0Z987_AEDAL]	13.83	21	4	4	4	8.8616e+06	0.00593341		0				0			1024.43	13.83	4	4	376	41.8638	5.47803
	Sequest HT	Mascot	MS Amanda	Sequence	PSM Ambiguity	# Proteins	# Protein Groups	#VALUE!	Protein Group Accessions	Modifications	Activation Type	ΔScore	ΔCn	Rank	Search Engine Rank	QuanResultID	Precursor Area	XCorr	IonScore	Exp Value	Amanda Score	E-Value	P-Value	# Missed Cleavages	Isolation Interference [%]	Ion Inject Time [ms]	Charge	m/z [Da]	MH+ [Da]	ΔM [ppm]	RT [min]	First Scan	Last Scan	MS Order	Ions Matched	Spectrum File
			High	SYELPDGQVITIGNER	Unambiguous	18	1	6.69565e-10	Q0Z987		HCD	1	0	1	1		1.6881e+07				297.725	2.50867e-26	1.68843e-30	0	23.1188	120	2	895.953	1790.9	3.83048	39.0093	10965	10965	MS2	13/29	ys151127_09.raw
			High	EITALAPSTmK	Unambiguous	3	1	6.69565e-10	Q0Z987	M10(Oxidation)	HCD	1	0	1	1		4.41986e+06				295.075	2.86863e-24	3.10834e-30	0	17.6302	120	2	589.311	1177.61	0.382833	21.1371	5196	5196	MS2	15/29	ys151127_09.raw
			High	QEYDESGPSIVHR	Unambiguous	5	1	6.69565e-10	Q0Z987		HCD	1	0	1	1		5.28394e+06				222.31	1.67076e-19	5.8747e-23	0	73.5336	120	3	506.24	1516.71	1.90496	19.0271	4507	4507	MS2	13/46	ys151127_09.raw
			High	DSYVGDEAQSKR	Unambiguous	15	1	6.69565e-10	Q0Z987		HCD	1	0	1	1		1.30395e+06				209.321	2.34523e-18	1.16911e-21	1	48.8764	120	3	452.212	1354.62	-0.416657	12.0128	2344	2344	MS2	11/42	ys151127_09.raw
A0A023EIX7	Putative ubiquitin a-52 residue ribosomal protein fusion product 1 (Fragment) OS=Aedes albopictus PE=2 SV=1 - [A0A023EIX7_AEDAL]	52.05	18	3	3	4	1.87207e+07	0.0125347	4.00736	21.92	1	1		0			809.821	52.05	3	3	219	24.6523	6.82959
	Sequest HT	Mascot	MS Amanda	Sequence	PSM Ambiguity	# Proteins	# Protein Groups	#VALUE!	Protein Group Accessions	Modifications	Activation Type	ΔScore	ΔCn	Rank	Search Engine Rank	QuanResultID	Precursor Area	XCorr	IonScore	Exp Value	Amanda Score	E-Value	P-Value	# Missed Cleavages	Isolation Interference [%]	Ion Inject Time [ms]	Charge	m/z [Da]	MH+ [Da]	ΔM [ppm]	RT [min]	First Scan	Last Scan	MS Order	Ions Matched	Spectrum File
			High	TITLEVEPSDTIENVK	Unambiguous	17	1	6.69565e-10	A0A023EIX7		HCD	1	0	1	1		2.83558e+07				378.436	4.60165e-32	1.43354e-38	0	0	120	2	894.466	1787.93	-0.936572	35.364	9741	9741	MS2	16/29	ys151127_09.raw
			High	IQDKEGIPPDQQR	Unambiguous	18	1	6.69565e-10	A0A023EIX7		HCD	1	0	1	1						222.799	2.06176e-19	5.24888e-23	1	20.2803	120	3	508.599	1523.78	0.916915	13.0681	2670	2670	MS2	11/46	ys151127_09.raw
			High	ESTLHLVLR	Unambiguous	17	1	6.69565e-10	A0A023EIX7		HCD	1	0	1	1		9.08567e+06				208.585	1.99723e-18	1.38504e-21	0	45.6479	120	2	534.314	1067.62	0.309144	26.7049	6962	6962	MS2	10/15	ys151127_09.raw
	High			TITLEVEPSDTIENVK	Unambiguous	17	1	6.69565e-10	A0A023EIX7		HCD	1	0	1	1		2.83558e+07	4.00736						0	0	120	2	894.466	1787.93	-0.936572	35.364	9741	9741	MS2	0/0	ys151127_09.raw
A0A023EXG3	Putative thioredoxin/protein disulfide isomerase OS=Aedes albopictus PE=2 SV=1 - [A0A023EXG3_AEDAL]	7.06	3	2	2	3	0	0	3.49733	4.4	1	1		0			638.369	7.06	2	2	637	71.7002	8.45557
	Sequest HT	Mascot	MS Amanda	Sequence	PSM Ambiguity	# Proteins	# Protein Groups	#VALUE!	Protein Group Accessions	Modifications	Activation Type	ΔScore	ΔCn	Rank	Search Engine Rank	QuanResultID	Precursor Area	XCorr	IonScore	Exp Value	Amanda Score	E-Value	P-Value	# Missed Cleavages	Isolation Interference [%]	Ion Inject Time [ms]	Charge	m/z [Da]	MH+ [Da]	ΔM [ppm]	RT [min]	First Scan	Last Scan	MS Order	Ions Matched	Spectrum File
			High	DPTGDLPWEEDPVGVDVVHVPDSVALGK	Unambiguous	1	1	6.69565e-10	A0A023EXG3		HCD	1	0	1	1						414.682	7.59463e-36	3.40239e-42	0	23.6719	120	3	981.488	2942.45	2.88953	47.5512	13878	13878	MS2	20/106	ys151127_09.raw
			High	YVLAAIDVNRPENSIIR	Unambiguous	3	1	6.69565e-10	A0A023EXG3		HCD	1	0	1	1						223.687	2.36913e-16	4.2783e-23	0	39.0602	120	3	648.364	1943.08	2.88251	35.8754	9908	9908	MS2	12/62	ys151127_09.raw
	High			DPTGDLPWEEDPVGVDVVHVPDSVALGK	Unambiguous	1	1	6.69565e-10	A0A023EXG3		HCD	1	0	1	1			3.49733						0	23.6719	120	3	981.488	2942.45	2.88953	47.5512	13878	13878	MS2	0/0	ys151127_09.raw
Q171R6	AAEL007536-PA OS=Aedes aegypti GN=AAEL007536 PE=3 SV=1 - [Q171R6_AEDAE]	3.82	2	2	2	3	1.2904e+07	0.00864008	3.30086	1.53	1	1		0			521.249	3.82	2	2	655	74.4446	8.54346
	Sequest HT	Mascot	MS Amanda	Sequence	PSM Ambiguity	# Proteins	# Protein Groups	#VALUE!	Protein Group Accessions	Modifications	Activation Type	ΔScore	ΔCn	Rank	Search Engine Rank	QuanResultID	Precursor Area	XCorr	IonScore	Exp Value	Amanda Score	E-Value	P-Value	# Missed Cleavages	Isolation Interference [%]	Ion Inject Time [ms]	Charge	m/z [Da]	MH+ [Da]	ΔM [ppm]	RT [min]	First Scan	Last Scan	MS Order	Ions Matched	Spectrum File
			High	TTNLVISSLR	Unambiguous	2	1	6.69565e-10	Q171R6		HCD	1	0	1	1		2.08698e+07				280.315	5.76609e-26	9.30015e-29	0	22.6468	120	2	552.325	1103.64	1.3944	30.4861	8183	8183	MS2	12/17	ys151127_09.raw
			High	AHQLEPEVFHMNPAK	Unambiguous	2	1	6.69565e-10	Q171R6		HCD	1	0	1	1		4.93819e+06				240.934	8.66781e-19	8.06557e-25	0	54.403	120	3	583.292	1747.86	1.34032	25.1857	6466	6466	MS2	13/54	ys151127_09.raw
	High			TTNLVISSLR	Unambiguous	2	1	6.69565e-10	Q171R6		HCD	1	0	1	1		2.08698e+07	3.30086						0	22.6468	120	2	552.325	1103.64	1.3944	30.4861	8183	8183	MS2	0/0	ys151127_09.raw
	Sequest HT	Mascot	MS Amanda	Sequence	PSM Ambiguity	# Proteins	# Protein Groups	#VALUE!	Protein Group Accessions	Modifications	Activation Type	ΔScore	ΔCn	Rank	Search Engine Rank	QuanResultID	Precursor Area	XCorr	IonScore	Exp Value	Amanda Score	E-Value	P-Value	# Missed Cleavages	Isolation Interference [%]	Ion Inject Time [ms]	Charge	m/z [Da]	MH+ [Da]	ΔM [ppm]	RT [min]	First Scan	Last Scan	MS Order	Ions Matched	Spectrum File
			High	IAELEAqLQK	Unambiguous	1	1	6.69565e-10	H0U268	Q7(Deamidated)	HCD	1	0	1	1		7.42882e+07				277.174	2.42702e-24	1.91693e-28	0	31.1348	59	2	572.317	1143.63	0.765235	29.2096	7771	7771	MS2	12/17	ys151127_09.raw
		High		IAELEAqLQK	Unambiguous	1	1	6.69565e-10	H0U268	Q7(Deamidated)	HCD	1	0	1	1		7.42882e+07		50.51	0.00121954				0	31.1348	59	2	572.317	1143.63	0.765235	29.2096	7771	7771	MS2	7/84	ys151127_09.raw
	High			IAELEAqLQK	Unambiguous	1	1	6.69565e-10	H0U268	Q7(Deamidated)	HCD	1	0	1	1		7.42882e+07	3.41432						0	31.1348	59	2	572.317	1143.63	0.765235	29.2096	7771	7771	MS2	0/0	ys151127_09.raw
A0A023EVX5	Putative heat shock protein OS=Aedes albopictus PE=2 SV=1 - [A0A023EVX5_AEDAL]	3.77	6	2	2	2	3.69927e+06	0.0024769		0				0			558.409	3.77	2	2	716	81.6103	5.021
	Sequest HT	Mascot	MS Amanda	Sequence	PSM Ambiguity	# Proteins	# Protein Groups	#VALUE!	Protein Group Accessions	Modifications	Activation Type	ΔScore	ΔCn	Rank	Search Engine Rank	QuanResultID	Precursor Area	XCorr	IonScore	Exp Value	Amanda Score	E-Value	P-Value	# Missed Cleavages	Isolation Interference [%]	Ion Inject Time [ms]	Charge	m/z [Da]	MH+ [Da]	ΔM [ppm]	RT [min]	First Scan	Last Scan	MS Order	Ions Matched	Spectrum File
			High	HMEINPDHAIIETLR	Unambiguous	2	1	6.69565e-10	A0A023EVX5		HCD	1	0	1	1		1.68012e+06				333.691	9.35609e-29	4.27463e-34	0	62.9695	120	3	596.973	1788.9	-0.744006	31.2161	8415	8415	MS2	18/54	ys151127_09.raw
			High	ADLVNNLGTIAK	Unambiguous	5	1	6.69565e-10	A0A023EVX5		HCD	1	0	1	1		5.71842e+06				224.718	5.38094e-17	3.37437e-23	0	0	120	2	614.848	1228.69	-0.0150615	31.285	8438	8438	MS2	11/21	ys151127_09.raw
	Sequest HT	Mascot	MS Amanda	Sequence	PSM Ambiguity	# Proteins	# Protein Groups		Protein Group Accessions	Modifications	Activation Type	ΔScore	ΔCn	Rank	Search Engine Rank	QuanResultID	Precursor Area	XCorr	IonScore	Exp Value	Amanda Score	E-Value	P-Value	# Missed Cleavages	Isolation Interference [%]	Ion Inject Time [ms]	Charge	m/z [Da]	MH+ [Da]	ΔM [ppm]	RT [min]	First Scan	Last Scan	MS Order	Ions Matched	Spectrum File
			High	FVELEGEEHSSR	Unambiguous	1	1		Q17FL7		HCD	1	0	1	1		1.80432e+06				242.732	1.20305e-21	5.33029e-25	0		120	3	473.556	1418.65	-0.89189	18.62	4379	4379	MS2	13/42	ys151127_09.raw
							1.49351e+09

## Sheet: 936
Accession	Description	ΣCoverage	Σ# Proteins	Σ# Unique Peptides	Σ# Peptides	Σ# PSMs	Area	Relative abundance	Score Sequest HT	Coverage Sequest HT	# Peptides Sequest HT	# PSM Sequest HT	Score Mascot	Coverage Mascot	# Peptides Mascot	# PSM Mascot	Score MS amanda	Coverage MS amanda	# Peptides MS amanda	# PSM MS amanda	# AAs	MW [kDa]	calc. pI
A0A023EXJ1	Putative heat shock 70 kDa protein cognate 5 OS=Aedes albopictus PE=2 SV=1 - [A0A023EXJ1_AEDAL]	36.36	1	21	21	66	1.41296e+08	0.810611	52.0601	25.48	12	15	856.314	29.66	15	20	8917.45	35.02	20	31	671	72.7235	6.21436
	Sequest HT	Mascot	MS amanda	Sequence	PSM Ambiguity	# Proteins	# Protein Groups	#VALUE!	Protein Group Accessions	Modifications	Activation Type	ΔScore	ΔCn	Rank	Search Engine Rank	QuanResultID	Precursor Area	XCorr	IonScore	Exp Value	Amanda Score	E-Value	P-Value	# Missed Cleavages	Isolation Interference [%]	Ion Inject Time [ms]	Charge	m/z [Da]	MH+ [Da]	ΔM [ppm]	RT [min]	First Scan	Last Scan	MS Order	Ions Matched	Spectrum File
			High	SDIGEVLLVGGmSR	Unambiguous	1	1	5.73696e-09	A0A023EXJ1	M12(Oxidation)	HCD	1	0	1	1		92538350				588.324	2.62531e-55	1.47109e-59	0	0	120	2	724.875	1448.74	0.207433	47.3328	12556	12556	MS2	25/38	ys150616_936_01.raw
			High	IEAINQAEGIVHDTESK	Unambiguous	1	1	5.73696e-09	A0A023EXJ1		HCD	1	0	1	1		8.41547e+06				483.146	1.03062e-43	4.846e-49	0	29.7979	120	2	927.464	1853.92	-1.40081	40.3164	10351	10351	MS2	19/31	ys150616_936_01.raw
			High	SQVFSTAADGQTQVEIK	Unambiguous	1	1	5.73696e-09	A0A023EXJ1		HCD	1	0	1	1		2.36478e+07				464.19	1.31722e-42	3.81073e-47	0	0	120	2	904.956	1808.9	0.85081	37.5531	9505	9505	MS2	17/31	ys150616_936_01.raw
			High	QAVTNSANTFYATK	Unambiguous	1	1	5.73696e-09	A0A023EXJ1		HCD	1	0	1	1		6.03834e+07				372.567	1.45646e-34	5.53785e-38	0	0	120	2	758.376	1515.75	0.792624	30.1724	7315	7315	MS2	17/25	ys150616_936_01.raw
			High	EILANKDEADPEEIR	Unambiguous	1	1	5.73696e-09	A0A023EXJ1		HCD	1	0	1	1		3.8682e+07				353.998	1.43036e-32	3.98317e-36	1	0	120	3	581.293	1741.86	1.64942	31.4026	7659	7659	MS2	16/54	ys150616_936_01.raw
			High	ASnGDAWVQGGDGK	Unambiguous	1	1	5.73696e-09	A0A023EXJ1	N3(Deamidated)	HCD	1	0	1	1		27369790				338.221	1.74585e-31	1.50634e-34	0	50.0448	120	2	681.799	1362.59	-1.01385	27.6803	6573	6573	MS2	15/25	ys150616_936_01.raw
			High	QAVTnSANTFYATK	Unambiguous	1	1	5.73696e-09	A0A023EXJ1	N5(Deamidated)	HCD	1	0	1	1		9.97631e+06				332.299	1.5585e-30	5.89001e-34	0	0	120	2	758.867	1516.73	-0.419884	31.0731	7559	7559	MS2	14/25	ys150616_936_01.raw
			High	mLGSFTLVGIPPAPR	Unambiguous	1	1	5.73696e-09	A0A023EXJ1	M1(Oxidation)	HCD	1	0	1	1						331.951	1.42997e-30	6.38096e-34	0	69.7131	120	2	786.435	1571.86	0.227568	54.5137	14833	14833	MS2	15/40	ys150616_936_01.raw
			High	QAVTNSAnTFYATK	Unambiguous	1	1	5.73696e-09	A0A023EXJ1	N8(Deamidated)	HCD	1	0	1	1		3.22304e+06				325.876	7.19796e-30	2.58454e-33	0	22.9697	120	2	758.869	1516.73	1.83363	29.5073	7106	7106	MS2	14/25	ys150616_936_01.raw
			High	EQQIVIQSSGGLSK	Unambiguous	1	1	5.73696e-09	A0A023EXJ1		HCD	1	0	1	1		4.95818e+07				309.377	1.77757e-27	1.15434e-31	0	0	120	2	737.4	1473.79	0.916382	32.3553	7935	7935	MS2	14/25	ys150616_936_01.raw
			High	VINEPTAAALAYGmDK	Unambiguous	1	1	5.73696e-09	A0A023EXJ1	M14(Oxidation)	HCD	1	0	1	1		8.25912e+07				308.643	5.05145e-26	1.36676e-31	0	6.90961	120	2	840.419	1679.83	-0.148958	39.7606	10184	10184	MS2	14/44	ys150616_936_01.raw
			High	DAGQIAGLNVLR	Unambiguous	1	1	5.73696e-09	A0A023EXJ1		HCD	1	0	1	1		1.76869e+08				300.492	1.40755e-25	8.92989e-31	0	20.4244	120	2	613.846	1226.69	0.395573	46.3605	12243	12243	MS2	13/21	ys150616_936_01.raw
			High	IEAINQAEGIVHDTESK	Unambiguous	1	1	5.73696e-09	A0A023EXJ1		HCD	1	0	1	1		1.03407e+08				298.413	3.08107e-25	1.44113e-30	0	10.3957	120	3	618.647	1853.93	0.863571	40.2324	10326	10326	MS2	15/62	ys150616_936_01.raw
			High	VINEPTAAALAYGMDK	Unambiguous	1	1	5.73696e-09	A0A023EXJ1		HCD	1	0	1	1		5.42731e+06				263.601	1.25007e-20	4.36424e-27	0	0	120	2	832.421	1663.83	-1.37241	45.4118	11933	11933	MS2	11/29	ys150616_936_01.raw
			High	VQQTVQDIFGR	Unambiguous	1	1	5.73696e-09	A0A023EXJ1		HCD	1	0	1	1		1.30035e+08				260.646	1.09966e-20	8.6182e-27	0	29.7803	120	2	645.844	1290.68	0.16592	41.1137	10596	10596	MS2	12/19	ys150616_936_01.raw
			High	EILANKDEADPEEIRK	Unambiguous	1	1	5.73696e-09	A0A023EXJ1		HCD	1	0	1	1						260.294	3.493e-21	9.34548e-27	2	25.0173	120	3	623.989	1869.95	-1.23758	27.3768	6489	6489	MS2	12/58	ys150616_936_01.raw
			High	NAVVTVPAYFnDSQR	Unambiguous	1	1	5.73696e-09	A0A023EXJ1	N11(Deamidated)	HCD	1	0	1	1		2.31461e+07				256.517	3.50269e-20	2.22972e-26	0	33.8607	120	2	841.415	1681.82	2.9482	45.6043	11996	11996	MS2	11/27	ys150616_936_01.raw
			High	SDIGEVLLVGGMSR	Unambiguous	1	1	5.73696e-09	A0A023EXJ1		HCD	1	0	1	1		3.6674e+06				254.007	1.4299e-20	3.97495e-26	0	26.4085	120	2	716.877	1432.75	0.239031	53.3799	14470	14470	MS2	12/25	ys150616_936_01.raw
			High	ETAEAYLNTNVK	Unambiguous	1	1	5.73696e-09	A0A023EXJ1		HCD	1	0	1	1		3.26318e+07				239.941	3.07777e-21	1.01376e-24	0	21.7341	120	2	676.837	1352.67	-1.74735	33.7223	8341	8341	MS2	11/21	ys150616_936_01.raw
			High	SDIGEVLLVGGmSR	Unambiguous	1	1	5.73696e-09	A0A023EXJ1	M12(Oxidation)	HCD	1	0	1	1		92538350				238.934	2.18693e-20	1.27831e-24	0	0	120	2	724.876	1448.74	1.7241	47.8485	12725	12725	MS2	11/38	ys150616_936_01.raw
			High	DEIENmVK	Unambiguous	1	1	5.73696e-09	A0A023EXJ1	M6(Oxidation)	HCD	1	0	1	1		2.00006e+07				237.5	3.14486e-20	1.77836e-24	0	14.0119	120	2	497.232	993.456	0.369439	21.8895	4939	4939	MS2	9/20	ys150616_936_01.raw
			High	EILANKDEADPEEIRK	Unambiguous	1	1	5.73696e-09	A0A023EXJ1		HCD	1	0	1	1		5.94707e+06				227.507	6.63604e-18	1.77534e-23	2	0	120	3	623.989	1869.95	-1.04174	27.861	6623	6623	MS2	12/58	ys150616_936_01.raw
			High	IEAInqAEGIVHDTESK	Unambiguous	1	1	5.73696e-09	A0A023EXJ1	N5(Deamidated); Q6(Deamidated)	HCD	1	0	1	1						224.468	4.76642e-19	3.57437e-23	0	71.1999	120	3	619.307	1855.91	7.16918	40.6428	10452	10452	MS2	13/62	ys150616_936_01.raw
			High	mLGSFTLVGIPPAPR	Unambiguous	1	1	5.73696e-09	A0A023EXJ1	M1(Oxidation)	HCD	1	0	1	1		3.77596e+06				216.083	6.89597e-19	2.46461e-22	0	49.1206	120	2	786.433	1571.86	-1.79159	53.9884	14665	14665	MS2	11/40	ys150616_936_01.raw
			High	LEQLVGDLIK	Unambiguous	1	1	5.73696e-09	A0A023EXJ1		HCD	1	0	1	1		8.39477e+07				212.313	5.19526e-19	5.87035e-22	0	40.8237	120	2	564.337	1127.67	0.153083	47.6423	12656	12656	MS2	10/17	ys150616_936_01.raw
			High	TVSTLQQSSLK	Unambiguous	1	1	5.73696e-09	A0A023EXJ1		HCD	1	0	1	1		1.02835e+08				210.575	1.34735e-18	8.76039e-22	0	35.6873	120	2	596.333	1191.66	1.25046	26.054	6112	6112	MS2	10/19	ys150616_936_01.raw
			High	SqVFSTAADGQTQVEIK	Unambiguous	1	1	5.73696e-09	A0A023EXJ1	Q2(Deamidated)	HCD	1	0	1	1						207.767	2.08119e-17	1.67231e-21	0	22.2059	120	2	905.456	1809.9	9.6143	37.0268	9344	9344	MS2	8/31	ys150616_936_01.raw
			High	TVSTLQQSSLK	Unambiguous	1	1	5.73696e-09	A0A023EXJ1		HCD	1	0	1	1		1.02835e+08				204.898	3.1759e-18	3.23741e-21	0	41.1172	120	2	596.333	1191.66	0.328529	26.5634	6255	6255	MS2	10/19	ys150616_936_01.raw
			High	NAEQYAATDK	Unambiguous	1	1	5.73696e-09	A0A023EXJ1		HCD	1	0	1	1		4.28767e+07				204.189	6.04462e-18	3.81124e-21	0	28.5805	120	2	555.757	1110.51	-0.0722064	17.1273	3653	3653	MS2	8/17	ys150616_936_01.raw
			High	EQQIVIQSSGGLSKDEIENmVK	Unambiguous	1	1	5.73696e-09	A0A023EXJ1	M20(Oxidation)	HCD	1	0	1	1		7.31353e+06				199.416	9.31146e-17	1.14391e-20	1	21.9462	120	3	816.746	2448.22	-2.73106	38.799	9890	9890	MS2	14/124	ys150616_936_01.raw
			High	ALSDAEVSK	Unambiguous	1	1	5.73696e-09	A0A023EXJ1		HCD	1	0	1	1		1.01548e+08				191.296	1.68608e-12	7.41988e-20	0	9.36899	120	2	460.24	919.473	0.110786	19.6575	4327	4327	MS2	9/15	ys150616_936_01.raw
		High		SQVFSTAADGQTQVEIK	Unambiguous	1	1	5.73696e-09	A0A023EXJ1		HCD	1	0	1	1		2.36478e+07		106.87	4.22486e-09				0	0	120	2	904.956	1808.9	0.85081	37.5531	9505	9505	MS2	10/188	ys150616_936_01.raw
		High		IEAINQAEGIVHDTESK	Unambiguous	1	1	5.73696e-09	A0A023EXJ1		HCD	1	0	1	1		8.41547e+06		88.6	4.75887e-07				0	29.7979	120	2	927.464	1853.92	-1.40081	40.3164	10351	10351	MS2	12/176	ys150616_936_01.raw
		High		mLGSFTLVGIPPAPR	Unambiguous	1	1	5.73696e-09	A0A023EXJ1	M1(Oxidation)	HCD	1	0	1	1				83.12	6.65233e-07				0	69.7131	120	2	786.435	1571.86	0.227568	54.5137	14833	14833	MS2	9/112	ys150616_936_01.raw
		High		QAVTNSAnTFYATK	Unambiguous	1	1	5.73696e-09	A0A023EXJ1	N8(Deamidated)	HCD	1	0	1	1		9.97631e+06		82.29	1.95563e-06				0	0	120	2	758.867	1516.73	-0.419884	31.0731	7559	7559	MS2	12/156	ys150616_936_01.raw
		High		QAVTNSANTFYATK	Unambiguous	1	1	5.73696e-09	A0A023EXJ1		HCD	1	0	1	1		6.03834e+07		79.04	2.43365e-06				0	0	120	2	758.376	1515.75	0.792624	30.1724	7315	7315	MS2	13/156	ys150616_936_01.raw
		High		QAVTNSAnTFYATK	Unambiguous	1	1	5.73696e-09	A0A023EXJ1	N8(Deamidated)	HCD	1	0	1	1		3.22304e+06		75.49	9.28397e-06				0	22.9697	120	2	758.869	1516.73	1.83363	29.5073	7106	7106	MS2	12/156	ys150616_936_01.raw
		High		SDIGEVLLVGGmSR	Unambiguous	1	1	5.73696e-09	A0A023EXJ1	M12(Oxidation)	HCD	1	0	1	1		92538350		66.53	8.28739e-05				0	0	120	2	724.875	1448.74	0.207433	47.3328	12556	12556	MS2	10/104	ys150616_936_01.raw
		High		EILANKDEADPEEIR	Unambiguous	1	1	5.73696e-09	A0A023EXJ1		HCD	1	0	1	1		3.8682e+07		54.63	0.00102582				1	0	120	3	581.293	1741.86	1.64942	31.4026	7659	7659	MS2	14/152	ys150616_936_01.raw
		High		ASnGDAWVQGGDGK	Unambiguous	1	1	5.73696e-09	A0A023EXJ1	N3(Deamidated)	HCD	1	0	1	1		27369790		53.77	0.000212398				0	50.0448	120	2	681.799	1362.59	-1.01385	27.6803	6573	6573	MS2	7/148	ys150616_936_01.raw
		High		VINEPTAAALAYGmDK	Unambiguous	1	1	5.73696e-09	A0A023EXJ1	M14(Oxidation)	HCD	1	0	1	1		8.25912e+07		52.11	0.00179847				0	6.90961	120	2	840.419	1679.83	-0.148958	39.7606	10184	10184	MS2	8/172	ys150616_936_01.raw
		High		mLGSFTLVGIPPAPR	Unambiguous	1	1	5.73696e-09	A0A023EXJ1	M1(Oxidation)	HCD	1	0	1	1		3.77596e+06		50.7	0.00150779				0	49.1206	120	2	786.433	1571.86	-1.79159	53.9884	14665	14665	MS2	7/112	ys150616_936_01.raw
		High		DAGQIAGLNVLR	Unambiguous	1	1	5.73696e-09	A0A023EXJ1		HCD	1	0	1	1		1.76869e+08		50.26	0.000734203				0	20.4244	120	2	613.846	1226.69	0.395573	46.3605	12243	12243	MS2	6/120	ys150616_936_01.raw
		High		NAEQYAATDK	Unambiguous	1	1	5.73696e-09	A0A023EXJ1		HCD	1	0	1	1		4.28767e+07		49.53	0.00156893				0	28.5805	120	2	555.757	1110.51	-0.0722064	17.1273	3653	3653	MS2	7/108	ys150616_936_01.raw
		High		VQQTVQDIFGR	Unambiguous	1	1	5.73696e-09	A0A023EXJ1		HCD	1	0	1	1		1.30035e+08		49.5	0.00261543				0	29.7803	120	2	645.844	1290.68	0.16592	41.1137	10596	10596	MS2	9/116	ys150616_936_01.raw
		High		VINEPTAAALAYGMDK	Unambiguous	1	1	5.73696e-09	A0A023EXJ1		HCD	1	0	1	1		5.42731e+06		49.11	0.00477474				0	0	120	2	832.421	1663.83	-1.37241	45.4118	11933	11933	MS2	9/172	ys150616_936_01.raw
		High		SqVFSTAADGQTQVEIK	Unambiguous	1	1	5.73696e-09	A0A023EXJ1	Q2(Deamidated)	HCD	1	0	1	1				46.39	0.00584025				0	22.2059	120	2	905.456	1809.9	9.6143	37.0268	9344	9344	MS2	8/188	ys150616_936_01.raw
		High		EQQIVIQSSGGLSK	Unambiguous	1	1	5.73696e-09	A0A023EXJ1		HCD	1	0	1	1		4.95818e+07		45.83	0.00826357				0	0	120	2	737.4	1473.79	0.916382	32.3553	7935	7935	MS2	10/152	ys150616_936_01.raw
		High		LEQLVGDLIK	Unambiguous	1	1	5.73696e-09	A0A023EXJ1		HCD	1	0	1	1		8.39477e+07		43.78	0.0020123				0	40.8237	120	2	564.337	1127.67	0.153083	47.6423	12656	12656	MS2	5/100	ys150616_936_01.raw
		High		TVSTLQQSSLK	Unambiguous	1	1	5.73696e-09	A0A023EXJ1		HCD	1	0	1	1		1.02835e+08		39.98	0.0207202				0	35.6873	120	2	596.333	1191.66	1.25046	26.054	6112	6112	MS2	5/100	ys150616_936_01.raw
		High		VIENAEGAR	Unambiguous	1	1	5.73696e-09	A0A023EXJ1		HCD	1	0	1	1		1.16985e+08		39.86	0.00490045				0	33.2658	120	2	479.751	958.495	-0.19567	16.4679	3481	3481	MS2	5/84	ys150616_936_01.raw
	High			SQVFSTAADGQTQVEIK	Unambiguous	1	1	5.73696e-09	A0A023EXJ1		HCD	1	0	1	1		2.36478e+07	4.68705						0	0	120	2	904.956	1808.9	0.85081	37.5531	9505	9505	MS2	0/0	ys150616_936_01.raw
	High			QAVTNSANTFYATK	Unambiguous	1	1	5.73696e-09	A0A023EXJ1		HCD	1	0	1	1		6.03834e+07	4.56839						0	0	120	2	758.376	1515.75	0.792624	30.1724	7315	7315	MS2	0/0	ys150616_936_01.raw
	High			IEAINQAEGIVHDTESK	Unambiguous	1	1	5.73696e-09	A0A023EXJ1		HCD	1	0	1	1		8.41547e+06	4.23035						0	29.7979	120	2	927.464	1853.92	-1.40081	40.3164	10351	10351	MS2	0/0	ys150616_936_01.raw
	High			SDIGEVLLVGGmSR	Unambiguous	1	1	5.73696e-09	A0A023EXJ1	M12(Oxidation)	HCD	1	0	1	1		92538350	3.88541						0	0	120	2	724.875	1448.74	0.207433	47.3328	12556	12556	MS2	0/0	ys150616_936_01.raw
	High			QAVTnSANTFYATK	Unambiguous	1	1	5.73696e-09	A0A023EXJ1	N5(Deamidated)	HCD	1	0	1	1		9.97631e+06	3.69559						0	0	120	2	758.867	1516.73	-0.419884	31.0731	7559	7559	MS2	0/0	ys150616_936_01.raw
	High			DAGQIAGLNVLR	Unambiguous	1	1	5.73696e-09	A0A023EXJ1		HCD	1	0	1	1		1.76869e+08	3.3904						0	20.4244	120	2	613.846	1226.69	0.395573	46.3605	12243	12243	MS2	0/0	ys150616_936_01.raw
	High			VINEPTAAALAYGmDK	Unambiguous	1	1	5.73696e-09	A0A023EXJ1	M14(Oxidation)	HCD	1	0	1	1		8.25912e+07	3.32199						0	6.90961	120	2	840.419	1679.83	-0.148958	39.7606	10184	10184	MS2	0/0	ys150616_936_01.raw
	High			VQQTVQDIFGR	Unambiguous	1	1	5.73696e-09	A0A023EXJ1		HCD	1	0	1	1		1.30035e+08	3.29003						0	29.7803	120	2	645.844	1290.68	0.16592	41.1137	10596	10596	MS2	0/0	ys150616_936_01.raw
	High			EILANKDEADPEEIR	Unambiguous	1	1	5.73696e-09	A0A023EXJ1		HCD	1	0	1	1		3.8682e+07	3.27096						1	0	120	3	581.293	1741.86	1.64942	31.4026	7659	7659	MS2	0/0	ys150616_936_01.raw
	High			EQQIVIQSSGGLSK	Unambiguous	1	1	5.73696e-09	A0A023EXJ1		HCD	1	0	1	1		4.95818e+07	3.19263						0	0	120	2	737.4	1473.79	0.916382	32.3553	7935	7935	MS2	0/0	ys150616_936_01.raw
	High			IEAINQAEGIVHDTESK	Unambiguous	1	1	5.73696e-09	A0A023EXJ1		HCD	1	0	1	1		1.03407e+08	3.15949						0	10.3957	120	3	618.647	1853.93	0.863571	40.2324	10326	10326	MS2	0/0	ys150616_936_01.raw
	High			mLGSFTLVGIPPAPR	Unambiguous	1	1	5.73696e-09	A0A023EXJ1	M1(Oxidation)	HCD	1	0	1	1			3.14011						0	69.7131	120	2	786.435	1571.86	0.227568	54.5137	14833	14833	MS2	0/0	ys150616_936_01.raw
	High			ASnGDAWVQGGDGK	Unambiguous	1	1	5.73696e-09	A0A023EXJ1	N3(Deamidated)	HCD	1	0	1	1		27369790	2.79353						0	50.0448	120	2	681.799	1362.59	-1.01385	27.6803	6573	6573	MS2	0/0	ys150616_936_01.raw
	High			ETAEAYLNTNVK	Unambiguous	1	1	5.73696e-09	A0A023EXJ1		HCD	1	0	1	1		3.26318e+07	2.74006						0	21.7341	120	2	676.837	1352.67	-1.74735	33.7223	8341	8341	MS2	0/0	ys150616_936_01.raw
	High			VINEPTAAALAYGMDK	Unambiguous	1	1	5.73696e-09	A0A023EXJ1		HCD	1	0	1	1		5.42731e+06	2.69408						0	0	120	2	832.421	1663.83	-1.37241	45.4118	11933	11933	MS2	0/0	ys150616_936_01.raw
Q1HQZ5	Heat shock cognate 70 OS=Aedes aegypti PE=2 SV=1 - [Q1HQZ5_AEDAE]	12.44	18	4	6	9	1.07864e+07	0.0618812		0			114.314	5.84	3	3	1459.24	12.44	6	6	651	71.1032	5.46533
	Sequest HT	Mascot	MS amanda	Sequence	PSM Ambiguity	# Proteins	# Protein Groups	#VALUE!	Protein Group Accessions	Modifications	Activation Type	ΔScore	ΔCn	Rank	Search Engine Rank	QuanResultID	Precursor Area	XCorr	IonScore	Exp Value	Amanda Score	E-Value	P-Value	# Missed Cleavages	Isolation Interference [%]	Ion Inject Time [ms]	Charge	m/z [Da]	MH+ [Da]	ΔM [ppm]	RT [min]	First Scan	Last Scan	MS Order	Ions Matched	Spectrum File
			High	TTPSYVAFTDTER	Unambiguous	1	1	5.73696e-09	Q1HQZ5		HCD	1	0	1	1		9.48556e+06				273.035	1.48253e-24	4.9716e-28	0	19.224	120	2	744.353	1487.7	-1.86689	38.6459	9840	9840	MS2	11/23	ys150616_936_01.raw
			High	NQVAmNPTNTIFDAK	Unambiguous	1	1	5.73696e-09	Q1HQZ5	M5(Oxidation)	HCD	1	0	1	1		1.41124e+06				262.163	4.92943e-22	6.07754e-27	0	13.6189	120	2	840.408	1679.81	2.03916	37.7917	9577	9577	MS2	11/41	ys150616_936_01.raw
			High	FEELNADLFR	Unambiguous	1	1	5.73696e-09	Q1HQZ5		HCD	1	0	1	1		4.57838e+06				247.022	4.76473e-20	1.98498e-25	0	11.5196	120	2	627.314	1253.62	3.69636	49.8124	13368	13368	MS2	10/17	ys150616_936_01.raw
			High	IINEPTAAAIAYGLDK	Unambiguous	20	2	1.14739e-08	A0A023EWK8;Q1HQZ5		HCD	1	0	1	1		6668401				238.06	7.20158e-20	1.56311e-24	0	67.598	120	2	830.451	1659.9	-0.0615097	48.9261	13073	13073	MS2	13/29	ys150616_936_01.raw
			High	STAGDTHLGGEDFDNR	Unambiguous	3	1	5.73696e-09	Q1HQZ5		HCD	1	0	1	1		8.75439e+06				232.566	3.91745e-17	5.53823e-24	0	73.5311	120	3	564.581	1691.73	0.877605	27.1355	6418	6418	MS2	13/58	ys150616_936_01.raw
			High	VEIIANDQGNR	Unambiguous	11	2	1.14739e-08	A0A023EWK8;Q1HQZ5		HCD	1	0	1	1		1.41193e+07				206.393	9.45207e-15	2.29481e-21	0	21.7505	120	2	614.818	1228.63	0.991967	25.918	6074	6074	MS2	10/19	ys150616_936_01.raw
		High		TTPSYVAFTDTER	Unambiguous	1	1	5.73696e-09	Q1HQZ5		HCD	1	0	1	1		9.48556e+06		60.89	0.000297489				0	19.224	120	2	744.353	1487.7	-1.86689	38.6459	9840	9840	MS2	10/96	ys150616_936_01.raw
		High		FEELNADLFR	Unambiguous	1	1	5.73696e-09	Q1HQZ5		HCD	1	0	1	1		4.57838e+06		50.23	0.00122488				0	11.5196	120	2	627.314	1253.62	3.69636	49.8124	13368	13368	MS2	8/92	ys150616_936_01.raw
		High		NQVAmNPTNTIFDAK	Unambiguous	1	1	5.73696e-09	Q1HQZ5	M5(Oxidation)	HCD	1	0	1	1		1.41124e+06		45.3	0.00948814				0	13.6189	120	2	840.408	1679.81	2.03916	37.7917	9577	9577	MS2	7/168	ys150616_936_01.raw
	Sequest HT	Mascot	MS amanda	Sequence	PSM Ambiguity	# Proteins	# Protein Groups	#VALUE!	Protein Group Accessions	Modifications	Activation Type	ΔScore	ΔCn	Rank	Search Engine Rank	QuanResultID	Precursor Area	XCorr	IonScore	Exp Value	Amanda Score	E-Value	P-Value	# Missed Cleavages	Isolation Interference [%]	Ion Inject Time [ms]	Charge	m/z [Da]	MH+ [Da]	ΔM [ppm]	RT [min]	First Scan	Last Scan	MS Order	Ions Matched	Spectrum File
			High	TInNLVmQKK	Unambiguous	1	1	5.73696e-09	Q4EC65	N3(Deamidated); M7(Oxidation)	HCD	1	0	1	1						226.747	1.20711e-17	2.11495e-23	1	17.1332	105	2	603.328	1205.65	-5.53625	45.3813	11923	11923	MS2	12/26	ys150616_936_01.raw
			High	TInNLVmQKK	Unambiguous	1	1	5.73696e-09	Q4EC65	N3(Deamidated); M7(Oxidation)	HCD	1	0	1	1						221.483	4.05703e-17	7.10794e-23	1	5.29707	31	2	603.326	1205.65	-8.47249	43.8293	11433	11433	MS2	10/26	ys150616_936_01.raw
			High	TInnLVmQKK	Unambiguous	1	1	5.73696e-09	Q4EC65	N3(Deamidated); N4(Deamidated); M7(Oxidation)	HCD	1	0	1	1		2.07398e+08				209.452	4.51433e-18	1.13454e-21	1	13.8051	35	2	603.818	1206.63	-8.47155	45.6676	12016	12016	MS2	9/26	ys150616_936_01.raw
			High	TInNLVmQKK	Unambiguous	1	1	5.73696e-09	Q4EC65	N3(Deamidated); M7(Oxidation)	HCD	1	0	1	1		7.26014e+09				209.123	6.98567e-16	1.22389e-21	1	0.285405	7	2	603.326	1205.65	-8.57374	43.3229	11274	11274	MS2	9/26	ys150616_936_01.raw
			High	TInNLVmQKK	Unambiguous	1	1	5.73696e-09	Q4EC65	N3(Deamidated); M7(Oxidation)	HCD	1	0	1	1		7.26014e+09				195.065	1.77838e-14	3.11532e-20	1	1.45442	14	2	603.326	1205.65	-8.67499	42.8031	11116	11116	MS2	10/26	ys150616_936_01.raw
			High	TInNLVmQKK	Unambiguous	1	1	5.73696e-09	Q4EC65	N3(Deamidated); M7(Oxidation)	HCD	1	0	1	1						194.012	2.26613e-14	3.96978e-20	1	20.2381	77	2	603.326	1205.64	-9.18124	44.87	11759	11759	MS2	11/26	ys150616_936_01.raw
Q0Z987	Actin OS=Aedes albopictus PE=2 SV=1 - [Q0Z987_AEDAL]	18.09	19	4	4	5	1.03002e+07	0.0590916		0			46.73	4.26	1	1	910.48	18.09	4	4	376	41.8638	5.47803
	Sequest HT	Mascot	MS amanda	Sequence	PSM Ambiguity	# Proteins	# Protein Groups	#VALUE!	Protein Group Accessions	Modifications	Activation Type	ΔScore	ΔCn	Rank	Search Engine Rank	QuanResultID	Precursor Area	XCorr	IonScore	Exp Value	Amanda Score	E-Value	P-Value	# Missed Cleavages	Isolation Interference [%]	Ion Inject Time [ms]	Charge	m/z [Da]	MH+ [Da]	ΔM [ppm]	RT [min]	First Scan	Last Scan	MS Order	Ions Matched	Spectrum File
			High	SYELPDGQVITIGNER	Unambiguous	18	1	5.73696e-09	Q0Z987		HCD	1	0	1	1		4.34533e+06				289.246	1.71014e-25	1.18967e-29	0	32.7222	120	2	895.949	1790.89	-0.191044	49.8616	13384	13384	MS2	12/29	ys150616_936_01.raw
			High	QEYDESGPSIVHR	Unambiguous	5	1	5.73696e-09	Q0Z987		HCD	1	0	1	1		2.3896e+06				226.026	7.10119e-20	2.4969e-23	0		120	3	506.24	1516.71	1.90496	26.934	6360	6360	MS2	11/46	ys150616_936_01.raw
			High	cPEALFQPSFLGmEAcGIHETTYnSImK	Unambiguous	4	1	5.73696e-09	Q0Z987	C1(Carbamidomethyl); M13(Oxidation); C16(Carbamidomethyl); N24(Deamidated); M27(Oxidation)	HCD	1	0	1	1						204.737	4.04871e-17	3.35937e-21	0		120	3	1088.82	3264.46	7.4036	54.5341	14841	14841	MS2	11/214	ys150616_936_01.raw
			High	EITALAPSTmK	Unambiguous	3	1	5.73696e-09	Q0Z987	M10(Oxidation)	HCD	1	0	1	1		2.41656e+07				190.471	8.28094e-14	8.97287e-20	0	45.3454	120	2	589.311	1177.61	0.69381	29.2991	7042	7042	MS2	10/29	ys150616_936_01.raw
		High		SYELPDGQVITIGNER	Unambiguous	18	1	5.73696e-09	Q0Z987		HCD	1	0	1	1		4.34533e+06		46.73	0.00738571				0	32.7222	120	2	895.949	1790.89	-0.191044	49.8616	13384	13384	MS2	8/152	ys150616_936_01.raw
	Sequest HT	Mascot	MS amanda	Sequence	PSM Ambiguity	# Proteins	# Protein Groups	#VALUE!	Protein Group Accessions	Modifications	Activation Type	ΔScore	ΔCn	Rank	Search Engine Rank	QuanResultID	Precursor Area	XCorr	IonScore	Exp Value	Amanda Score	E-Value	P-Value	# Missed Cleavages	Isolation Interference [%]	Ion Inject Time [ms]	Charge	m/z [Da]	MH+ [Da]	ΔM [ppm]	RT [min]	First Scan	Last Scan	MS Order	Ions Matched	Spectrum File
			High	IINEPTAAALAYGLDK	Unambiguous	20	2	1.14739e-08	A0A023EWK8;Q1HQZ5		HCD	1	0	1	1		6668401				238.06	7.20158e-20	1.56311e-24	0	67.598	120	2	830.451	1659.9	-0.0615097	48.9261	13073	13073	MS2	13/29	ys150616_936_01.raw
			High	TTPSYVAFSDTER	Unambiguous	2	1	5.73696e-09	A0A023EWK8		HCD	1	0	1	1		1.05122e+06				236.706	5.58531e-21	2.13506e-24	0	15.4529	120	2	737.346	1473.68	-1.03935	36.9063	9305	9305	MS2	9/23	ys150616_936_01.raw
			High	VEIIANDQGNR	Unambiguous	11	2	1.14739e-08	A0A023EWK8;Q1HQZ5		HCD	1	0	1	1		1.41193e+07				206.393	9.45207e-15	2.29481e-21	0	21.7505	120	2	614.818	1228.63	0.991967	25.918	6074	6074	MS2	10/19	ys150616_936_01.raw
		High		TTPSYVAFSDTER	Unambiguous	2	1	5.73696e-09	A0A023EWK8		HCD	1	0	1	1		1.05122e+06		48.26	0.0056659				0	15.4529	120	2	737.346	1473.68	-1.03935	36.9063	9305	9305	MS2	9/96	ys150616_936_01.raw
A0A023ETA6	Putative enolase OS=Aedes albopictus PE=2 SV=1 - [A0A023ETA6_AEDAL]	6.93	3	2	2	4	1.19254e+07	0.0684155	5.73238	6.93	2	2		0			629.044	6.93	2	2	433	46.524	6.75635
	Sequest HT	Mascot	MS amanda	Sequence	PSM Ambiguity	# Proteins	# Protein Groups	#VALUE!	Protein Group Accessions	Modifications	Activation Type	ΔScore	ΔCn	Rank	Search Engine Rank	QuanResultID	Precursor Area	XCorr	IonScore	Exp Value	Amanda Score	E-Value	P-Value	# Missed Cleavages	Isolation Interference [%]	Ion Inject Time [ms]	Charge	m/z [Da]	MH+ [Da]	ΔM [ppm]	RT [min]	First Scan	Last Scan	MS Order	Ions Matched	Spectrum File
			High	AAVPSGASTGVHEALELR	Unambiguous	2	1	5.73696e-09	A0A023ETA6		HCD	1	0	1	1		1.17424e+07				360.707	4.84948e-31	8.49682e-37	0	70.3097	120	3	588.98	1764.93	0.693373	38.1824	9696	9696	MS2	18/66	ys150616_936_01.raw
			High	EALNLIQDAIAK	Unambiguous	3	1	5.73696e-09	A0A023ETA6		HCD	1	0	1	1		1.21084e+07				268.337	9.0565e-22	1.46656e-27	0	49.8171	120	2	649.869	1298.73	-0.014159	50.165	13480	13480	MS2	13/21	ys150616_936_01.raw
	High			AAVPSGASTGVHEALELR	Unambiguous	2	1	5.73696e-09	A0A023ETA6		HCD	1	0	1	1		1.17424e+07	3.06239						0	70.3097	120	3	588.98	1764.93	0.693373	38.1824	9696	9696	MS2	0/0	ys150616_936_01.raw
	High			EALNLIQDAIAK	Unambiguous	3	1	5.73696e-09	A0A023ETA6		HCD	1	0	1	1		1.21084e+07	2.67						0	49.8171	120	2	649.869	1298.73	-0.014159	50.165	13480	13480	MS2	0/0	ys150616_936_01.raw
	Sequest HT	Mascot	MS amanda	Sequence	PSM Ambiguity	# Proteins	# Protein Groups		Protein Group Accessions	Modifications	Activation Type	ΔScore	ΔCn	Rank	Search Engine Rank	QuanResultID	Precursor Area	XCorr	IonScore	Exp Value	Amanda Score	E-Value	P-Value	# Missed Cleavages	Isolation Interference [%]	Ion Inject Time [ms]	Charge	m/z [Da]	MH+ [Da]	ΔM [ppm]	RT [min]	First Scan	Last Scan	MS Order	Ions Matched	Spectrum File
			High	GDFDTVEFPDEVKK	Unambiguous	1	1		Q5GSX6		HCD	1	0	1	1		3.49924e+07				203.623	1.56012e-17	4.34211e-21	1	28.8491	120	2	813.394	1625.78	6.99849	52.9576	14342	14342	MS2	11/25	ys150616_936_01.raw
							1.74308e+08

## Sheet: 941
Accession	Description	ΣCoverage	Σ# Proteins	Σ# Unique Peptides	Σ# Peptides	Σ# PSMs	Area	Relative abundance	Score Sequest HT	Coverage Sequest HT	# Peptides Sequest HT	# PSM Sequest HT	Score Mascot	Coverage Mascot	# Peptides Mascot	# PSM Mascot	Score MS Amanda	Coverage MS Amanda	# Peptides MS Amanda	# PSM MS Amanda	# AAs	MW [kDa]	calc. pI
Q16YQ8	Cystathionine beta-synthase OS=Aedes aegypti GN=AAEL008468 PE=3 SV=1 - [Q16YQ8_AEDAE]	29.36	1	16	16	146	5.96035e+09	0.670302	158.239	25.32	11	42	1326.48	19.45	13	35	21279.3	24.59	14	69	545	59.6838	6.75635
	Sequest HT	Mascot	MS Amanda	Sequence	PSM Ambiguity	# Proteins	# Protein Groups	#VALUE!	Protein Group Accessions	Modifications	Activation Type	ΔScore	ΔCn	Rank	Search Engine Rank	QuanResultID	Precursor Area	XCorr	IonScore	Exp Value	Amanda Score	E-Value	P-Value	# Missed Cleavages	Isolation Interference [%]	Ion Inject Time [ms]	Charge	m/z [Da]	MH+ [Da]	ΔM [ppm]	RT [min]	First Scan	Last Scan	MS Order	Ions Matched	Spectrum File
			High	VDMVVVGAGTGGTVcGIGR	Unambiguous	1	1	1.1246e-10	Q16YQ8	C15(Carbamidomethyl)	HCD	1	0	1	1		1.37324e+09				589.652	7.55211e-55	1.08339e-59	0	0	8	2	902.956	1804.9	0.164804	34.5335	9397	9397	MS2	24/35	ys151127_21.raw
			High	EIPNSIVLNQYTNEGNPLAHYDGTGSEIIDQLEGK	Unambiguous	1	1	1.1246e-10	Q16YQ8		HCD	1	0	1	1		1.19314e+09				575.314	1.11361e-52	2.94154e-58	0	1.8355	42	3	1276.96	3828.85	-0.444481	50.0906	14726	14726	MS2	32/134	ys151127_21.raw
			High	EIPNSIVLNQYTNEGnPLAHYDGTGSEIIDQLEGK	Unambiguous	1	1	1.1246e-10	Q16YQ8	N16(Deamidated)	HCD	1	0	1	1		1.32667e+08				571.049	1.32747e-52	7.85422e-58	0	0	120	3	1277.28	3829.83	-2.54991	51.1651	15087	15087	MS2	34/134	ys151127_21.raw
			High	EIPNSIVLNQYTNEGNPLAHYDGTGSEIIDQLEGK	Unambiguous	1	1	1.1246e-10	Q16YQ8		HCD	1	0	1	1		1.19314e+09				560.861	3.11489e-51	8.20195e-57	0	26.4069	120	3	1276.96	3828.87	2.80744	49.5847	14557	14557	MS2	31/134	ys151127_21.raw
			High	VDMVVVGAGTGGTVcGIGRK	Unambiguous	1	1	1.1246e-10	Q16YQ8	C15(Carbamidomethyl)	HCD	1	0	1	1		2.29437e+07				542.65	1.89659e-51	5.43281e-55	1	27.6476	120	3	645.005	1933	0.210441	29.0537	7646	7646	MS2	26/74	ys151127_21.raw
			High	VDMVVVGAGTGGTVcGIGR	Unambiguous	1	1	1.1246e-10	Q16YQ8	C15(Carbamidomethyl)	HCD	1	0	1	1		2.9705e+08				504.825	2.29221e-46	3.29237e-51	0	4.67614	65	3	602.306	1804.9	-0.146993	34.3594	9337	9337	MS2	28/70	ys151127_21.raw
			High	VDmVVVGAGTGGTVcGIGR	Unambiguous	1	1	1.1246e-10	Q16YQ8	M3(Oxidation); C15(Carbamidomethyl)	HCD	1	0	1	1		2.91677e+08				487.121	5.20958e-43	1.94038e-49	0	8.5514	120	2	910.955	1820.9	1.54812	29.4066	7757	7757	MS2	22/53	ys151127_21.raw
			High	VDMVVVGAGTGGTVcGIGR	Unambiguous	1	1	1.1246e-10	Q16YQ8	C15(Carbamidomethyl)	HCD	1	0	1	1		1.11904e+07				456.063	1.72968e-41	2.47564e-46	0	8.67083	120	2	902.956	1804.91	0.570599	34.0263	9223	9223	MS2	19/35	ys151127_21.raw
			High	VDMVVVGAGTGGTVcGIGR	Unambiguous	1	1	1.1246e-10	Q16YQ8	C15(Carbamidomethyl)	HCD	1	0	1	1						449.237	8.3299e-41	1.19218e-45	0	0	120	2	902.957	1804.91	0.705864	35.0415	9568	9568	MS2	20/35	ys151127_21.raw
			High	VDRnDGLGHVSR	Unambiguous	1	1	1.1246e-10	Q16YQ8	N4(Deamidated)	HCD	1	0	1	1		4.41436e+07				447.76	1.68417e-39	1.67504e-45	1	14.0707	82	3	442.557	1325.66	0.427601	11.8951	2282	2282	MS2	23/42	ys151127_21.raw
			High	EIPNSIVLNQYTNEGNPLAHYDGTGSEIIDQLEGK	Unambiguous	1	1	1.1246e-10	Q16YQ8		HCD	1	0	1	1						435.287	3.58073e-39	2.96011e-44	0		120	3	1276.96	3828.85	-0.932544	50.6329	14910	14910	MS2	27/134	ys151127_21.raw
			High	VDRNDGLGHVSR	Unambiguous	1	1	1.1246e-10	Q16YQ8		HCD	1	0	1	1		2.05076e+09				401.051	2.64815e-35	7.85092e-41	1	2.33079	41	3	442.229	1324.67	0.433362	10.8657	1985	1985	MS2	20/42	ys151127_21.raw
			High	VDmVVVGAGTGGTVcGIGR	Unambiguous	1	1	1.1246e-10	Q16YQ8	M3(Oxidation); C15(Carbamidomethyl)	HCD	1	0	1	1		2.91677e+08				396.846	5.55004e-34	2.06717e-40	0	0	120	2	910.955	1820.9	2.15147	28.8998	7598	7598	MS2	16/53	ys151127_21.raw
			High	MSNEKVDTLK	Unambiguous	1	1	1.1246e-10	Q16YQ8		HCD	1	0	1	1		2.03158e+08				389.986	1.18784e-34	1.00324e-39	1	33.2009	120	2	582.8	1164.59	0.194014	11.9245	2291	2291	MS2	16/17	ys151127_21.raw
			High	VDRnDGLGHVSR	Unambiguous	1	1	1.1246e-10	Q16YQ8	N4(Deamidated)	HCD	1	0	1	1		1.34057e+08				382.919	5.13446e-33	5.10619e-39	1	6.34293	15	3	442.556	1325.65	-1.43708	11.3792	2133	2133	MS2	18/42	ys151127_21.raw
			High	VDmVVVGAGTGGTVcGIGR	Unambiguous	1	1	1.1246e-10	Q16YQ8	M3(Oxidation); C15(Carbamidomethyl)	HCD	1	0	1	1						366.171	6.48283e-31	2.41476e-37	0	48.7763	120	2	910.953	1820.9	-0.731184	31.321	8356	8356	MS2	18/53	ys151127_21.raw
			High	VDMVVVGAGTGGTVcGIGR	Unambiguous	1	1	1.1246e-10	Q16YQ8	C15(Carbamidomethyl)	HCD	1	0	1	1		1.54311e+06				364.559	2.44653e-32	3.50065e-37	0	0	120	2	902.956	1804.9	0.232436	36.0929	9919	9919	MS2	15/35	ys151127_21.raw
			High	MSNEKVDTLK	Unambiguous	1	1	1.1246e-10	Q16YQ8		HCD	1	0	1	1						356.241	2.81416e-31	2.37626e-36	1	12.9753	120	2	582.8	1164.59	0.298832	12.4323	2447	2447	MS2	15/17	ys151127_21.raw
			High	VDmVVVGAGTGGTVcGIGR	Unambiguous	1	1	1.1246e-10	Q16YQ8	M3(Oxidation); C15(Carbamidomethyl)	HCD	1	0	1	1		2.77135e+06				355.59	7.41188e-30	2.76068e-36	0	0	120	2	910.955	1820.9	1.6822	32.1546	8612	8612	MS2	15/53	ys151127_21.raw
			High	cIIVmPEK	Unambiguous	1	1	1.1246e-10	Q16YQ8	C1(Carbamidomethyl); M5(Oxidation)	HCD	1	0	1	1		2.57844e+08				350.507	1.62751e-32	8.89834e-36	0	2.61831	25	2	503.259	1005.51	0.890108	20.5643	4967	4967	MS2	15/20	ys151127_21.raw
			High	mSNEKVDTLK	Unambiguous	1	1	1.1246e-10	Q16YQ8	M1(Oxidation)	HCD	1	0	1	1		2.9671e+06				348.621	7.10319e-31	1.37358e-35	1	27.4222	120	2	590.797	1180.59	-0.464538	10.3153	1824	1824	MS2	13/25	ys151127_21.raw
			High	VDmVVVGAGTGGTVcGIGR	Unambiguous	1	1	1.1246e-10	Q16YQ8	M3(Oxidation); C15(Carbamidomethyl)	HCD	1	0	1	1						316.768	5.65039e-26	2.10457e-32	0	51.2814	120	2	910.954	1820.9	1.01182	30.5186	8107	8107	MS2	16/53	ys151127_21.raw
			High	cEFLSAGGSVK	Unambiguous	1	1	1.1246e-10	Q16YQ8	C1(Carbamidomethyl)	HCD	1	0	1	1		2.97082e+09				309.89	2.01525e-27	1.02562e-31	0	0.131482	1	2	577.78	1154.55	0.826513	23.8383	5983	5983	MS2	13/19	ys151127_21.raw
			High	cEFLSAGGSVK	Unambiguous	1	1	1.1246e-10	Q16YQ8	C1(Carbamidomethyl)	HCD	1	0	1	1						308.487	2.77979e-27	1.41674e-31	0	2.95621	102	2	577.78	1154.55	2.09527	24.3508	6150	6150	MS2	14/19	ys151127_21.raw
			High	VDMVVVGAGTGGTVcGIGR	Unambiguous	1	1	1.1246e-10	Q16YQ8	C15(Carbamidomethyl)	HCD	1	0	1	1		1.37324e+09				306.383	1.19878e-27	2.30003e-31	0	13.3858	120	2	902.957	1804.91	1.04403	34.6363	9433	9433	MS2	15/35	ys151127_21.raw
			High	VDmVVVGAGTGGTVcGIGR	Unambiguous	1	1	1.1246e-10	Q16YQ8	M3(Oxidation); C15(Carbamidomethyl)	HCD	1	0	1	1		1.85924e+06				305.441	7.66967e-25	2.85684e-31	0		120	2	910.954	1820.9	0.676624	34.1402	9263	9263	MS2	14/53	ys151127_21.raw
			High	cIIVmPEK	Unambiguous	1	1	1.1246e-10	Q16YQ8	C1(Carbamidomethyl); M5(Oxidation)	HCD	1	0	1	1		2.68365e+07				296.937	3.71884e-27	2.02441e-30	0	12.1726	113	2	503.26	1005.51	1.25431	21.0853	5136	5136	MS2	14/20	ys151127_21.raw
			High	cEFLSAGGSVKDR	Unambiguous	1	1	1.1246e-10	Q16YQ8	C1(Carbamidomethyl)	HCD	1	0	1	1		1.53404e+07				294.08	6.28406e-27	3.90799e-30	1	0	120	2	713.344	1425.68	1.76963	20.0163	4795	4795	MS2	11/23	ys151127_21.raw
			High	cIIVmPEK	Unambiguous	1	1	1.1246e-10	Q16YQ8	C1(Carbamidomethyl); M5(Oxidation)	HCD	1	0	1	1		1.8192e+07				287.26	3.54224e-26	1.87917e-29	0	29.1444	120	2	503.26	1005.51	2.40762	22.1153	5430	5430	MS2	14/20	ys151127_21.raw
			High	FNDKEALPmAR	Unambiguous	1	1	1.1246e-10	Q16YQ8	M9(Oxidation)	HCD	1	0	1	1		6.03443e+07				285.478	3.00204e-24	2.8327e-29	1	17.7629	83	3	436.552	1307.64	0.376648	18.3486	4272	4272	MS2	17/58	ys151127_21.raw
			High	cIIVmPEK	Unambiguous	1	1	1.1246e-10	Q16YQ8	C1(Carbamidomethyl); M5(Oxidation)	HCD	1	0	1	1		2.08642e+08				284.128	7.06962e-26	3.86529e-29	0	49.4072	120	2	503.26	1005.51	0.950808	20.0524	4806	4806	MS2	13/20	ys151127_21.raw
			High	cIIVmPEK	Unambiguous	1	1	1.1246e-10	Q16YQ8	C1(Carbamidomethyl); M5(Oxidation)	HCD	1	0	1	1						283.69	8.3212e-26	4.27606e-29	0	6.85378	120	2	503.26	1005.51	1.61851	23.9164	6009	6009	MS2	13/20	ys151127_21.raw
			High	VDmVVVGAGTGGTVcGIGR	Unambiguous	1	1	1.1246e-10	Q16YQ8	M3(Oxidation); C15(Carbamidomethyl)	HCD	1	0	1	1		1.40258e+07				280.402	2.44729e-22	9.11494e-29	0	0	120	2	910.956	1820.9	2.95592	33.3233	8993	8993	MS2	13/53	ys151127_21.raw
			High	cIIVmPEK	Unambiguous	1	1	1.1246e-10	Q16YQ8	C1(Carbamidomethyl); M5(Oxidation)	HCD	1	0	1	1						277.379	8.92841e-24	1.82851e-28	0	0	120	2	503.259	1005.51	0.0402993	25.528	6527	6527	MS2	13/20	ys151127_21.raw
			High	cIIVmPEK	Unambiguous	1	1	1.1246e-10	Q16YQ8	C1(Carbamidomethyl); M5(Oxidation)	HCD	1	0	1	1						276.512	1.09895e-23	2.23256e-28	0	16.1637	120	2	503.26	1005.51	1.25431	26.0489	6692	6692	MS2	12/20	ys151127_21.raw
			High	cIIVmPEK	Unambiguous	1	1	1.1246e-10	Q16YQ8	C1(Carbamidomethyl); M5(Oxidation)	HCD	1	0	1	1						273.716	7.80788e-25	4.25034e-28	0	25.4329	120	2	503.26	1005.51	1.43641	22.8901	5674	5674	MS2	12/20	ys151127_21.raw
			High	cIIVmPEK	Unambiguous	1	1	1.1246e-10	Q16YQ8	C1(Carbamidomethyl); M5(Oxidation)	HCD	1	0	1	1						272.795	1.03141e-24	5.25428e-28	0	25.6821	120	2	503.26	1005.51	1.92202	23.4089	5845	5845	MS2	13/20	ys151127_21.raw
			High	VDRNDGLGHVSR	Unambiguous	1	1	1.1246e-10	Q16YQ8		HCD	1	0	1	1		2.05076e+09				271.642	2.31097e-22	6.85107e-28	1	71.9504	120	3	442.229	1324.67	-0.396	10.3524	1836	1836	MS2	15/42	ys151127_21.raw
			High	VDMVVVGAGTGGTVcGIGR	Unambiguous	1	1	1.1246e-10	Q16YQ8	C15(Carbamidomethyl)	HCD	1	0	1	1						264.17	2.67298e-22	3.82833e-27	0	81.0022	120	3	602.308	1804.91	2.79502	34.8687	9511	9511	MS2	16/70	ys151127_21.raw
			High	EIPNSIVLNQYTnEGNPLAHYDGTGSEIIDQLEGK	Unambiguous	1	1	1.1246e-10	Q16YQ8	N13(Deamidated)	HCD	1	0	1	1		1.98386e+06				256.24	9.44839e-21	2.37692e-26	0	79.6346	120	3	1277.29	3829.84	0.988055	51.806	15307	15307	MS2	14/134	ys151127_21.raw
			High	cIIVmPEK	Unambiguous	1	1	1.1246e-10	Q16YQ8	C1(Carbamidomethyl); M5(Oxidation)	HCD	1	0	1	1						255.604	5.03335e-23	2.75197e-26	0	17.6694	120	2	503.26	1005.51	0.950808	24.4469	6181	6181	MS2	12/20	ys151127_21.raw
			High	EEFLAHFK	Unambiguous	1	1	1.1246e-10	Q16YQ8		HCD	1	0	1	1		4.54379e+08				255.549	2.53537e-21	2.78664e-26	0	4.5877	14	2	510.761	1020.52	0.706798	26.2495	6752	6752	MS2	11/13	ys151127_21.raw
			High	nDGLGHVSR	Unambiguous	1	1	1.1246e-10	Q16YQ8	N1(Deamidated)	HCD	1	0	1	1		5.2287e+07				253.623	4.52435e-23	4.34199e-26	0	43.3862	120	2	478.234	955.461	1.52034	13.2731	2702	2702	MS2	10/15	ys151127_21.raw
			High	VDmVVVGAGTGGTVcGIGR	Unambiguous	1	1	1.1246e-10	Q16YQ8	M3(Oxidation); C15(Carbamidomethyl)	HCD	1	0	1	1		5.17725e+07				249.619	1.01919e-20	1.09174e-25	0	59.42	120	3	607.639	1820.9	1.40666	28.9292	7607	7607	MS2	15/106	ys151127_21.raw
			High	cIIVmPEK	Unambiguous	1	1	1.1246e-10	Q16YQ8	C1(Carbamidomethyl); M5(Oxidation)	HCD	1	0	1	1						244.508	6.42152e-22	3.54193e-25	0	14.3639	120	2	503.259	1005.51	0.525904	25.0178	6367	6367	MS2	12/20	ys151127_21.raw
			High	RPDLPSR	Unambiguous	1	1	1.1246e-10	Q16YQ8		HCD	1	0	1	1						238.889	1.78893e-20	1.29165e-24	0	7.14167	24	2	420.738	840.469	0.658614	11.8927	2281	2281	MS2	9/11	ys151127_21.raw
			High	cEFLSAGGSVK	Unambiguous	1	1	1.1246e-10	Q16YQ8	C1(Carbamidomethyl)	HCD	1	0	1	1						237.337	9.71703e-20	1.84619e-24	0	13.698	120	2	577.779	1154.55	0.192135	24.8646	6316	6316	MS2	12/19	ys151127_21.raw
			High	EIPNSIVLNqYTnEGNPLAHYDGTGSEIIDQLEGK	Unambiguous	1	1	1.1246e-10	Q16YQ8	Q10(Deamidated); N13(Deamidated)	HCD	1	0	1	1						233.831	4.44637e-18	4.13949e-24	0	56.8368	120	3	1277.62	3830.86	9.01589	44.4966	12819	12819	MS2	12/134	ys151127_21.raw
			High	cIIVMPEK	Unambiguous	1	1	1.1246e-10	Q16YQ8	C1(Carbamidomethyl)	HCD	1	0	1	1		2.5613e+09				233.218	1.40063e-17	4.76664e-24	0	0.929904	3	2	495.262	989.517	0.700166	27.0317	7000	7000	MS2	9/13	ys151127_21.raw
			High	mSNEKVDTLK	Unambiguous	1	1	1.1246e-10	Q16YQ8	M1(Oxidation)	HCD	1	0	1	1						230.66	4.44992e-19	8.59008e-24	1	7.96228	120	3	394.201	1180.59	0.14446	11.4285	2147	2147	MS2	12/50	ys151127_21.raw
			High	RPDLPSR	Unambiguous	1	1	1.1246e-10	Q16YQ8		HCD	1	0	1	1						228.118	2.13609e-19	1.54231e-23	0	38.6769	120	2	420.738	840.469	0.00503105	12.4112	2440	2440	MS2	9/11	ys151127_21.raw
			High	RPDLPSR	Unambiguous	1	1	1.1246e-10	Q16YQ8		HCD	1	0	1	1		912869840				226.627	3.01052e-19	2.17397e-23	0	1.5039	5	2	420.738	840.468	-0.939035	11.3769	2132	2132	MS2	9/11	ys151127_21.raw
			High	cIIVMPEK	Unambiguous	1	1	1.1246e-10	Q16YQ8	C1(Carbamidomethyl)	HCD	1	0	1	1		2.5613e+09				226.198	7.05265e-17	2.40015e-23	0	11.9278	62	2	495.262	989.517	1.19362	27.5488	7165	7165	MS2	9/13	ys151127_21.raw
			High	ETVVGIITQR	Unambiguous	1	1	1.1246e-10	Q16YQ8		HCD	1	0	1	1						220.133	6.84586e-17	9.69729e-23	0	17.4035	120	2	558.326	1115.65	2.90227	33.0417	8899	8899	MS2	11/17	ys151127_21.raw
			High	ETVVGIITQR	Unambiguous	1	1	1.1246e-10	Q16YQ8		HCD	1	0	1	1		1.23489e+10				219.923	7.20592e-17	1.01783e-22	0	1.05564	8	2	558.325	1115.64	0.276265	32.0174	8569	8569	MS2	10/17	ys151127_21.raw
			High	MSnEKVDTLK	Unambiguous	1	1	1.1246e-10	Q16YQ8	N3(Deamidated)	HCD	1	0	1	1		6.5379e+07				217.585	2.76772e-19	1.74399e-22	1	27.2811	118	3	389.197	1165.58	-0.714074	14.1584	2984	2984	MS2	12/34	ys151127_21.raw
			High	cEFLSAGGSVK	Unambiguous	1	1	1.1246e-10	Q16YQ8	C1(Carbamidomethyl)	HCD	1	0	1	1		7.98751e+06				217.306	3.65362e-18	1.85954e-22	0	22.5578	120	2	577.78	1154.55	1.03797	23.3321	5820	5820	MS2	11/19	ys151127_21.raw
			High	RPDLPSR	Unambiguous	1	1	1.1246e-10	Q16YQ8		HCD	1	0	1	1						216.858	2.85538e-18	2.06165e-22	0	50.6216	120	2	420.738	840.469	0.513373	10.8725	1987	1987	MS2	9/11	ys151127_21.raw
			High	cIIVMPEKmSNEK	Unambiguous	1	1	1.1246e-10	Q16YQ8	C1(Carbamidomethyl); M9(Oxidation)	HCD	1	0	1	1		8.7989e+06				216.361	9.64638e-19	2.31162e-22	1	89.0494	120	3	532.26	1594.77	1.82941	21.3037	5207	5207	MS2	12/70	ys151127_21.raw
			High	VDMVVVGAGTGGTVcGIGR	Unambiguous	1	1	1.1246e-10	Q16YQ8	C15(Carbamidomethyl)	HCD	1	0	1	1		1.49449e+06				215.052	2.18219e-17	3.12434e-22	0	0	120	2	902.957	1804.91	1.72035	37.6109	10452	10452	MS2	10/35	ys151127_21.raw
			High	cIIVMPEK	Unambiguous	1	1	1.1246e-10	Q16YQ8	C1(Carbamidomethyl)	HCD	1	0	1	1						212.812	1.47453e-16	5.23406e-22	0	10.5308	120	2	495.261	989.514	-1.70543	28.0565	7328	7328	MS2	9/13	ys151127_21.raw
			High	VDRNDGLGHVSR	Unambiguous	1	1	1.1246e-10	Q16YQ8		HCD	1	0	1	1		4.94114e+07				210.012	3.36434e-16	9.97353e-22	1	42.891	120	3	442.229	1324.67	1.53918	13.2017	2679	2679	MS2	11/42	ys151127_21.raw
			High	nDGLGHVSR	Unambiguous	1	1	1.1246e-10	Q16YQ8	N1(Deamidated)	HCD	1	0	1	1		4.12581e+07				209.524	1.14367e-18	1.11578e-21	0	10.5798	120	3	319.158	955.459	0.0050765	13.2282	2688	2688	MS2	10/30	ys151127_21.raw
			High	nDGLGHVSR	Unambiguous	1	1	1.1246e-10	Q16YQ8	N1(Deamidated)	HCD	1	0	1	1						208.219	1.62296e-18	1.50693e-21	0	78.4292	120	3	319.159	955.461	2.11313	13.7596	2857	2857	MS2	10/30	ys151127_21.raw
			High	FNDKEALPMAR	Unambiguous	1	1	1.1246e-10	Q16YQ8		HCD	1	0	1	1		2.68773e+08				208.09	7.74005e-18	1.55236e-21	1	2.43896	10	3	431.221	1291.65	0.744568	22.8425	5658	5658	MS2	12/38	ys151127_21.raw
			High	FNDKEALPmAR	Unambiguous	1	1	1.1246e-10	Q16YQ8	M9(Oxidation)	HCD	1	0	1	1						207.609	1.83813e-16	1.73436e-21	1	81.3756	99	3	436.552	1307.64	-0.743571	19.3127	4571	4571	MS2	13/58	ys151127_21.raw
			High	ETVVGIITQR	Unambiguous	1	1	1.1246e-10	Q16YQ8		HCD	1	0	1	1		1.23489e+10				203.796	2.94592e-15	4.17295e-21	0	59.3266	120	2	558.326	1115.64	2.35518	31.5069	8411	8411	MS2	8/17	ys151127_21.raw
			High	mSNEKVDTLK	Unambiguous	1	1	1.1246e-10	Q16YQ8	M1(Oxidation)	HCD	1	0	1	1		1.50971e+07				199.362	5.98953e-16	1.15834e-20	1	9.3833	120	3	394.201	1180.59	-0.553476	10.4054	1852	1852	MS2	12/50	ys151127_21.raw
			High	VDRnDGLGHVSR	Unambiguous	1	1	1.1246e-10	Q16YQ8	N4(Deamidated)	HCD	1	0	1	1		551591				199.147	1.22491e-14	1.21712e-20	1	72.5445	120	3	442.559	1325.66	4.29507	12.555	2485	2485	MS2	10/42	ys151127_21.raw
		High		VDMVVVGAGTGGTVcGIGR	Unambiguous	1	1	1.1246e-10	Q16YQ8	C15(Carbamidomethyl)	HCD	1	0	1	1		1.37324e+09		98.43	4.75362e-08				0	0	8	2	902.956	1804.9	0.164804	34.5335	9397	9397	MS2	15/144	ys151127_21.raw
		High		VDMVVVGAGTGGTVcGIGR	Unambiguous	1	1	1.1246e-10	Q16YQ8	C15(Carbamidomethyl)	HCD	1	0	1	1				90.48	2.95202e-07				0	0	120	2	902.957	1804.91	0.705864	35.0415	9568	9568	MS2	9/144	ys151127_21.raw
		High		VDMVVVGAGTGGTVcGIGR	Unambiguous	1	1	1.1246e-10	Q16YQ8	C15(Carbamidomethyl)	HCD	1	0	1	1		1.11904e+07		87.87	5.38254e-07				0	8.67083	120	2	902.956	1804.91	0.570599	34.0263	9223	9223	MS2	14/144	ys151127_21.raw
		High		VDMVVVGAGTGGTVcGIGR	Unambiguous	1	1	1.1246e-10	Q16YQ8	C15(Carbamidomethyl)	HCD	1	0	1	1		2.9705e+08		74.29	1.22461e-05				0	4.67614	65	3	602.306	1804.9	-0.146993	34.3594	9337	9337	MS2	15/144	ys151127_21.raw
		High		MSNEKVDTLK	Unambiguous	1	1	1.1246e-10	Q16YQ8		HCD	1	0	1	1				73.45	8.23733e-06				1	12.9753	120	2	582.8	1164.59	0.298832	12.4323	2447	2447	MS2	8/100	ys151127_21.raw
		High		VDmVVVGAGTGGTVcGIGR	Unambiguous	1	1	1.1246e-10	Q16YQ8	M3(Oxidation); C15(Carbamidomethyl)	HCD	1	0	1	1		2.91677e+08		72.83	1.93285e-05				0	8.5514	120	2	910.955	1820.9	1.54812	29.4066	7757	7757	MS2	14/144	ys151127_21.raw
		High		MSNEKVDTLK	Unambiguous	1	1	1.1246e-10	Q16YQ8		HCD	1	0	1	1		2.03158e+08		71.56	1.30081e-05				1	33.2009	120	2	582.8	1164.59	0.194014	11.9245	2291	2291	MS2	9/100	ys151127_21.raw
		High		mSNEKVDTLK	Unambiguous	1	1	1.1246e-10	Q16YQ8	M1(Oxidation)	HCD	1	0	1	1		2.9671e+06		70.46	1.33845e-05				1	27.4222	120	2	590.797	1180.59	-0.464538	10.3153	1824	1824	MS2	9/100	ys151127_21.raw
		High		VDmVVVGAGTGGTVcGIGR	Unambiguous	1	1	1.1246e-10	Q16YQ8	M3(Oxidation); C15(Carbamidomethyl)	HCD	1	0	1	1		2.91677e+08		70.08	3.93975e-05				0	0	120	2	910.955	1820.9	2.15147	28.8998	7598	7598	MS2	11/144	ys151127_21.raw
		High		cEFLSAGGSVK	Unambiguous	1	1	1.1246e-10	Q16YQ8	C1(Carbamidomethyl)	HCD	1	0	1	1		2.97082e+09		67.29	2.57654e-05				0	0.131482	1	2	577.78	1154.55	0.826513	23.8383	5983	5983	MS2	10/80	ys151127_21.raw
		High		VDMVVVGAGTGGTVcGIGR	Unambiguous	1	1	1.1246e-10	Q16YQ8	C15(Carbamidomethyl)	HCD	1	0	1	1		1.54311e+06		66.48	7.45449e-05				0	0	120	2	902.956	1804.9	0.232436	36.0929	9919	9919	MS2	12/144	ys151127_21.raw
		High		VDmVVVGAGTGGTVcGIGR	Unambiguous	1	1	1.1246e-10	Q16YQ8	M3(Oxidation); C15(Carbamidomethyl)	HCD	1	0	1	1		2.77135e+06		66.17	8.95894e-05				0	0	120	2	910.955	1820.9	1.6822	32.1546	8612	8612	MS2	12/144	ys151127_21.raw
		High		nDGLGHVSR	Unambiguous	1	1	1.1246e-10	Q16YQ8	N1(Deamidated)	HCD	1	0	1	1		5.2287e+07		59.51	5.07665e-05				0	43.3862	120	2	478.234	955.461	1.52034	13.2731	2702	2702	MS2	8/96	ys151127_21.raw
		High		cEFLSAGGSVKDR	Unambiguous	1	1	1.1246e-10	Q16YQ8	C1(Carbamidomethyl)	HCD	1	0	1	1		1.53404e+07		55.74	0.000351892				1	0	120	2	713.344	1425.68	1.76963	20.0163	4795	4795	MS2	8/104	ys151127_21.raw
		High		EEFLAHFK	Unambiguous	1	1	1.1246e-10	Q16YQ8		HCD	1	0	1	1		4.54379e+08		55.54	0.000794758				0	4.5877	14	2	510.761	1020.52	0.706798	26.2495	6752	6752	MS2	6/56	ys151127_21.raw
		High		cEFLSAGGSVK	Unambiguous	1	1	1.1246e-10	Q16YQ8	C1(Carbamidomethyl)	HCD	1	0	1	1				54.34	0.000500839				0	2.95621	102	2	577.78	1154.55	2.09527	24.3508	6150	6150	MS2	10/80	ys151127_21.raw
		High		cIIVMPEK	Unambiguous	1	1	1.1246e-10	Q16YQ8	C1(Carbamidomethyl)	HCD	1	0	1	1		2.5613e+09		52.77	0.00166381				0	0.929904	3	2	495.262	989.517	0.700166	27.0317	7000	7000	MS2	5/56	ys151127_21.raw
		High		VDMVVVGAGTGGTVcGIGRK	Unambiguous	1	1	1.1246e-10	Q16YQ8	C15(Carbamidomethyl)	HCD	1	0	1	1		2.29437e+07		51.87	0.00186425				1	27.6476	120	3	645.005	1933	0.210441	29.0537	7646	7646	MS2	22/156	ys151127_21.raw
		High		VDmVVVGAGTGGTVcGIGR	Unambiguous	1	1	1.1246e-10	Q16YQ8	M3(Oxidation); C15(Carbamidomethyl)	HCD	1	0	1	1				51.78	0.0026407				0	48.7763	120	2	910.953	1820.9	-0.731184	31.321	8356	8356	MS2	12/144	ys151127_21.raw
		High		cIIVMPEK	Unambiguous	1	1	1.1246e-10	Q16YQ8	C1(Carbamidomethyl)	HCD	1	0	1	1		2.5613e+09		47.08	0.00616742				0	11.9278	62	2	495.262	989.517	1.19362	27.5488	7165	7165	MS2	5/56	ys151127_21.raw
		High		ETVVGIITQR	Unambiguous	1	1	1.1246e-10	Q16YQ8		HCD	1	0	1	1		1.23489e+10		46.9	0.00339541				0	1.05564	8	2	558.325	1115.64	0.276265	32.0174	8569	8569	MS2	6/76	ys151127_21.raw
		High		ETVVGIITQR	Unambiguous	1	1	1.1246e-10	Q16YQ8		HCD	1	0	1	1		1.23489e+10		46.06	0.0039168				0	59.3266	120	2	558.326	1115.64	2.35518	31.5069	8411	8411	MS2	6/76	ys151127_21.raw
		High		VDRnDGLGHVSR	Unambiguous	1	1	1.1246e-10	Q16YQ8	N4(Deamidated)	HCD	1	0	1	1		1.34057e+08		45.39	0.00466122				1	6.34293	15	3	442.556	1325.65	-1.43708	11.3792	2133	2133	MS2	16/124	ys151127_21.raw
		High		FNDKEALPMAR	Unambiguous	1	1	1.1246e-10	Q16YQ8		HCD	1	0	1	1		2.68773e+08		44.08	0.00613034				1	2.43896	10	3	431.221	1291.65	0.744568	22.8425	5658	5658	MS2	6/116	ys151127_21.raw
		High		ETVVGIITQR	Unambiguous	1	1	1.1246e-10	Q16YQ8		HCD	1	0	1	1				42.8	0.00829721				0	17.4035	120	2	558.326	1115.65	2.90227	33.0417	8899	8899	MS2	6/76	ys151127_21.raw
		High		ETVVGIITQR	Unambiguous	1	1	1.1246e-10	Q16YQ8		HCD	1	0	1	1				42	0.0104928				0	29.9923	56	2	558.325	1115.64	0.604516	32.5254	8729	8729	MS2	6/76	ys151127_21.raw
		High		MIEEAER	Unambiguous	1	1	1.1246e-10	Q16YQ8		HCD	1	0	1	1		1.74715e+09		40.92	0.00379466				0	4.43431	3	2	439.207	877.408	-1.06336	12.9478	2601	2601	MS2	4/48	ys151127_21.raw
		High		VDRnDGLGHVSR	Unambiguous	1	1	1.1246e-10	Q16YQ8	N4(Deamidated)	HCD	1	0	1	1		4.41436e+07		40.8	0.013537				1	14.0707	82	3	442.557	1325.66	0.427601	11.8951	2282	2282	MS2	17/124	ys151127_21.raw
		High		NDGLGHVSR	Unambiguous	1	1	1.1246e-10	Q16YQ8		HCD	1	0	1	1		2.73416e+06		40.75	0.0046445				0	66.466	120	2	477.742	954.476	1.27368	13.7176	2843	2843	MS2	7/96	ys151127_21.raw
		High		cEFLSAGGSVK	Unambiguous	1	1	1.1246e-10	Q16YQ8	C1(Carbamidomethyl)	HCD	1	0	1	1				40.54	0.0122395				0	13.698	120	2	577.779	1154.55	0.192135	24.8646	6316	6316	MS2	10/80	ys151127_21.raw
		High		RPDLPSR	Unambiguous	1	1	1.1246e-10	Q16YQ8		HCD	1	0	1	1				40.12	0.00629854				0	38.6769	120	2	420.738	840.469	0.00503105	12.4112	2440	2440	MS2	5/72	ys151127_21.raw
		High		MIEEAER	Unambiguous	1	1	1.1246e-10	Q16YQ8		HCD	1	0	1	1				37.62	0.00811284				0	20.8745	90	2	439.208	877.409	0.397466	13.4611	2762	2762	MS2	6/48	ys151127_21.raw
		High		nDGLGHVSR	Unambiguous	1	1	1.1246e-10	Q16YQ8	N1(Deamidated)	HCD	1	0	1	1				37.26	0.00920865				0	78.4292	120	3	319.159	955.461	2.11313	13.7596	2857	2857	MS2	10/96	ys151127_21.raw
		High		nDGLGHVSR	Unambiguous	1	1	1.1246e-10	Q16YQ8	N1(Deamidated)	HCD	1	0	1	1		4.12581e+07		37.23	0.00840201				0	10.5798	120	3	319.158	955.459	0.0050765	13.2282	2688	2688	MS2	10/96	ys151127_21.raw
		High		MIEEAER	Unambiguous	1	1	1.1246e-10	Q16YQ8		HCD	1	0	1	1				36.51	0.0104755				0	44.2505	120	2	439.208	877.409	0.25834	13.9862	2930	2930	MS2	6/48	ys151127_21.raw
	High			EIPNSIVLNQYTNEGNPLAHYDGTGSEIIDQLEGK	Unambiguous	1	1	1.1246e-10	Q16YQ8		HCD	1	0	1	1		1.19314e+09	6.94799						0	1.8355	42	3	1276.96	3828.85	-0.444481	50.0906	14726	14726	MS2	0/0	ys151127_21.raw
	High			EIPNSIVLnQYTNEGNPLAHYDGTGSEIIDQLEGK	Unambiguous	1	1	1.1246e-10	Q16YQ8	N9(Deamidated)	HCD	1	0	1	1		1.32667e+08	6.56117						0	0	120	3	1277.28	3829.83	-2.54991	51.1651	15087	15087	MS2	0/0	ys151127_21.raw
	High			VDMVVVGAGTGGTVcGIGR	Unambiguous	1	1	1.1246e-10	Q16YQ8	C15(Carbamidomethyl)	HCD	1	0	1	1		2.9705e+08	5.65371						0	4.67614	65	3	602.306	1804.9	-0.146993	34.3594	9337	9337	MS2	0/0	ys151127_21.raw
	High			VDMVVVGAGTGGTVcGIGRK	Unambiguous	1	1	1.1246e-10	Q16YQ8	C15(Carbamidomethyl)	HCD	1	0	1	1		2.29437e+07	5.2516						1	27.6476	120	3	645.005	1933	0.210441	29.0537	7646	7646	MS2	0/0	ys151127_21.raw
	High			EIPNSIVLNQYTNEGNPLAHYDGTGSEIIDQLEGK	Unambiguous	1	1	1.1246e-10	Q16YQ8		HCD	1	0	1	1		1.19314e+09	5.24332						0	26.4069	120	3	1276.96	3828.87	2.80744	49.5847	14557	14557	MS2	0/0	ys151127_21.raw
	High			VDMVVVGAGTGGTVcGIGR	Unambiguous	1	1	1.1246e-10	Q16YQ8	C15(Carbamidomethyl)	HCD	1	0	1	1		1.37324e+09	5.23614						0	0	8	2	902.956	1804.9	0.164804	34.5335	9397	9397	MS2	0/0	ys151127_21.raw
	High			EIPNSIVLNQYTNEGNPLAHYDGTGSEIIDQLEGK	Unambiguous	1	1	1.1246e-10	Q16YQ8		HCD	1	0	1	1			5.11193						0		120	3	1276.96	3828.85	-0.932544	50.6329	14910	14910	MS2	0/0	ys151127_21.raw
	High			VDmVVVGAGTGGTVcGIGR	Unambiguous	1	1	1.1246e-10	Q16YQ8	M3(Oxidation); C15(Carbamidomethyl)	HCD	1	0	1	1		2.91677e+08	4.845						0	8.5514	120	2	910.955	1820.9	1.54812	29.4066	7757	7757	MS2	0/0	ys151127_21.raw
	High			VDMVVVGAGTGGTVcGIGR	Unambiguous	1	1	1.1246e-10	Q16YQ8	C15(Carbamidomethyl)	HCD	1	0	1	1			4.42385						0	0	120	2	902.957	1804.91	0.705864	35.0415	9568	9568	MS2	0/0	ys151127_21.raw
	High			VDMVVVGAGTGGTVcGIGR	Unambiguous	1	1	1.1246e-10	Q16YQ8	C15(Carbamidomethyl)	HCD	1	0	1	1		1.11904e+07	4.37371						0	8.67083	120	2	902.956	1804.91	0.570599	34.0263	9223	9223	MS2	0/0	ys151127_21.raw
	High			VDRNDGLGHVSR	Unambiguous	1	1	1.1246e-10	Q16YQ8		HCD	1	0	1	1		2.05076e+09	4.14037						1	2.33079	41	3	442.229	1324.67	0.433362	10.8657	1985	1985	MS2	0/0	ys151127_21.raw
	High			VDRnDGLGHVSR	Unambiguous	1	1	1.1246e-10	Q16YQ8	N4(Deamidated)	HCD	1	0	1	1		4.41436e+07	3.91869						1	14.0707	82	3	442.557	1325.66	0.427601	11.8951	2282	2282	MS2	0/0	ys151127_21.raw
	High			TPITVGVDVcLQEVmnImK	Unambiguous	1	1	1.1246e-10	Q16YQ8	C10(Propionamide); M15(Oxidation); N16(Deamidated); M18(Oxidation)	HCD	1	0	1	1		2.40739e+07	3.86762						0	13.3851	120	3	732.033	2194.08	1.90449	46.6107	13545	13545	MS2	0/0	ys151127_21.raw
	High			VDRnDGLGHVSR	Unambiguous	1	1	1.1246e-10	Q16YQ8	N4(Deamidated)	HCD	1	0	1	1		1.34057e+08	3.69372						1	6.34293	15	3	442.556	1325.65	-1.43708	11.3792	2133	2133	MS2	0/0	ys151127_21.raw
	High			VDmVVVGAGTGGTVcGIGR	Unambiguous	1	1	1.1246e-10	Q16YQ8	M3(Oxidation); C15(Carbamidomethyl)	HCD	1	0	1	1			3.62914						0	51.2814	120	2	910.954	1820.9	1.01182	30.5186	8107	8107	MS2	0/0	ys151127_21.raw
	High			VDMVVVGAGTGGTVcGIGR	Unambiguous	1	1	1.1246e-10	Q16YQ8	C15(Carbamidomethyl)	HCD	1	0	1	1		1.37324e+09	3.60102						0	13.3858	120	2	902.957	1804.91	1.04403	34.6363	9433	9433	MS2	0/0	ys151127_21.raw
	High			VDRNDGLGHVSR	Unambiguous	1	1	1.1246e-10	Q16YQ8		HCD	1	0	1	1		2.05076e+09	3.54052						1	71.9504	120	3	442.229	1324.67	-0.396	10.3524	1836	1836	MS2	0/0	ys151127_21.raw
	High			VDmVVVGAGTGGTVcGIGR	Unambiguous	1	1	1.1246e-10	Q16YQ8	M3(Oxidation); C15(Carbamidomethyl)	HCD	1	0	1	1		2.77135e+06	3.52671						0	0	120	2	910.955	1820.9	1.6822	32.1546	8612	8612	MS2	0/0	ys151127_21.raw
	High			MSNEKVDTLK	Unambiguous	1	1	1.1246e-10	Q16YQ8		HCD	1	0	1	1		2.03158e+08	3.49148						1	33.2009	120	2	582.8	1164.59	0.194014	11.9245	2291	2291	MS2	0/0	ys151127_21.raw
	High			cEFLSAGGSVK	Unambiguous	1	1	1.1246e-10	Q16YQ8	C1(Carbamidomethyl)	HCD	1	0	1	1			3.47293						0	2.95621	102	2	577.78	1154.55	2.09527	24.3508	6150	6150	MS2	0/0	ys151127_21.raw
	High			VDmVVVGAGTGGTVcGIGR	Unambiguous	1	1	1.1246e-10	Q16YQ8	M3(Oxidation); C15(Carbamidomethyl)	HCD	1	0	1	1			3.4274						0	48.7763	120	2	910.953	1820.9	-0.731184	31.321	8356	8356	MS2	0/0	ys151127_21.raw
	High			MSNEKVDTLK	Unambiguous	1	1	1.1246e-10	Q16YQ8		HCD	1	0	1	1			3.42231						1	12.9753	120	2	582.8	1164.59	0.298832	12.4323	2447	2447	MS2	0/0	ys151127_21.raw
	High			TPITVGVDVcLQEVmnIMK	Unambiguous	1	1	1.1246e-10	Q16YQ8	C10(Propionamide); M15(Oxidation); N16(Deamidated)	HCD	1	0	1	1		6.74076e+06	3.41115						0	50.045	120	2	1089.56	2178.11	9.47172	54.7746	16337	16337	MS2	0/0	ys151127_21.raw
	High			cEFLSAGGSVK	Unambiguous	1	1	1.1246e-10	Q16YQ8	C1(Carbamidomethyl)	HCD	1	0	1	1		2.97082e+09	3.38685						0	0.131482	1	2	577.78	1154.55	0.826513	23.8383	5983	5983	MS2	0/0	ys151127_21.raw
	High			VDmVVVGAGTGGTVcGIGR	Unambiguous	1	1	1.1246e-10	Q16YQ8	M3(Oxidation); C15(Carbamidomethyl)	HCD	1	0	1	1		1.40258e+07	3.27127						0	0	120	2	910.956	1820.9	2.95592	33.3233	8993	8993	MS2	0/0	ys151127_21.raw
	High			FNDKEALPMAR	Unambiguous	1	1	1.1246e-10	Q16YQ8		HCD	1	0	1	1		2.68773e+08	3.22143						1	2.43896	10	3	431.221	1291.65	0.744568	22.8425	5658	5658	MS2	0/0	ys151127_21.raw
	High			VDmVVVGAGTGGTVcGIGR	Unambiguous	1	1	1.1246e-10	Q16YQ8	M3(Oxidation); C15(Carbamidomethyl)	HCD	1	0	1	1		2.91677e+08	3.17871						0	0	120	2	910.955	1820.9	2.15147	28.8998	7598	7598	MS2	0/0	ys151127_21.raw
	High			cEFLSAGGSVK	Unambiguous	1	1	1.1246e-10	Q16YQ8	C1(Propionamide)	HCD	1	0	1	1		3.14629e+07	3.16956						0	40.2406	104	2	584.788	1168.57	1.42197	24.1309	6078	6078	MS2	0/0	ys151127_21.raw
	High			cEFLSAGGSVK	Unambiguous	1	1	1.1246e-10	Q16YQ8	C1(Carbamidomethyl)	HCD	1	0	1	1			3.11194						0	13.698	120	2	577.779	1154.55	0.192135	24.8646	6316	6316	MS2	0/0	ys151127_21.raw
	High			ETVVGIITQR	Unambiguous	1	1	1.1246e-10	Q16YQ8		HCD	1	0	1	1		1.23489e+10	3.09677						0	59.3266	120	2	558.326	1115.64	2.35518	31.5069	8411	8411	MS2	0/0	ys151127_21.raw
	High			cEFLSAGGSVK	Unambiguous	1	1	1.1246e-10	Q16YQ8	C1(Carbamidomethyl)	HCD	1	0	1	1		7.98751e+06	3.06866						0	22.5578	120	2	577.78	1154.55	1.03797	23.3321	5820	5820	MS2	0/0	ys151127_21.raw
	High			VDmVVVGAGTGGTVcGIGR	Unambiguous	1	1	1.1246e-10	Q16YQ8	M3(Oxidation); C15(Carbamidomethyl)	HCD	1	0	1	1		5.17725e+07	3.05112						0	59.42	120	3	607.639	1820.9	1.40666	28.9292	7607	7607	MS2	0/0	ys151127_21.raw
	High			FNDKEALPmAR	Unambiguous	1	1	1.1246e-10	Q16YQ8	M9(Oxidation)	HCD	1	0	1	1		6.03443e+07	3.03414						1	17.7629	83	3	436.552	1307.64	0.376648	18.3486	4272	4272	MS2	0/0	ys151127_21.raw
	High			ETVVGIITQR	Unambiguous	1	1	1.1246e-10	Q16YQ8		HCD	1	0	1	1			2.96537						0	17.4035	120	2	558.326	1115.65	2.90227	33.0417	8899	8899	MS2	0/0	ys151127_21.raw
	High			VDmVVVGAGTGGTVcGIGR	Unambiguous	1	1	1.1246e-10	Q16YQ8	M3(Oxidation); C15(Carbamidomethyl)	HCD	1	0	1	1		1.85924e+06	2.95919						0		120	2	910.954	1820.9	0.676624	34.1402	9263	9263	MS2	0/0	ys151127_21.raw
	High			FNDKEALPMAR	Unambiguous	1	1	1.1246e-10	Q16YQ8		HCD	1	0	1	1		7.60794e+07	2.89642						1	39.2157	120	3	431.219	1291.64	-2.51595	22.3235	5494	5494	MS2	0/0	ys151127_21.raw
	High			cEFLSAGGSVKDR	Unambiguous	1	1	1.1246e-10	Q16YQ8	C1(Carbamidomethyl)	HCD	1	0	1	1		1.53404e+07	2.89583						1	0	120	2	713.344	1425.68	1.76963	20.0163	4795	4795	MS2	0/0	ys151127_21.raw
	High			TPITVGVDVcLQEVmnIMK	Unambiguous	1	1	1.1246e-10	Q16YQ8	C10(Propionamide); M15(Oxidation); N16(Deamidated)	HCD	1	0	1	1		3.64804e+07	2.85044						0	58.268	120	2	1089.55	2178.09	1.74776	54.2352	16148	16148	MS2	0/0	ys151127_21.raw
	High			TPITVGVDVcLQEVmnImK	Unambiguous	1	1	1.1246e-10	Q16YQ8	C10(Propionamide); M15(Oxidation); N16(Deamidated); M18(Oxidation)	HCD	1	0	1	1		6.18082e+07	2.84624						0	13.7764	120	3	732.03	2194.08	-2.01786	46.0979	13370	13370	MS2	0/0	ys151127_21.raw
	High			TPITVGVDVcLQEVmnIMK	Unambiguous	1	1	1.1246e-10	Q16YQ8	C10(Propionamide); M15(Oxidation); N16(Deamidated)	HCD	1	0	1	1		2.92402e+07	2.83						0	0	120	3	726.701	2178.09	1.88169	54.2537	16155	16155	MS2	0/0	ys151127_21.raw
	High			cIIVMPEKmSNEK	Unambiguous	1	1	1.1246e-10	Q16YQ8	C1(Carbamidomethyl); M9(Oxidation)	HCD	1	0	1	1		8.7989e+06	2.81199						1	89.0494	120	3	532.26	1594.77	1.82941	21.3037	5207	5207	MS2	0/0	ys151127_21.raw
	High			VDMVVVGAGTGGTVcGIGR	Unambiguous	1	1	1.1246e-10	Q16YQ8	C15(Carbamidomethyl)	HCD	1	0	1	1		1.54311e+06	2.80173						0	0	120	2	902.956	1804.9	0.232436	36.0929	9919	9919	MS2	0/0	ys151127_21.raw
Q16EG4	AAEL011535-PA OS=Aedes aegypti GN=AAEL011535 PE=4 SV=1 - [Q16EG4_AEDAE]	59.41	1	21	21	106	9.51388e+08	0.106993	156.901	51.09	16	38	1234.41	38.42	13	24	17046.3	55.64	20	44	505	55.4126	6.62451
	Sequest HT	Mascot	MS Amanda	Sequence	PSM Ambiguity	# Proteins	# Protein Groups	#VALUE!	Protein Group Accessions	Modifications	Activation Type	ΔScore	ΔCn	Rank	Search Engine Rank	QuanResultID	Precursor Area	XCorr	IonScore	Exp Value	Amanda Score	E-Value	P-Value	# Missed Cleavages	Isolation Interference [%]	Ion Inject Time [ms]	Charge	m/z [Da]	MH+ [Da]	ΔM [ppm]	RT [min]	First Scan	Last Scan	MS Order	Ions Matched	Spectrum File
			High	VPDPTDIGLTTAQFHPDGLIFGTGTEDSQVK	Unambiguous	1	1	1.1246e-10	Q16EG4		HCD	1	0	1	1		9.88518e+08				791.584	8.43124e-76	6.94444e-80	0	0.848215	89	3	1086.21	3256.6	0.0202776	46.4551	13493	13493	MS2	42/118	ys151127_21.raw
			High	EQSNVANFPGHTGPITAISFSEnGYYLATAADDAcIK	Unambiguous	1	1	1.1246e-10	Q16EG4	N23(Deamidated); C35(Carbamidomethyl)	HCD	1	0	1	1		1.37357e+08				741.671	6.28273e-69	6.80662e-75	0	4.58174	120	3	1310.95	3930.83	4.22292	45.6192	13206	13206	MS2	43/142	ys151127_21.raw
			High	MMqDEWDALmLHAFTQR	Unambiguous	1	1	1.1246e-10	Q16EG4	Q3(Deamidated); M10(Oxidation)	HCD	1	0	1	1						622.582	4.70137e-59	5.51869e-63	0	67.9981	120	3	713.988	2139.95	9.07945	41.9021	11924	11924	MS2	32/94	ys151127_21.raw
			High	DLcFDQSGTYLAIAGTDIR	Unambiguous	1	1	1.1246e-10	Q16EG4	C3(Carbamidomethyl)	HCD	1	0	1	1		1.83578e+08				609.2	4.33618e-58	1.20216e-61	0	0	120	2	1058.5	2116	0.288074	47.0442	13695	13695	MS2	26/35	ys151127_21.raw
			High	YIVENEcDPInGEPLKAEELIEIK	Unambiguous	1	1	1.1246e-10	Q16EG4	C7(Carbamidomethyl); N11(Deamidated)	HCD	1	0	1	1		209334292				534.375	5.54545e-48	3.65179e-54	1	2.47979	120	3	939.469	2816.39	0.908825	42.0186	11964	11964	MS2	28/90	ys151127_21.raw
			High	mmQDEWDALMLHAFTQR	Unambiguous	1	1	1.1246e-10	Q16EG4	M1(Oxidation); M2(Oxidation)	HCD	1	0	1	1		36898900				533.396	1.3601e-50	4.57484e-54	0	6.1921	120	3	718.987	2154.95	2.2592	45.7847	13264	13264	MS2	32/124	ys151127_21.raw
			High	YIVENEcDPInGEPLKAEELIEIK	Unambiguous	1	1	1.1246e-10	Q16EG4	C7(Carbamidomethyl); N11(Deamidated)	HCD	1	0	1	1		7.18898e+07				516.991	3.03466e-46	1.99918e-52	1	0	120	3	939.47	2816.4	1.81902	42.877	12260	12260	MS2	26/90	ys151127_21.raw
			High	NATVFNKDTEQIVAILK	Unambiguous	1	1	1.1246e-10	Q16EG4		HCD	1	0	1	1		4.35491e+07				503.386	6.98929e-48	4.58615e-51	1	25.8972	120	2	952.527	1904.05	-0.687141	40.0343	11286	11286	MS2	25/31	ys151127_21.raw
			High	VIFHPEDDTVITASPDAcIR	Unambiguous	1	1	1.1246e-10	Q16EG4	C18(Carbamidomethyl)	HCD	1	0	1	1		982573647				492.66	6.62005e-45	5.42058e-50	0	10.0708	120	3	752.704	2256.1	0.665906	33.9278	9191	9191	MS2	23/74	ys151127_21.raw
			High	DLcFDQSGTYLAIAGTDIR	Unambiguous	1	1	1.1246e-10	Q16EG4	C3(Carbamidomethyl)	HCD	1	0	1	1		76491573				469.844	3.73399e-44	1.03664e-47	0	20.3025	120	3	706.006	2116	0.22403	47.0815	13707	13707	MS2	26/70	ys151127_21.raw
			High	HAQYVASTSmDR	Unambiguous	1	1	1.1246e-10	Q16EG4	M10(Oxidation)	HCD	1	0	1	1		11827786				461.906	5.13794e-42	6.44765e-47	0	0	120	2	691.313	1381.62	1.21261	10.2833	1814	1814	MS2	21/32	ys151127_21.raw
			High	VIFHPEDDTVITASPDAcIR	Unambiguous	1	1	1.1246e-10	Q16EG4	C18(Carbamidomethyl)	HCD	1	0	1	1		1.29826e+07				459.848	1.25593e-41	1.03557e-46	0	0	120	2	1128.55	2256.1	-0.491432	33.6408	9095	9095	MS2	20/37	ys151127_21.raw
			High	mmQDEWDALmLHAFTQR	Unambiguous	1	1	1.1246e-10	Q16EG4	M1(Oxidation); M2(Oxidation); M10(Oxidation)	HCD	1	0	1	1		7.73165e+06				454.933	7.43499e-43	3.21166e-46	0	60.7158	120	3	724.317	2170.94	-0.250855	38.6449	10809	10809	MS2	24/142	ys151127_21.raw
			High	mMQDEWDALMLHAFTQR	Unambiguous	1	1	1.1246e-10	Q16EG4	M1(Oxidation)	HCD	1	0	1	1		69753966				449.22	1.77093e-41	1.19681e-45	0	39.2889	120	3	713.655	2138.95	1.98182	48.1321	14065	14065	MS2	22/92	ys151127_21.raw
			High	HAQYVASTSMDR	Unambiguous	1	1	1.1246e-10	Q16EG4		HCD	1	0	1	1		1.07141e+08				423.805	7.6582e-40	4.16433e-43	0	0	52	2	683.314	1365.62	-0.0832883	14.0495	2950	2950	MS2	17/21	ys151127_21.raw
			High	TITLDEGYEVKDLcFDQSGTYLAIAGTDIR	Unambiguous	1	1	1.1246e-10	Q16EG4	C14(Carbamidomethyl)	HCD	1	0	1	1		2.00716e+07				415.716	4.63475e-36	2.6818e-42	1	29.0352	120	3	1122.22	3364.63	2.64731	47.4077	13816	13816	MS2	21/114	ys151127_21.raw
			High	VFNDHTALATGVR	Unambiguous	1	1	1.1246e-10	Q16EG4		HCD	1	0	1	1		65780157				409.358	2.27705e-38	1.15939e-41	0	2.54213	120	2	700.868	1400.73	0.468374	21.3176	5211	5211	MS2	19/23	ys151127_21.raw
			High	MMQDEWDALMLHAFTQR	Unambiguous	1	1	1.1246e-10	Q16EG4		HCD	1	0	1	1		2.35844e+08				407.741	5.78053e-38	1.68234e-41	0	70.2622	120	3	708.321	2122.95	-1.146	49.4486	14510	14510	MS2	21/62	ys151127_21.raw
			High	mMQDEWDALMLHAFTQR	Unambiguous	1	1	1.1246e-10	Q16EG4	M1(Oxidation)	HCD	1	0	1	1		4.32015e+07				405.295	4.56053e-37	2.95486e-41	0	32.9177	120	3	713.653	2138.95	-0.243914	46.6279	13551	13551	MS2	23/92	ys151127_21.raw
			High	NATVFNKDTEQIVAILK	Unambiguous	1	1	1.1246e-10	Q16EG4		HCD	1	0	1	1		3.90587e+08				399.295	1.77964e-37	1.17623e-40	1	22.2241	120	3	635.355	1904.05	0.620071	39.9305	11250	11250	MS2	19/62	ys151127_21.raw
			High	mMQDEWDALmLHAFTQR	Unambiguous	1	1	1.1246e-10	Q16EG4	M1(Oxidation); M10(Oxidation)	HCD	1	0	1	1		7580609				397.967	4.64721e-37	1.59698e-40	0	54.0431	120	3	718.987	2154.95	2.59908	40.8336	11561	11561	MS2	22/124	ys151127_21.raw
			High	QELSHALYQHDAAcR	Unambiguous	1	1	1.1246e-10	Q16EG4	C14(Carbamidomethyl)	HCD	1	0	1	1		2.01031e+08				397.144	6.32868e-37	1.93006e-40	0	18.809	120	3	600.281	1798.83	0.11199	16.5887	3747	3747	MS2	19/54	ys151127_21.raw
			High	VIFHPEDDTVITASPDAcIR	Unambiguous	1	1	1.1246e-10	Q16EG4	C18(Carbamidomethyl)	HCD	1	0	1	1		982573647				374.942	4.10514e-33	3.20503e-38	0	0	120	3	752.706	2256.1	2.93839	33.4199	9024	9024	MS2	19/74	ys151127_21.raw
			High	MMqDEWDALMLHAFTQR	Unambiguous	1	1	1.1246e-10	Q16EG4	Q3(Deamidated)	HCD	1	0	1	1						367.438	6.42423e-34	1.80405e-37	0	66.5404	120	2	1062.48	2123.95	9.43254	49.2193	14433	14433	MS2	14/31	ys151127_21.raw
			High	IWNVPTSQTQLLLR	Unambiguous	1	1	1.1246e-10	Q16EG4		HCD	1	0	1	1		883071275				343.964	3.37175e-32	4.01399e-35	0	20.9454	25	2	834.975	1668.94	0.251545	41.2027	11685	11685	MS2	16/25	ys151127_21.raw
			High	HAQYVASTSmDR	Unambiguous	1	1	1.1246e-10	Q16EG4	M10(Oxidation)	HCD	1	0	1	1		3.31459e+07				321.853	5.19582e-28	6.52668e-33	0	43.9183	120	3	461.211	1381.62	0.716934	10.2598	1807	1807	MS2	19/64	ys151127_21.raw
			High	VFNDHTALATGVR	Unambiguous	1	1	1.1246e-10	Q16EG4		HCD	1	0	1	1		8.5528e+08				310.26	1.92166e-28	9.4199e-32	0	29.9753	120	3	467.582	1400.73	1.89671	21.2494	5189	5189	MS2	15/46	ys151127_21.raw
			High	HAQYVASTSMDR	Unambiguous	1	1	1.1246e-10	Q16EG4		HCD	1	0	1	1		1.89806e+08				303.742	7.78564e-28	4.22444e-31	0	0.642136	27	3	455.879	1365.62	0.130336	13.9537	2919	2919	MS2	17/42	ys151127_21.raw
			High	IWNVPTSQTQLLLR	Unambiguous	1	1	1.1246e-10	Q16EG4		HCD	1	0	1	1		2.80297e+07				299.953	8.49173e-28	1.01092e-30	0	12.641	120	3	556.986	1668.94	0.170346	41.2079	11687	11687	MS2	14/50	ys151127_21.raw
			High	VFnDHTALATGVR	Unambiguous	1	1	1.1246e-10	Q16EG4	N3(Deamidated)	HCD	1	0	1	1		1.26416e+07				295.749	6.09646e-27	2.66105e-30	0	42.4423	102	3	467.91	1401.71	1.89023	23.7714	5961	5961	MS2	16/46	ys151127_21.raw
			High	ILTGGnDKNATVFNK	Unambiguous	1	1	1.1246e-10	Q16EG4	N6(Deamidated)	HCD	1	0	1	1		1.47084e+07				284.068	1.84356e-24	3.91888e-29	1	38.3535	120	3	531.615	1592.83	2.36176	23.0271	5722	5722	MS2	15/54	ys151127_21.raw
			High	VFNDHTALATGVR	Unambiguous	1	1	1.1246e-10	Q16EG4		HCD	1	0	1	1		18901987				283.638	8.50794e-26	4.32754e-29	0	43.5513	120	3	467.581	1400.73	0.458774	22.1434	5439	5439	MS2	14/46	ys151127_21.raw
			High	nATVFNKDTEQIVAILK	Unambiguous	1	1	1.1246e-10	Q16EG4	N1(Deamidated)	HCD	1	0	1	1		6.82088e+06				283.509	1.74265e-25	4.45804e-29	1	15.4446	120	3	635.683	1905.03	0.423732	47.2541	13765	13765	MS2	16/62	ys151127_21.raw
			High	DTEQIVAILK	Unambiguous	1	1	1.1246e-10	Q16EG4		HCD	1	0	1	1		169854573				282.177	6.14372e-25	6.0577e-29	0	5.0558	120	2	565.328	1129.65	1.43896	37.4498	10395	10395	MS2	13/17	ys151127_21.raw
			High	VIFHPEDDTVITASPDAcIR	Unambiguous	1	1	1.1246e-10	Q16EG4	C18(Carbamidomethyl)	HCD	1	0	1	1						270.319	1.05836e-23	9.29204e-28	0	51.1099	120	3	752.708	2256.11	6.10361	34.5867	9416	9416	MS2	15/74	ys151127_21.raw
			High	ILTGGnDKNATVFNKDTEQIVAILK	Unambiguous	1	1	1.1246e-10	Q16EG4	N6(Deamidated)	HCD	1	0	1	1		1.68531e+07				268.334	3.66802e-23	1.46762e-27	2	35.7285	120	3	901.827	2703.47	3.17878	43.0075	12307	12307	MS2	16/94	ys151127_21.raw
			High	TITLDEGYEVK	Unambiguous	1	1	1.1246e-10	Q16EG4		HCD	1	0	1	1		5.45794e+08				249.909	1.55004e-22	1.0211e-25	0	31.3624	60	2	634.324	1267.64	-0.210059	28.4333	7448	7448	MS2	12/19	ys151127_21.raw
			High	TPPIVRPKPPSATSIPATLK	Unambiguous	1	1	1.1246e-10	Q16EG4		HCD	1	0	1	1		1.40277e+08				246.584	1.25153e-23	2.19566e-25	0	41.0307	120	3	691.081	2071.23	0.186889	26.43	6811	6811	MS2	15/74	ys151127_21.raw
			High	TITLDEGYEVK	Unambiguous	1	1	1.1246e-10	Q16EG4		HCD	1	0	1	1		5.45794e+08				245.703	4.20084e-22	2.6894e-25	0	47.4932	119	2	634.326	1267.64	1.90848	28.9445	7612	7612	MS2	11/19	ys151127_21.raw
			High	HAQYVASTSMDR	Unambiguous	1	1	1.1246e-10	Q16EG4		HCD	1	0	1	1						236.987	3.68791e-21	2.00104e-24	0	34.8194	120	3	455.879	1365.62	0.197377	14.4867	3090	3090	MS2	11/42	ys151127_21.raw
			High	LQDKATVLTQER	Unambiguous	1	1	1.1246e-10	Q16EG4		HCD	1	0	1	1		7.95701e+06				234.26	8.49458e-19	3.75009e-24	1	45.3354	120	3	467.929	1401.77	1.48481	16.573	3743	3743	MS2	12/42	ys151127_21.raw
			High	NATVFNKDTEQIVAILK	Unambiguous	1	1	1.1246e-10	Q16EG4		HCD	1	0	1	1		3.90587e+08				221.904	6.81789e-20	6.45023e-23	1	59.1719	120	3	635.354	1904.05	-0.437759	40.4524	11430	11430	MS2	13/62	ys151127_21.raw
			High	AEELIEIK	Unambiguous	1	1	1.1246e-10	Q16EG4		HCD	1	0	1	1		7.55605e+06				220.414	7.07309e-20	9.09137e-23	0	51.6828	120	2	472.769	944.531	0.789754	27.3325	7095	7095	MS2	10/13	ys151127_21.raw
			High	TVPEELVSAEK	Unambiguous	1	1	1.1246e-10	Q16EG4		HCD	1	0	1	1		7.72913e+08				202.642	1.26496e-17	5.44302e-21	0	32.7789	120	2	601.319	1201.63	0.329573	24.6778	6256	6256	MS2	10/19	ys151127_21.raw
		High		DLcFDQSGTYLAIAGTDIR	Unambiguous	1	1	1.1246e-10	Q16EG4	C3(Carbamidomethyl)	HCD	1	0	1	1		1.83578e+08		128.39	3.40172e-11				0	0	120	2	1058.5	2116	0.288074	47.0442	13695	13695	MS2	13/196	ys151127_21.raw
		High		MMqDEWDALMLHAFTQR	Unambiguous	1	1	1.1246e-10	Q16EG4	Q3(Deamidated)	HCD	1	0	1	1				109.78	4.38984e-09				0	66.5404	120	2	1062.48	2123.95	9.43254	49.2193	14433	14433	MS2	12/184	ys151127_21.raw
		High		sLVcSISNEVPEHPVVSPR	Unambiguous	1	1	1.1246e-10	Q16EG4	N-Term(Acetyl); C4(Carbamidomethyl)	HCD	1	0	1	1		7.1468e+07		84.97	1.66661e-06				0	35.0319	120	2	1074.54	2148.07	-0.219513	39.5095	11106	11106	MS2	10/188	ys151127_21.raw
		High		MMQDEWDALMLHAFTQR	Unambiguous	1	1	1.1246e-10	Q16EG4		HCD	1	0	1	1		2.35844e+08		75.55	6.97505e-06				0	70.2622	120	3	708.321	2122.95	-1.146	49.4486	14510	14510	MS2	8/184	ys151127_21.raw
		High		TITLDEGYEVKDLcFDQSGTYLAIAGTDIR	Unambiguous	1	1	1.1246e-10	Q16EG4	C14(Carbamidomethyl)	HCD	1	0	1	1		2.00716e+07		74.55	3.42685e-05				1	29.0352	120	3	1122.22	3364.63	2.64731	47.4077	13816	13816	MS2	10/308	ys151127_21.raw
		High		VIFHPEDDTVITASPDAcIR	Unambiguous	1	1	1.1246e-10	Q16EG4	C18(Carbamidomethyl)	HCD	1	0	1	1		1.29826e+07		70.47	3.4376e-05				0	0	120	2	1128.55	2256.1	-0.491432	33.6408	9095	9095	MS2	9/152	ys151127_21.raw
		High		IWNVPTSQTQLLLR	Unambiguous	1	1	1.1246e-10	Q16EG4		HCD	1	0	1	1		2.80297e+07		67.62	8.89126e-06				0	12.641	120	3	556.986	1668.94	0.170346	41.2079	11687	11687	MS2	10/148	ys151127_21.raw
		High		EQSNVANFPGHTGPITAISFSEnGYYLATAADDAcIK	Unambiguous	1	1	1.1246e-10	Q16EG4	N23(Deamidated); C35(Carbamidomethyl)	HCD	1	0	1	1		1.37357e+08		67.21	0.000234222				0	4.58174	120	3	1310.95	3930.83	4.22292	45.6192	13206	13206	MS2	14/428	ys151127_21.raw
		High		HAQYVASTSMDR	Unambiguous	1	1	1.1246e-10	Q16EG4		HCD	1	0	1	1		1.07141e+08		64.71	4.20891e-05				0	0	52	2	683.314	1365.62	-0.0832883	14.0495	2950	2950	MS2	11/124	ys151127_21.raw
		High		MmQDEWDALMLHAFTQR	Unambiguous	1	1	1.1246e-10	Q16EG4	M2(Oxidation)	HCD	1	0	1	1		69753966		64.15	0.000101051				0	39.2889	120	3	713.655	2138.95	1.98182	48.1321	14065	14065	MS2	8/184	ys151127_21.raw
		High		DLcFDQSGTYLAIAGTDIR	Unambiguous	1	1	1.1246e-10	Q16EG4	C3(Carbamidomethyl)	HCD	1	0	1	1		76491573		62.3	0.000136965				0	20.3025	120	3	706.006	2116	0.22403	47.0815	13707	13707	MS2	17/196	ys151127_21.raw
		High		NATVFNKDTEQIVAILK	Unambiguous	1	1	1.1246e-10	Q16EG4		HCD	1	0	1	1		3.90587e+08		60.48	0.000185564				1	22.2241	120	3	635.355	1904.05	0.620071	39.9305	11250	11250	MS2	12/192	ys151127_21.raw
		High		MMqDEWDALmLHAFTQR	Unambiguous	1	1	1.1246e-10	Q16EG4	Q3(Deamidated); M10(Oxidation)	HCD	1	0	1	1				59.55	0.000353993				0	67.9981	120	3	713.988	2139.95	9.07945	41.9021	11924	11924	MS2	19/184	ys151127_21.raw
		High		IWNVPTSQTQLLLR	Unambiguous	1	1	1.1246e-10	Q16EG4		HCD	1	0	1	1		883071275		58.49	7.27718e-05				0	20.9454	25	2	834.975	1668.94	0.251545	41.2027	11685	11685	MS2	7/148	ys151127_21.raw
		High		MmQDEWDALMLHAFTQR	Unambiguous	1	1	1.1246e-10	Q16EG4	M2(Oxidation)	HCD	1	0	1	1		4.32015e+07		57.05	0.000495078				0	32.9177	120	3	713.653	2138.95	-0.243914	46.6279	13551	13551	MS2	7/184	ys151127_21.raw
		High		mmQDEWDALmLHAFTQR	Unambiguous	1	1	1.1246e-10	Q16EG4	M1(Oxidation); M2(Oxidation); M10(Oxidation)	HCD	1	0	1	1		7.73165e+06		56.31	0.000997514				0	60.7158	120	3	724.317	2170.94	-0.250855	38.6449	10809	10809	MS2	16/184	ys151127_21.raw
		High		VFNDHTALATGVR	Unambiguous	1	1	1.1246e-10	Q16EG4		HCD	1	0	1	1		65780157		53.41	0.000584411				0	2.54213	120	2	700.868	1400.73	0.468374	21.3176	5211	5211	MS2	10/136	ys151127_21.raw
		High		NATVFNKDTEQIVAILK	Unambiguous	1	1	1.1246e-10	Q16EG4		HCD	1	0	1	1		4.35491e+07		52.77	0.00112242				1	25.8972	120	2	952.527	1904.05	-0.687141	40.0343	11286	11286	MS2	18/192	ys151127_21.raw
		High		QELSHALYQHDAAcR	Unambiguous	1	1	1.1246e-10	Q16EG4	C14(Carbamidomethyl)	HCD	1	0	1	1		2.01031e+08		52.26	0.001437				0	18.809	120	3	600.281	1798.83	0.11199	16.5887	3747	3747	MS2	15/168	ys151127_21.raw
		High		VFNDHTALATGVR	Unambiguous	1	1	1.1246e-10	Q16EG4		HCD	1	0	1	1		18901987		51.42	0.000924099				0	43.5513	120	3	467.581	1400.73	0.458774	22.1434	5439	5439	MS2	9/136	ys151127_21.raw
		High		HAQYVASTSMDR	Unambiguous	1	1	1.1246e-10	Q16EG4		HCD	1	0	1	1		1.89806e+08		49.23	0.00149607				0	0.642136	27	3	455.879	1365.62	0.130336	13.9537	2919	2919	MS2	11/124	ys151127_21.raw
		High		VFNDHTALATGVR	Unambiguous	1	1	1.1246e-10	Q16EG4		HCD	1	0	1	1		8.5528e+08		47.09	0.00243511				0	29.9753	120	3	467.582	1400.73	1.89671	21.2494	5189	5189	MS2	8/136	ys151127_21.raw
		High		TITLDEGYEVK	Unambiguous	1	1	1.1246e-10	Q16EG4		HCD	1	0	1	1		5.45794e+08		42.44	0.011389				0	31.3624	60	2	634.324	1267.64	-0.210059	28.4333	7448	7448	MS2	10/80	ys151127_21.raw
		High		DTEQIVAILK	Unambiguous	1	1	1.1246e-10	Q16EG4		HCD	1	0	1	1		169854573		41.88	0.0060777				0	5.0558	120	2	565.328	1129.65	1.43896	37.4498	10395	10395	MS2	8/96	ys151127_21.raw
	High			EQSNVANFPGHTGPITAISFSEnGYYLATAADDAcIK	Unambiguous	1	1	1.1246e-10	Q16EG4	N23(Deamidated); C35(Carbamidomethyl)	HCD	1	0	1	1		1.37357e+08	8.07372						0	4.58174	120	3	1310.95	3930.83	4.22292	45.6192	13206	13206	MS2	0/0	ys151127_21.raw
	High			VPDPTDIGLTTAQFHPDGLIFGTGTEDSQVK	Unambiguous	1	1	1.1246e-10	Q16EG4		HCD	1	0	1	1		9.88518e+08	6.37816						0	0.848215	89	3	1086.21	3256.6	0.0202776	46.4551	13493	13493	MS2	0/0	ys151127_21.raw
	High			YIVENEcDPInGEPLKAEELIEIK	Unambiguous	1	1	1.1246e-10	Q16EG4	C7(Carbamidomethyl); N11(Deamidated)	HCD	1	0	1	1		209334292	6.13566						1	2.47979	120	3	939.469	2816.39	0.908825	42.0186	11964	11964	MS2	0/0	ys151127_21.raw
	High			DLcFDQSGTYLAIAGTDIR	Unambiguous	1	1	1.1246e-10	Q16EG4	C3(Carbamidomethyl)	HCD	1	0	1	1		1.83578e+08	5.73223						0	0	120	2	1058.5	2116	0.288074	47.0442	13695	13695	MS2	0/0	ys151127_21.raw
	High			mmQDEWDALMLHAFTQR	Unambiguous	1	1	1.1246e-10	Q16EG4	M1(Oxidation); M2(Oxidation)	HCD	1	0	1	1		36898900	5.65939						0	6.1921	120	3	718.987	2154.95	2.2592	45.7847	13264	13264	MS2	0/0	ys151127_21.raw
	High			QELSHALYQHDAAcR	Unambiguous	1	1	1.1246e-10	Q16EG4	C14(Carbamidomethyl)	HCD	1	0	1	1		2.01031e+08	5.48039						0	18.809	120	3	600.281	1798.83	0.11199	16.5887	3747	3747	MS2	0/0	ys151127_21.raw
	High			NATVFNKDTEQIVAILK	Unambiguous	1	1	1.1246e-10	Q16EG4		HCD	1	0	1	1		4.35491e+07	5.26821						1	25.8972	120	2	952.527	1904.05	-0.687141	40.0343	11286	11286	MS2	0/0	ys151127_21.raw
	High			YIVENEcDPInGEPLKAEELIEIK	Unambiguous	1	1	1.1246e-10	Q16EG4	C7(Carbamidomethyl); N11(Deamidated)	HCD	1	0	1	1		7.18898e+07	4.9901						1	0	120	3	939.47	2816.4	1.81902	42.877	12260	12260	MS2	0/0	ys151127_21.raw
	High			NATVFNKDTEQIVAILK	Unambiguous	1	1	1.1246e-10	Q16EG4		HCD	1	0	1	1		3.90587e+08	4.91274						1	22.2241	120	3	635.355	1904.05	0.620071	39.9305	11250	11250	MS2	0/0	ys151127_21.raw
	High			VIFHPEDDTVITASPDAcIR	Unambiguous	1	1	1.1246e-10	Q16EG4	C18(Carbamidomethyl)	HCD	1	0	1	1		982573647	4.87086						0	10.0708	120	3	752.704	2256.1	0.665906	33.9278	9191	9191	MS2	0/0	ys151127_21.raw
	High			TITLDEGYEVKDLcFDQSGTYLAIAGTDIR	Unambiguous	1	1	1.1246e-10	Q16EG4	C14(Carbamidomethyl)	HCD	1	0	1	1		2.00716e+07	4.75781						1	29.0352	120	3	1122.22	3364.63	2.64731	47.4077	13816	13816	MS2	0/0	ys151127_21.raw
	High			mMQDEWDALMLHAFTQR	Unambiguous	1	1	1.1246e-10	Q16EG4	M1(Oxidation)	HCD	1	0	1	1		69753966	4.59447						0	39.2889	120	3	713.655	2138.95	1.98182	48.1321	14065	14065	MS2	0/0	ys151127_21.raw
	High			MMQDEWDALMLHAFTQR	Unambiguous	1	1	1.1246e-10	Q16EG4		HCD	1	0	1	1		2.35844e+08	4.47699						0	70.2622	120	3	708.321	2122.95	-1.146	49.4486	14510	14510	MS2	0/0	ys151127_21.raw
	High			mMQDEWDALMLHAFTQR	Unambiguous	1	1	1.1246e-10	Q16EG4	M1(Oxidation)	HCD	1	0	1	1		4.32015e+07	4.13145						0	32.9177	120	3	713.653	2138.95	-0.243914	46.6279	13551	13551	MS2	0/0	ys151127_21.raw
	High			VFNDHTALATGVR	Unambiguous	1	1	1.1246e-10	Q16EG4		HCD	1	0	1	1		8.5528e+08	4.09121						0	29.9753	120	3	467.582	1400.73	1.89671	21.2494	5189	5189	MS2	0/0	ys151127_21.raw
	High			DLcFDQSGTYLAIAGTDIR	Unambiguous	1	1	1.1246e-10	Q16EG4	C3(Carbamidomethyl)	HCD	1	0	1	1		76491573	3.98426						0	20.3025	120	3	706.006	2116	0.22403	47.0815	13707	13707	MS2	0/0	ys151127_21.raw
	High			mmQDEWDALmLHAFTQR	Unambiguous	1	1	1.1246e-10	Q16EG4	M1(Oxidation); M2(Oxidation); M10(Oxidation)	HCD	1	0	1	1		7.73165e+06	3.95059						0	60.7158	120	3	724.317	2170.94	-0.250855	38.6449	10809	10809	MS2	0/0	ys151127_21.raw
	High			IWNVPTSQTQLLLR	Unambiguous	1	1	1.1246e-10	Q16EG4		HCD	1	0	1	1		883071275	3.90796						0	20.9454	25	2	834.975	1668.94	0.251545	41.2027	11685	11685	MS2	0/0	ys151127_21.raw
	High			MMqDEWDALmLHAFTQR	Unambiguous	1	1	1.1246e-10	Q16EG4	Q3(Deamidated); M10(Oxidation)	HCD	1	0	1	1			3.84899						0	67.9981	120	3	713.988	2139.95	9.07945	41.9021	11924	11924	MS2	0/0	ys151127_21.raw
	High			HAQYVASTSMDR	Unambiguous	1	1	1.1246e-10	Q16EG4		HCD	1	0	1	1		1.89806e+08	3.81942						0	0.642136	27	3	455.879	1365.62	0.130336	13.9537	2919	2919	MS2	0/0	ys151127_21.raw
	High			VIFHPEDDTVITASPDAcIR	Unambiguous	1	1	1.1246e-10	Q16EG4	C18(Carbamidomethyl)	HCD	1	0	1	1		982573647	3.75309						0	0	120	3	752.706	2256.1	2.93839	33.4199	9024	9024	MS2	0/0	ys151127_21.raw
	High			HAQYVASTSMDR	Unambiguous	1	1	1.1246e-10	Q16EG4		HCD	1	0	1	1		1.07141e+08	3.68684						0	0	52	2	683.314	1365.62	-0.0832883	14.0495	2950	2950	MS2	0/0	ys151127_21.raw
	High			VFNDHTALATGVR	Unambiguous	1	1	1.1246e-10	Q16EG4		HCD	1	0	1	1		65780157	3.62687						0	2.54213	120	2	700.868	1400.73	0.468374	21.3176	5211	5211	MS2	0/0	ys151127_21.raw
	High			MMqDEWDALMLHAFTQR	Unambiguous	1	1	1.1246e-10	Q16EG4	Q3(Deamidated)	HCD	1	0	1	1			3.58903						0	66.5404	120	2	1062.48	2123.95	9.43254	49.2193	14433	14433	MS2	0/0	ys151127_21.raw
	High			IWNVPTSQTQLLLR	Unambiguous	1	1	1.1246e-10	Q16EG4		HCD	1	0	1	1		2.80297e+07	3.36679						0	12.641	120	3	556.986	1668.94	0.170346	41.2079	11687	11687	MS2	0/0	ys151127_21.raw
	High			VFNDHTALATGVR	Unambiguous	1	1	1.1246e-10	Q16EG4		HCD	1	0	1	1		18901987	3.31757						0	43.5513	120	3	467.581	1400.73	0.458774	22.1434	5439	5439	MS2	0/0	ys151127_21.raw
	High			VIFHPEDDTVITASPDAcIR	Unambiguous	1	1	1.1246e-10	Q16EG4	C18(Carbamidomethyl)	HCD	1	0	1	1		1.29826e+07	3.29611						0	0	120	2	1128.55	2256.1	-0.491432	33.6408	9095	9095	MS2	0/0	ys151127_21.raw
	High			TPPIVRPKPPSATSIPATLK	Unambiguous	1	1	1.1246e-10	Q16EG4		HCD	1	0	1	1		1.40277e+08	3.24403						0	41.0307	120	3	691.081	2071.23	0.186889	26.43	6811	6811	MS2	0/0	ys151127_21.raw
	High			DTEQIVAILK	Unambiguous	1	1	1.1246e-10	Q16EG4		HCD	1	0	1	1		169854573	3.19454						0	5.0558	120	2	565.328	1129.65	1.43896	37.4498	10395	10395	MS2	0/0	ys151127_21.raw
	High			nATVFNKDTEQIVAILK	Unambiguous	1	1	1.1246e-10	Q16EG4	N1(Deamidated)	HCD	1	0	1	1		6.82088e+06	3.14155						1	15.4446	120	3	635.683	1905.03	0.423732	47.2541	13765	13765	MS2	0/0	ys151127_21.raw
	High			VIFHPEDDTVITASPDAcIR	Unambiguous	1	1	1.1246e-10	Q16EG4	C18(Carbamidomethyl)	HCD	1	0	1	1			3.12845						0	51.1099	120	3	752.708	2256.11	6.10361	34.5867	9416	9416	MS2	0/0	ys151127_21.raw
	High			HAQYVASTSmDR	Unambiguous	1	1	1.1246e-10	Q16EG4	M10(Oxidation)	HCD	1	0	1	1		3.31459e+07	3.10973						0	43.9183	120	3	461.211	1381.62	0.716934	10.2598	1807	1807	MS2	0/0	ys151127_21.raw
	High			HAQYVASTSmDR	Unambiguous	1	1	1.1246e-10	Q16EG4	M10(Oxidation)	HCD	1	0	1	1		11827786	3.04914						0	0	120	2	691.313	1381.62	1.21261	10.2833	1814	1814	MS2	0/0	ys151127_21.raw
	High			TITLDEGYEVK	Unambiguous	1	1	1.1246e-10	Q16EG4		HCD	1	0	1	1		5.45794e+08	2.99643						0	47.4932	119	2	634.326	1267.64	1.90848	28.9445	7612	7612	MS2	0/0	ys151127_21.raw
	High			ILTGGnDKNATVFNKDTEQIVAILK	Unambiguous	1	1	1.1246e-10	Q16EG4	N6(Deamidated)	HCD	1	0	1	1		1.68531e+07	2.903						2	35.7285	120	3	901.827	2703.47	3.17878	43.0075	12307	12307	MS2	0/0	ys151127_21.raw
	High			MmQDEWDALmLHAFTQR	Unambiguous	1	1	1.1246e-10	Q16EG4	M2(Oxidation); M10(Oxidation)	HCD	1	0	1	1		7580609	2.84495						0	54.0431	120	3	718.987	2154.95	2.59908	40.8336	11561	11561	MS2	0/0	ys151127_21.raw
	High			VFnDHTALATGVR	Unambiguous	1	1	1.1246e-10	Q16EG4	N3(Deamidated)	HCD	1	0	1	1		1.26416e+07	2.79446						0	42.4423	102	3	467.91	1401.71	1.89023	23.7714	5961	5961	MS2	0/0	ys151127_21.raw
	High			TITLDEGYEVK	Unambiguous	1	1	1.1246e-10	Q16EG4		HCD	1	0	1	1		5.45794e+08	2.79341						0	31.3624	60	2	634.324	1267.64	-0.210059	28.4333	7448	7448	MS2	0/0	ys151127_21.raw
A0A023ETF8	Putative kinesin light chain OS=Aedes albopictus PE=2 SV=1 - [A0A023ETF8_AEDAL]	65.17	5	33	33	98	2.4776e+08	0.0278631	107.355	44.62	19	27	1317.56	45.01	22	31	13154	61.25	29	40	511	58.2757	6.22705
	Sequest HT	Mascot	MS Amanda	Sequence	PSM Ambiguity	# Proteins	# Protein Groups	#VALUE!	Protein Group Accessions	Modifications	Activation Type	ΔScore	ΔCn	Rank	Search Engine Rank	QuanResultID	Precursor Area	XCorr	IonScore	Exp Value	Amanda Score	E-Value	P-Value	# Missed Cleavages	Isolation Interference [%]	Ion Inject Time [ms]	Charge	m/z [Da]	MH+ [Da]	ΔM [ppm]	RT [min]	First Scan	Last Scan	MS Order	Ions Matched	Spectrum File
			High	TSGHDHPDVATMLNILALVYR	Unambiguous	3	1	1.1246e-10	A0A023ETF8		HCD	1	0	1	1		5.30131e+07				550.57	3.38895e-51	8.77079e-56	0	11.1145	120	3	775.069	2323.19	2.55451	52.4538	15530	15530	MS2	26/78	ys151127_21.raw
			High	TLGENHPAVAATLNNLAVLYGK	Unambiguous	2	1	1.1246e-10	A0A023ETF8		HCD	1	0	1	1		2.79003e+08				547.084	2.71027e-52	1.95687e-55	0	21.4308	120	3	756.08	2266.22	2.33785	41.4175	11757	11757	MS2	29/82	ys151127_21.raw
			High	TLGENHPAVAATLNNLAVLYGK	Unambiguous	2	1	1.1246e-10	A0A023ETF8		HCD	1	0	1	1		2.79003e+08				517.26	2.60478e-49	1.87935e-52	0	39.7171	120	3	756.081	2266.23	4.11539	41.397	11750	11750	MS2	28/82	ys151127_21.raw
			High	EFGAInGENKPIWQVAEER	Unambiguous	2	1	1.1246e-10	A0A023ETF8	N6(Deamidated)	HCD	1	0	1	1		59480681				494.109	3.64836e-45	3.88214e-50	0	5.14052	120	3	730.027	2188.07	-0.551743	37.8701	10543	10543	MS2	25/70	ys151127_21.raw
			High	QLNnLALLcQNQTKYEEVEMYYQR	Unambiguous	2	1	1.1246e-10	A0A023ETF8	N4(Deamidated); C9(Carbamidomethyl)	HCD	1	0	1	1		1.27738e+07				461.046	2.6969e-42	7.86038e-47	1	28.456	120	3	1017.16	3049.47	8.43157	39.6307	11148	11148	MS2	23/90	ys151127_21.raw
			High	VEHLTLISNLTEGSK	Unambiguous	3	1	1.1246e-10	A0A023ETF8		HCD	1	0	1	1		8.60648e+06				452.816	5.62049e-40	5.2286e-46	0	0	120	2	820.945	1640.88	-1.79624	31.9153	8539	8539	MS2	20/27	ys151127_21.raw
			High	YKEAANLLNDALAIR	Unambiguous	2	1	1.1246e-10	A0A023ETF8		HCD	1	0	1	1		5.35237e+06				438.026	3.62829e-38	1.5756e-44	1	37.2385	120	2	837.964	1674.92	1.52137	37.7063	10485	10485	MS2	18/27	ys151127_21.raw
			High	YEAADTLEDcALR	Unambiguous	2	1	1.1246e-10	A0A023ETF8	C10(Carbamidomethyl)	HCD	1	0	1	1		9.69159e+07				425.266	4.66632e-40	2.97407e-43	0	24.3947	120	2	763.844	1526.68	0.98014	29.5456	7801	7801	MS2	18/23	ys151127_21.raw
			High	LQSSEQTVAQLEEEK	Unambiguous	3	1	1.1246e-10	A0A023ETF8		HCD	1	0	1	1		6.58258e+06				408.301	1.8775e-36	1.4789e-41	0	60.8642	120	2	859.927	1718.85	1.15762	27.1588	7040	7040	MS2	16/27	ys151127_21.raw
			High	QLNNLALLcQNQTK	Unambiguous	2	1	1.1246e-10	A0A023ETF8	C9(Carbamidomethyl)	HCD	1	0	1	1		5.19259e+07				380.675	1.11185e-33	8.56013e-39	0	0	120	2	829.438	1657.87	-0.520933	31.3938	8377	8377	MS2	18/25	ys151127_21.raw
			High	YDDNQENEEQQEK	Unambiguous	3	1	1.1246e-10	A0A023ETF8		HCD	1	0	1	1		3.70326e+06				379.697	5.58643e-36	1.07225e-38	0	39.8398	120	2	834.833	1668.66	-1.75355	10.3819	1845	1845	MS2	14/23	ys151127_21.raw
			High	TSGHDHPDVATmLNILALVYR	Unambiguous	3	1	1.1246e-10	A0A023ETF8	M12(Oxidation)	HCD	1	0	1	1		1.27455e+07				376.984	3.45342e-34	2.00245e-38	0	12.6639	120	3	780.397	2339.18	-1.57741	43.5278	12487	12487	MS2	20/118	ys151127_21.raw
			High	EAANLLNDALAIR	Unambiguous	2	1	1.1246e-10	A0A023ETF8		HCD	1	0	1	1		2.77799e+08				365.935	1.99398e-34	2.54985e-37	0	0	120	2	692.383	1383.76	-0.477576	41.1022	11653	11653	MS2	16/23	ys151127_21.raw
			High	YEEVEmYYQR	Unambiguous	2	1	1.1246e-10	A0A023ETF8	M6(Oxidation)	HCD	1	0	1	1		6.21553e+06				357.704	7.19471e-33	1.69687e-36	0	11.1093	120	2	713.305	1425.6	2.33466	23.8693	5993	5993	MS2	14/26	ys151127_21.raw
			High	EFGAInGENKPIWQVAEER	Unambiguous	2	1	1.1246e-10	A0A023ETF8	N6(Deamidated)	HCD	1	0	1	1		1.51823e+07				342.185	5.6493e-30	6.04578e-35	0	33.9885	120	3	730.028	2188.07	1.12193	37.3604	10365	10365	MS2	19/70	ys151127_21.raw
			High	VEHLTLISNLTEGSK	Unambiguous	3	1	1.1246e-10	A0A023ETF8		HCD	1	0	1	1		1.08018e+08				336.675	2.31171e-28	2.15038e-34	0	17.5693	32	3	547.633	1640.89	0.278575	31.8866	8530	8530	MS2	15/54	ys151127_21.raw
			High	SDPVVELFPEDESEER	Unambiguous	3	1	1.1246e-10	A0A023ETF8		HCD	1	0	1	1		5.01431e+07				335.004	7.49694e-31	3.15927e-34	0	0	120	2	938.927	1876.85	1.29167	38.5929	10790	10790	MS2	13/29	ys151127_21.raw
			High	YEEVEMYYQR	Unambiguous	2	1	1.1246e-10	A0A023ETF8		HCD	1	0	1	1		6.15395e+07				328	1.37258e-30	1.58497e-33	0	18.1101	120	2	705.306	1409.6	0.139341	27.7847	7242	7242	MS2	12/17	ys151127_21.raw
			High	HLEFmASVK	Unambiguous	3	1	1.1246e-10	A0A023ETF8	M5(Oxidation)	HCD	1	0	1	1		2.24571e+07				326.52	2.02782e-28	2.2284e-33	0	82.1246	120	2	539.272	1077.54	-2.22283	19.0031	4475	4475	MS2	17/23	ys151127_21.raw
			High	KDPDKSEIVMK	Unambiguous	3	1	1.1246e-10	A0A023ETF8		HCD	1	0	1	1		6.91285e+07				320.415	2.39104e-28	9.08968e-33	2	75.1578	120	3	430.564	1289.68	-0.548276	11.974	2307	2307	MS2	16/38	ys151127_21.raw
			High	HLEFMASVK	Unambiguous	3	1	1.1246e-10	A0A023ETF8		HCD	1	0	1	1		6.08395e+07				316.212	3.89579e-26	2.39241e-32	0	10.793	120	2	531.276	1061.54	0.0830617	24.1877	6096	6096	MS2	13/15	ys151127_21.raw
			High	TLGENHPAVAATLnnLAVLYGK	Unambiguous	2	1	1.1246e-10	A0A023ETF8	N14(Deamidated); N15(Deamidated)	HCD	1	0	1	1						300.086	2.12933e-27	9.80352e-31	0	51.2864	120	3	756.741	2268.21	9.35269	37.5589	10433	10433	MS2	18/82	ys151127_21.raw
			High	YKEAANLLNDALAIR	Unambiguous	2	1	1.1246e-10	A0A023ETF8		HCD	1	0	1	1		5.21909e+07				290.849	1.90882e-23	8.22399e-30	1	44.5517	120	3	558.979	1674.92	2.57012	37.6393	10462	10462	MS2	16/54	ys151127_21.raw
			High	KYDDNQENEEQQEK	Unambiguous	3	1	1.1246e-10	A0A023ETF8		HCD	1	0	1	1		7.72628e+06				286.406	3.79557e-26	2.28787e-29	1	11.0625	120	3	599.591	1796.76	0.402548	10.0679	1746	1746	MS2	15/50	ys151127_21.raw
			High	YKDAEPLcK	Unambiguous	2	1	1.1246e-10	A0A023ETF8	C8(Carbamidomethyl)	HCD	1	0	1	1		1.26209e+07				282.661	5.79797e-26	5.41866e-29	1	25.5408	120	2	562.278	1123.55	2.67018	12.1494	2359	2359	MS2	12/15	ys151127_21.raw
			High	YKEAEILYK	Unambiguous	2	1	1.1246e-10	A0A023ETF8		HCD	1	0	1	1		3.4857e+07				282.267	2.32921e-24	5.93292e-29	1	40.1451	120	2	578.816	1156.62	-0.278381	19.9482	4772	4772	MS2	13/15	ys151127_21.raw
			High	ENTPYGEYGGWHK	Unambiguous	2	1	1.1246e-10	A0A023ETF8		HCD	1	0	1	1		5.64255e+07				281.315	6.20526e-26	7.38721e-29	0	33.7884	120	3	513.228	1537.67	-1.10026	23.2578	5795	5795	MS2	16/46	ys151127_21.raw
			High	EAANLLnDALAIR	Unambiguous	2	1	1.1246e-10	A0A023ETF8	N7(Deamidated)	HCD	1	0	1	1		6285199				274.389	3.6287e-25	3.63962e-28	0	16.8865	120	2	692.876	1384.74	0.839862	37.0373	10251	10251	MS2	12/23	ys151127_21.raw
			High	LcQENAWLRDELANTQQK	Unambiguous	3	1	1.1246e-10	A0A023ETF8	C2(Carbamidomethyl)	HCD	1	0	1	1		1.0866e+08				252.026	3.66823e-22	6.27156e-26	1	0	120	3	739.695	2217.07	-1.25455	32.0913	8592	8592	MS2	14/66	ys151127_21.raw
			High	QLnNLALLcQNQTK	Unambiguous	2	1	1.1246e-10	A0A023ETF8	N3(Deamidated); C9(Carbamidomethyl)	HCD	1	0	1	1		4.41398e+06				249.917	3.63539e-20	1.01923e-25	0	0	120	2	829.933	1658.86	3.0072	33.2027	8952	8952	MS2	11/25	ys151127_21.raw
			High	YEVAVPLcK	Unambiguous	5	1	1.1246e-10	A0A023ETF8	C8(Carbamidomethyl)	HCD	1	0	1	1		1.27278e+08				248.085	5.83335e-22	1.55432e-25	0	35.0596	120	2	539.784	1078.56	0.37937	27.8617	7268	7268	MS2	10/15	ys151127_21.raw
			High	TQmSQEEIVSNTK	Unambiguous	3	1	1.1246e-10	A0A023ETF8	M3(Oxidation)	HCD	1	0	1	1		1.92168e+07				239.679	2.62157e-21	1.07662e-24	0	27.8435	120	2	755.855	1510.7	-1.73423	14.6105	3128	3128	MS2	10/35	ys151127_21.raw
			High	ILGVSDENR	Unambiguous	2	1	1.1246e-10	A0A023ETF8		HCD	1	0	1	1		1.03356e+07				236.937	2.63226e-19	2.02452e-24	0	29.2237	120	2	501.765	1002.52	1.73528	19.9508	4773	4773	MS2	10/15	ys151127_21.raw
			High	ILGVSDENRR	Unambiguous	2	1	1.1246e-10	A0A023ETF8		HCD	1	0	1	1		8.37025e+07				226.361	1.03947e-16	2.31169e-23	1	24.0134	98	3	386.879	1158.62	0.0807134	15.595	3433	3433	MS2	13/34	ys151127_21.raw
			High	TVLQGLEALR	Unambiguous	3	1	1.1246e-10	A0A023ETF8		HCD	1	0	1	1		1.51061e+08				224.831	1.65367e-20	3.28761e-23	0	12.8644	120	2	550.328	1099.65	1.42397	36.2043	9957	9957	MS2	11/17	ys151127_21.raw
			High	TLGENHPAVAATLnNLAVLYGK	Unambiguous	2	1	1.1246e-10	A0A023ETF8	N14(Deamidated)	HCD	1	0	1	1						210.346	1.48394e-18	9.23424e-22	0	25.5724	120	2	1134.11	2267.22	7.88523	41.5363	11798	11798	MS2	9/41	ys151127_21.raw
			High	YKDAEPLcKR	Unambiguous	2	1	1.1246e-10	A0A023ETF8	C8(Carbamidomethyl)	HCD	1	0	1	1		1.43174e+06				207.462	5.92616e-16	1.79389e-21	2	48.3802	120	3	427.22	1279.64	-1.44604	10.2546	1805	1805	MS2	10/34	ys151127_21.raw
			High	ALEIYEMK	Unambiguous	2	1	1.1246e-10	A0A023ETF8		HCD	1	0	1	1		1.18032e+08				202.936	3.18426e-18	5.08667e-21	0	19.0257	120	2	498.758	996.509	1.81272	29.2349	7704	7704	MS2	9/13	ys151127_21.raw
			High	TKNNLAScFLK	Unambiguous	1	1	1.1246e-10	A0A023ETF8	C8(Carbamidomethyl)	HCD	1	0	1	1		7.84674e+06				198.566	1.33536e-15	1.3912e-20	1	58.84	120	2	648.342	1295.68	-0.302242	24.4563	6184	6184	MS2	10/19	ys151127_21.raw
			High	QALEDLER	Unambiguous	5	1	1.1246e-10	A0A023ETF8		HCD	1	0	1	1		1.50749e+08				198.438	1.28514e-17	1.43271e-20	0	49.6692	120	2	487.252	973.496	1.09705	21.2986	5205	5205	MS2	10/13	ys151127_21.raw
		High		LQSSEQTVAQLEEEK	Unambiguous	3	1	1.1246e-10	A0A023ETF8		HCD	1	0	1	1		6.58258e+06		109.53	5.41603e-09				0	60.8642	120	2	859.927	1718.85	1.15762	27.1588	7040	7040	MS2	11/164	ys151127_21.raw
		High		YEAADTLEDcALR	Unambiguous	2	1	1.1246e-10	A0A023ETF8	C10(Carbamidomethyl)	HCD	1	0	1	1		9.69159e+07		98.34	1.45749e-08				0	24.3947	120	2	763.844	1526.68	0.98014	29.5456	7801	7801	MS2	9/96	ys151127_21.raw
		High		YDDNQENEEQQEK	Unambiguous	3	1	1.1246e-10	A0A023ETF8		HCD	1	0	1	1		3.70326e+06		87.28	4.15291e-08				0	39.8398	120	2	834.833	1668.66	-1.75355	10.3819	1845	1845	MS2	10/132	ys151127_21.raw
		High		tQMSQEEIVSNTK	Unambiguous	3	1	1.1246e-10	A0A023ETF8	N-Term(Acetyl)	HCD	1	0	1	1		2.65935e+06		74.6	7.11677e-06				0	0	120	2	768.861	1536.71	-4.10422	28.1993	7373	7373	MS2	11/140	ys151127_21.raw
		High		YKEAANLLNDALAIR	Unambiguous	2	1	1.1246e-10	A0A023ETF8		HCD	1	0	1	1		5.35237e+06		74.37	5.57166e-06				1	37.2385	120	2	837.964	1674.92	1.52137	37.7063	10485	10485	MS2	12/164	ys151127_21.raw
		High		VEHLTLISNLTEGSK	Unambiguous	3	1	1.1246e-10	A0A023ETF8		HCD	1	0	1	1		8.60648e+06		73.75	1.70112e-05				0	0	120	2	820.945	1640.88	-1.79624	31.9153	8539	8539	MS2	11/136	ys151127_21.raw
		High		YEEVEMYYQR	Unambiguous	2	1	1.1246e-10	A0A023ETF8		HCD	1	0	1	1		6.15395e+07		71.87	4.34612e-06				0	18.1101	120	2	705.306	1409.6	0.139341	27.7847	7242	7242	MS2	9/76	ys151127_21.raw
		High		TSGHDHPDVATmLNILALVYR	Unambiguous	3	1	1.1246e-10	A0A023ETF8	M12(Oxidation)	HCD	1	0	1	1		1.27455e+07		67.06	6.24902e-05				0	12.6639	120	3	780.397	2339.18	-1.57741	43.5278	12487	12487	MS2	8/188	ys151127_21.raw
		High		VEHLTLISNLTEGSK	Unambiguous	3	1	1.1246e-10	A0A023ETF8		HCD	1	0	1	1		1.08018e+08		66.32	0.000137907				0	17.5693	32	3	547.633	1640.89	0.278575	31.8866	8530	8530	MS2	14/136	ys151127_21.raw
		High		ILGVSDENR	Unambiguous	2	1	1.1246e-10	A0A023ETF8		HCD	1	0	1	1		1.03356e+07		64.39	0.000218749				0	29.2237	120	2	501.765	1002.52	1.73528	19.9508	4773	4773	MS2	6/68	ys151127_21.raw
		High		TQmSQEEIVSNTK	Unambiguous	3	1	1.1246e-10	A0A023ETF8	M3(Oxidation)	HCD	1	0	1	1		1.92168e+07		63.47	6.01131e-05				0	27.8435	120	2	755.855	1510.7	-1.73423	14.6105	3128	3128	MS2	8/140	ys151127_21.raw
		High		EAANLLNDALAIR	Unambiguous	2	1	1.1246e-10	A0A023ETF8		HCD	1	0	1	1		2.77799e+08		63.33	3.06812e-05				0	0	120	2	692.383	1383.76	-0.477576	41.1022	11653	11653	MS2	10/132	ys151127_21.raw
		High		YEEVEmYYQR	Unambiguous	2	1	1.1246e-10	A0A023ETF8	M6(Oxidation)	HCD	1	0	1	1		6.21553e+06		62.12	2.63304e-05				0	11.1093	120	2	713.305	1425.6	2.33466	23.8693	5993	5993	MS2	8/76	ys151127_21.raw
		High		QLNNLALLcQNQTK	Unambiguous	2	1	1.1246e-10	A0A023ETF8	C9(Carbamidomethyl)	HCD	1	0	1	1		5.19259e+07		59.9	0.000249274				0	0	120	2	829.438	1657.87	-0.520933	31.3938	8377	8377	MS2	12/156	ys151127_21.raw
		High		TLGENHPAVAATLNNLAVLYGK	Unambiguous	2	1	1.1246e-10	A0A023ETF8		HCD	1	0	1	1		2.79003e+08		57.01	0.000163235				0	39.7171	120	3	756.081	2266.23	4.11539	41.397	11750	11750	MS2	18/236	ys151127_21.raw
		High		TLGENHPAVAATLNNLAVLYGK	Unambiguous	2	1	1.1246e-10	A0A023ETF8		HCD	1	0	1	1		2.79003e+08		54.78	0.000295568				0	21.4308	120	3	756.08	2266.22	2.33785	41.4175	11757	11757	MS2	16/236	ys151127_21.raw
		High		YEVAVPLcK	Unambiguous	5	1	1.1246e-10	A0A023ETF8	C8(Carbamidomethyl)	HCD	1	0	1	1		1.27278e+08		51.38	0.000993056				0	35.0596	120	2	539.784	1078.56	0.37937	27.8617	7268	7268	MS2	5/64	ys151127_21.raw
		High		SDPVVELFPEDESEER	Unambiguous	3	1	1.1246e-10	A0A023ETF8		HCD	1	0	1	1		5.01431e+07		51.07	0.00210023				0	0	120	2	938.927	1876.85	1.29167	38.5929	10790	10790	MS2	11/120	ys151127_21.raw
		High		QGKYEAADTLEDcALR	Unambiguous	2	1	1.1246e-10	A0A023ETF8	C13(Carbamidomethyl)	HCD	1	0	1	1		4.03836e+07		50.94	0.00383884				1	71.6435	120	3	613.956	1839.85	0.257708	25.4866	6514	6514	MS2	7/180	ys151127_21.raw
		High		QLNNLALLcQNqTKYEEVEMYYQR	Unambiguous	2	1	1.1246e-10	A0A023ETF8	C9(Carbamidomethyl); Q12(Deamidated)	HCD	1	0	1	1		1.27738e+07		49.48	0.00900067				1	28.456	120	3	1017.16	3049.47	8.43157	39.6307	11148	11148	MS2	20/276	ys151127_21.raw
		High		TSGHDHPDVATMLNILALVYR	Unambiguous	3	1	1.1246e-10	A0A023ETF8		HCD	1	0	1	1		5.30131e+07		48.19	0.00541815				0	11.1145	120	3	775.069	2323.19	2.55451	52.4538	15530	15530	MS2	18/188	ys151127_21.raw
		High		QLnNLALLcQNQTK	Unambiguous	2	1	1.1246e-10	A0A023ETF8	N3(Deamidated); C9(Carbamidomethyl)	HCD	1	0	1	1		4.41398e+06		47.42	0.00489424				0	0	120	2	829.933	1658.86	3.0072	33.2027	8952	8952	MS2	10/156	ys151127_21.raw
		High		EAANLLnDALAIR	Unambiguous	2	1	1.1246e-10	A0A023ETF8	N7(Deamidated)	HCD	1	0	1	1		6285199		46.27	0.00205244				0	16.8865	120	2	692.876	1384.74	0.839862	37.0373	10251	10251	MS2	9/132	ys151127_21.raw
		High		HLEFMASVK	Unambiguous	3	1	1.1246e-10	A0A023ETF8		HCD	1	0	1	1		6.08395e+07		45.35	0.00744527				0	10.793	120	2	531.276	1061.54	0.0830617	24.1877	6096	6096	MS2	7/64	ys151127_21.raw
		High		YKEAANLLNDALAIR	Unambiguous	2	1	1.1246e-10	A0A023ETF8		HCD	1	0	1	1		5.21909e+07		44.57	0.00476926				1	44.5517	120	3	558.979	1674.92	2.57012	37.6393	10462	10462	MS2	6/164	ys151127_21.raw
		High		KYDDNQENEEQQEK	Unambiguous	3	1	1.1246e-10	A0A023ETF8		HCD	1	0	1	1		7.72628e+06		43.25	0.00310624				1	11.0625	120	3	599.591	1796.76	0.402548	10.0679	1746	1746	MS2	14/156	ys151127_21.raw
		High		ALEIYEMK	Unambiguous	2	1	1.1246e-10	A0A023ETF8		HCD	1	0	1	1		1.18032e+08		41.68	0.00429936				0	19.0257	120	2	498.758	996.509	1.81272	29.2349	7704	7704	MS2	5/56	ys151127_21.raw
		High		EAEILYK	Unambiguous	2	1	1.1246e-10	A0A023ETF8		HCD	1	0	1	1		4.82134e+07		41.07	0.00214557				0	28.3934	83	2	433.238	865.468	1.84403	20.1668	4842	4842	MS2	6/48	ys151127_21.raw
		High		TLGENHPAVAATLnnLAVLYGK	Unambiguous	2	1	1.1246e-10	A0A023ETF8	N14(Deamidated); N15(Deamidated)	HCD	1	0	1	1				41.06	0.0105763				0	51.2864	120	3	756.741	2268.21	9.35269	37.5589	10433	10433	MS2	15/236	ys151127_21.raw
		High		LGPDDPNVAK	Unambiguous	2	1	1.1246e-10	A0A023ETF8		HCD	1	0	1	1		1.86479e+08		39.87	0.00930439				0	42.432	120	2	513.267	1025.53	0.744825	16.8802	3837	3837	MS2	5/84	ys151127_21.raw
		High		EALDLVK	Unambiguous	2	1	1.1246e-10	A0A023ETF8		HCD	1	0	1	1		73506137		39.23	0.00359987				0	33.3817	120	2	394.232	787.457	0.930048	23.673	5928	5928	MS2	6/48	ys151127_21.raw
	High			TLGENHPAVAATLNNLAVLYGK	Unambiguous	2	1	1.1246e-10	A0A023ETF8		HCD	1	0	1	1		2.79003e+08	6.12715						0	21.4308	120	3	756.08	2266.22	2.33785	41.4175	11757	11757	MS2	0/0	ys151127_21.raw
	High			TLGENHPAVAATLNNLAVLYGK	Unambiguous	2	1	1.1246e-10	A0A023ETF8		HCD	1	0	1	1		2.79003e+08	5.90173						0	39.7171	120	3	756.081	2266.23	4.11539	41.397	11750	11750	MS2	0/0	ys151127_21.raw
	High			TSGHDHPDVATMLNILALVYR	Unambiguous	3	1	1.1246e-10	A0A023ETF8		HCD	1	0	1	1		5.30131e+07	5.02758						0	11.1145	120	3	775.069	2323.19	2.55451	52.4538	15530	15530	MS2	0/0	ys151127_21.raw
	High			QLNnLALLcQNQTKYEEVEMYYQR	Unambiguous	2	1	1.1246e-10	A0A023ETF8	N4(Deamidated); C9(Carbamidomethyl)	HCD	1	0	1	1		1.27738e+07	4.83732						1	28.456	120	3	1017.16	3049.47	8.43157	39.6307	11148	11148	MS2	0/0	ys151127_21.raw
	High			QLNNLALLcQNQTK	Unambiguous	2	1	1.1246e-10	A0A023ETF8	C9(Carbamidomethyl)	HCD	1	0	1	1		5.19259e+07	4.74117						0	0	120	2	829.438	1657.87	-0.520933	31.3938	8377	8377	MS2	0/0	ys151127_21.raw
	High			EFGAInGENKPIWQVAEER	Unambiguous	2	1	1.1246e-10	A0A023ETF8	N6(Deamidated)	HCD	1	0	1	1		59480681	4.61055						0	5.14052	120	3	730.027	2188.07	-0.551743	37.8701	10543	10543	MS2	0/0	ys151127_21.raw
	High			VEHLTLISNLTEGSK	Unambiguous	3	1	1.1246e-10	A0A023ETF8		HCD	1	0	1	1		1.08018e+08	4.39309						0	17.5693	32	3	547.633	1640.89	0.278575	31.8866	8530	8530	MS2	0/0	ys151127_21.raw
	High			VEHLTLISNLTEGSK	Unambiguous	3	1	1.1246e-10	A0A023ETF8		HCD	1	0	1	1		8.60648e+06	4.265						0	0	120	2	820.945	1640.88	-1.79624	31.9153	8539	8539	MS2	0/0	ys151127_21.raw
	High			EAANLLNDALAIR	Unambiguous	2	1	1.1246e-10	A0A023ETF8		HCD	1	0	1	1		2.77799e+08	4.20173						0	0	120	2	692.383	1383.76	-0.477576	41.1022	11653	11653	MS2	0/0	ys151127_21.raw
	High			YKEAANLLNDALAIR	Unambiguous	2	1	1.1246e-10	A0A023ETF8		HCD	1	0	1	1		5.35237e+06	4.17067						1	37.2385	120	2	837.964	1674.92	1.52137	37.7063	10485	10485	MS2	0/0	ys151127_21.raw
	High			KYDDNQENEEQQEK	Unambiguous	3	1	1.1246e-10	A0A023ETF8		HCD	1	0	1	1		7.72628e+06	4.16348						1	11.0625	120	3	599.591	1796.76	0.402548	10.0679	1746	1746	MS2	0/0	ys151127_21.raw
	High			EFGAInGENKPIWQVAEER	Unambiguous	2	1	1.1246e-10	A0A023ETF8	N6(Deamidated)	HCD	1	0	1	1		1.51823e+07	4.05832						0	33.9885	120	3	730.028	2188.07	1.12193	37.3604	10365	10365	MS2	0/0	ys151127_21.raw
	High			YKEAANLLNDALAIR	Unambiguous	2	1	1.1246e-10	A0A023ETF8		HCD	1	0	1	1		5.21909e+07	4.0218						1	44.5517	120	3	558.979	1674.92	2.57012	37.6393	10462	10462	MS2	0/0	ys151127_21.raw
	High			TSGHDHPDVATmLNILALVYR	Unambiguous	3	1	1.1246e-10	A0A023ETF8	M12(Oxidation)	HCD	1	0	1	1		1.27455e+07	3.9057						0	12.6639	120	3	780.397	2339.18	-1.57741	43.5278	12487	12487	MS2	0/0	ys151127_21.raw
	High			LQSSEQTVAQLEEEK	Unambiguous	3	1	1.1246e-10	A0A023ETF8		HCD	1	0	1	1		6.58258e+06	3.77995						0	60.8642	120	2	859.927	1718.85	1.15762	27.1588	7040	7040	MS2	0/0	ys151127_21.raw
	High			YDDNQENEEQQEK	Unambiguous	3	1	1.1246e-10	A0A023ETF8		HCD	1	0	1	1		3.70326e+06	3.72976						0	39.8398	120	2	834.833	1668.66	-1.75355	10.3819	1845	1845	MS2	0/0	ys151127_21.raw
	High			EAANLLnDALAIR	Unambiguous	2	1	1.1246e-10	A0A023ETF8	N7(Deamidated)	HCD	1	0	1	1		6285199	3.67879						0	16.8865	120	2	692.876	1384.74	0.839862	37.0373	10251	10251	MS2	0/0	ys151127_21.raw
	High			YEAADTLEDcALR	Unambiguous	2	1	1.1246e-10	A0A023ETF8	C10(Carbamidomethyl)	HCD	1	0	1	1		9.69159e+07	3.67463						0	24.3947	120	2	763.844	1526.68	0.98014	29.5456	7801	7801	MS2	0/0	ys151127_21.raw
	High			LcQENAWLRDELANTQQK	Unambiguous	3	1	1.1246e-10	A0A023ETF8	C2(Carbamidomethyl)	HCD	1	0	1	1		1.0866e+08	3.4916						1	0	120	3	739.695	2217.07	-1.25455	32.0913	8592	8592	MS2	0/0	ys151127_21.raw
	High			TLGENHPAVAATLnnLAVLYGK	Unambiguous	2	1	1.1246e-10	A0A023ETF8	N14(Deamidated); N15(Deamidated)	HCD	1	0	1	1			3.37343						0	51.2864	120	3	756.741	2268.21	9.35269	37.5589	10433	10433	MS2	0/0	ys151127_21.raw
	High			ENTPYGEYGGWHK	Unambiguous	2	1	1.1246e-10	A0A023ETF8		HCD	1	0	1	1		5.64255e+07	3.26306						0	33.7884	120	3	513.228	1537.67	-1.10026	23.2578	5795	5795	MS2	0/0	ys151127_21.raw
	High			SDPVVELFPEDESEER	Unambiguous	3	1	1.1246e-10	A0A023ETF8		HCD	1	0	1	1		5.01431e+07	3.22281						0	0	120	2	938.927	1876.85	1.29167	38.5929	10790	10790	MS2	0/0	ys151127_21.raw
	High			YEEVEMYYQR	Unambiguous	2	1	1.1246e-10	A0A023ETF8		HCD	1	0	1	1		6.15395e+07	3.07668						0	18.1101	120	2	705.306	1409.6	0.139341	27.7847	7242	7242	MS2	0/0	ys151127_21.raw
	High			QGKYEAADTLEDcALR	Unambiguous	2	1	1.1246e-10	A0A023ETF8	C13(Carbamidomethyl)	HCD	1	0	1	1		4.03836e+07	2.97937						1	71.6435	120	3	613.956	1839.85	0.257708	25.4866	6514	6514	MS2	0/0	ys151127_21.raw
	High			KDPDKSEIVMK	Unambiguous	3	1	1.1246e-10	A0A023ETF8		HCD	1	0	1	1		6.91285e+07	2.94806						2	75.1578	120	3	430.564	1289.68	-0.548276	11.974	2307	2307	MS2	0/0	ys151127_21.raw
	High			QLnNLALLcQNQTK	Unambiguous	2	1	1.1246e-10	A0A023ETF8	N3(Deamidated); C9(Carbamidomethyl)	HCD	1	0	1	1		4.41398e+06	2.90994						0	0	120	2	829.933	1658.86	3.0072	33.2027	8952	8952	MS2	0/0	ys151127_21.raw
	High			HLEFMASVK	Unambiguous	3	1	1.1246e-10	A0A023ETF8		HCD	1	0	1	1		6.08395e+07	2.80175						0	10.793	120	2	531.276	1061.54	0.0830617	24.1877	6096	6096	MS2	0/0	ys151127_21.raw
A0A023EUT4	Putative chaperonin OS=Aedes albopictus PE=2 SV=1 - [A0A023EUT4_AEDAL]	59.23	3	28	28	93	1.71357e+08	0.0192708	112.851	50.92	21	29	1263.31	47.42	21	27	12395.3	55.35	25	37	542	59.6059	6.55127
	Sequest HT	Mascot	MS Amanda	Sequence	PSM Ambiguity	# Proteins	# Protein Groups	#VALUE!	Protein Group Accessions	Modifications	Activation Type	ΔScore	ΔCn	Rank	Search Engine Rank	QuanResultID	Precursor Area	XCorr	IonScore	Exp Value	Amanda Score	E-Value	P-Value	# Missed Cleavages	Isolation Interference [%]	Ion Inject Time [ms]	Charge	m/z [Da]	MH+ [Da]	ΔM [ppm]	RT [min]	First Scan	Last Scan	MS Order	Ions Matched	Spectrum File
			High	EGTDTSQGKPQLISNINAcQSIVDAVR	Unambiguous	3	1	1.1246e-10	A0A023EUT4	C19(Carbamidomethyl)	HCD	1	0	1	1		1.06394e+08				700.951	1.81801e-64	8.03421e-71	0	0	120	3	967.816	2901.43	-1.38023	36.7909	10164	10164	MS2	37/102	ys151127_21.raw
			High	HAQGcQWYGVDILK	Unambiguous	2	1	1.1246e-10	A0A023EUT4	C5(Carbamidomethyl)	HCD	1	0	1	1		7.28522e+06				526.996	8.53398e-50	1.99719e-53	0	0	120	2	837.907	1674.81	0.854549	33.4278	9027	9027	MS2	20/25	ys151127_21.raw
			High	VVDAEWQILYDKLEK	Unambiguous	3	1	1.1246e-10	A0A023EUT4		HCD	1	0	1	1		18297710				494.631	1.75339e-44	3.44309e-50	1	5.36451	120	2	924.993	1848.98	2.91542	41.7995	11888	11888	MS2	20/27	ys151127_21.raw
			High	VTGGALEDSmLIDGVAFK	Unambiguous	1	1	1.1246e-10	A0A023EUT4	M10(Oxidation)	HCD	1	0	1	1		12737107				451.202	1.30869e-41	7.58177e-46	0	7.41784	120	2	919.967	1838.93	2.93357	40.3791	11404	11404	MS2	22/50	ys151127_21.raw
			High	VTGGALEDSmLIDGVAFKK	Unambiguous	1	1	1.1246e-10	A0A023EUT4	M10(Oxidation)	HCD	1	0	1	1		1.41218e+07				443.012	8.80806e-41	4.99833e-45	1	8.3115	120	3	656.344	1967.02	1.52592	34.6554	9438	9438	MS2	24/106	ys151127_21.raw
			High	SQDAEVGDGTTSVVLLAGEFLK	Unambiguous	3	1	1.1246e-10	A0A023EUT4		HCD	1	0	1	1		4.22358e+07				435.262	1.74061e-40	2.97744e-44	0	27.677	120	3	746.05	2236.13	0.183134	53.8731	16020	16020	MS2	23/82	ys151127_21.raw
			High	LPIGDVATQYFADR	Unambiguous	3	1	1.1246e-10	A0A023EUT4		HCD	1	0	1	1		58345785				426.228	7.8176e-40	2.38342e-43	0	6.77502	120	2	783.401	1565.79	-0.984917	40.3324	11387	11387	MS2	18/25	ys151127_21.raw
			High	EHIADNFEAFVWEPSVIK	Unambiguous	2	1	1.1246e-10	A0A023EUT4		HCD	1	0	1	1		1.00255e+08				419.182	4.75699e-38	1.20724e-42	0	3.91094	120	3	711.021	2131.05	-0.967504	45.2025	13061	13061	MS2	21/66	ys151127_21.raw
			High	VTGGALEDSMLIDGVAFK	Unambiguous	1	1	1.1246e-10	A0A023EUT4		HCD	1	0	1	1		3.10341e+07				410.465	4.60843e-38	8.98504e-42	0	70.6945	120	2	911.967	1822.93	0.973414	44.351	12770	12770	MS2	17/33	ys151127_21.raw
			High	NDSVVAGGGAIEmELSK	Unambiguous	3	1	1.1246e-10	A0A023EUT4	M13(Oxidation)	HCD	1	0	1	1		1.08547e+07				401.668	5.72043e-36	6.81069e-41	0	43.1826	120	2	846.907	1692.81	-2.04015	32.0939	8593	8593	MS2	19/47	ys151127_21.raw
			High	IALLNIELELKAER	Unambiguous	3	1	1.1246e-10	A0A023EUT4		HCD	1	0	1	1		12399898				379.415	2.81502e-36	1.14432e-38	1	0	120	3	542.326	1624.96	0.845247	41.1759	11677	11677	MS2	16/50	ys151127_21.raw
			High	AcGGAVMTTVQDIDDK	Unambiguous	3	1	1.1246e-10	A0A023EUT4	C2(Carbamidomethyl)	HCD	1	0	1	1		5.89848e+06				375.942	5.44732e-35	2.54548e-38	0	15.2215	120	2	840.881	1680.75	-1.35719	29.8078	7885	7885	MS2	16/29	ys151127_21.raw
			High	EGTDTSqGKPQLISNInAcQSIVDAVR	Unambiguous	3	1	1.1246e-10	A0A023EUT4	Q7(Deamidated); N17(Deamidated); C19(Carbamidomethyl)	HCD	1	0	1	1						372.176	1.56558e-33	6.05923e-38	0	33.1005	120	3	968.478	2903.42	4.98536	36.7085	10136	10136	MS2	18/102	ys151127_21.raw
			High	GGAEQFLEETER	Unambiguous	3	1	1.1246e-10	A0A023EUT4		HCD	1	0	1	1		162378437				362.687	1.89812e-33	5.38625e-37	0	22.4133	105	2	683.318	1365.63	0.662419	29.573	7810	7810	MS2	15/21	ys151127_21.raw
			High	VTGGALEDSMLIDGVAFKK	Unambiguous	1	1	1.1246e-10	A0A023EUT4		HCD	1	0	1	1		5.004e+07				361.343	7.69151e-32	7.34048e-37	1	36.8333	120	3	651.013	1951.02	1.40351	38.1128	10625	10625	MS2	20/70	ys151127_21.raw
			High	QLcDNAGFDATNILNK	Unambiguous	3	1	1.1246e-10	A0A023EUT4	C3(Carbamidomethyl)	HCD	1	0	1	1		58592612				353.777	6.47543e-32	4.1904e-36	0	22.9109	120	2	897.427	1793.85	-0.92639	35.7635	9803	9803	MS2	14/29	ys151127_21.raw
			High	SqDAEVGDGTTSVVLLAGEFLK	Unambiguous	3	1	1.1246e-10	A0A023EUT4	Q2(Deamidated)	HCD	1	0	1	1						336.56	2.56938e-28	2.20794e-34	0	39.5936	120	2	1119.07	2237.14	8.72532	53.8383	16008	16008	MS2	16/41	ys151127_21.raw
			High	TFSYAGFEmQPK	Unambiguous	3	1	1.1246e-10	A0A023EUT4	M9(Oxidation)	HCD	1	0	1	1		2.05754e+07				318.088	4.3423e-29	1.55304e-32	0	26.2708	120	2	711.328	1421.65	6.20783	29.832	7892	7892	MS2	14/32	ys151127_21.raw
			High	LIVEnnGKATISNDGATIMK	Unambiguous	3	1	1.1246e-10	A0A023EUT4	N5(Deamidated); N6(Deamidated)	HCD	1	0	1	1						305.607	1.36193e-26	2.74959e-31	1	43.7397	120	3	697.7	2091.08	9.60996	29.0268	7638	7638	MS2	16/74	ys151127_21.raw
			High	HAQGcQWYGVDILK	Unambiguous	2	1	1.1246e-10	A0A023EUT4	C5(Carbamidomethyl)	HCD	1	0	1	1		5.22382e+07				302.393	2.25348e-27	5.76337e-31	0	57.1798	120	3	558.941	1674.81	2.23136	33.4147	9022	9022	MS2	17/50	ys151127_21.raw
			High	VVDAEWQILYDKLEK	Unambiguous	3	1	1.1246e-10	A0A023EUT4		HCD	1	0	1	1		194628278				297.199	9.71562e-25	1.90608e-30	1	52.6615	27	3	616.997	1848.98	1.29065	41.7504	11870	11870	MS2	16/54	ys151127_21.raw
			High	KVTGGALEDSMLIDGVAFK	Unambiguous	1	1	1.1246e-10	A0A023EUT4		HCD	1	0	1	1		1.16214e+07				295.483	2.96781e-25	2.82913e-30	1	76.0291	120	3	651.013	1951.02	1.96662	38.9898	10926	10926	MS2	11/70	ys151127_21.raw
			High	EHIADnFEAFVWEPSVIK	Unambiguous	2	1	1.1246e-10	A0A023EUT4	N6(Deamidated)	HCD	1	0	1	1						290.757	2.46862e-25	8.40067e-30	0	61.1419	120	2	1066.53	2132.05	8.99822	45.2699	13086	13086	MS2	12/33	ys151127_21.raw
			High	QLcDNAGFDATNILNK	Unambiguous	3	1	1.1246e-10	A0A023EUT4	C3(Carbamidomethyl)	HCD	1	0	1	1		2.22544e+06				287.835	2.62533e-25	1.64618e-29	0	56.8557	120	2	897.429	1793.85	1.25119	44.9372	12970	12970	MS2	13/29	ys151127_21.raw
			High	DNAEVRVDNVQEYQK	Unambiguous	3	1	1.1246e-10	A0A023EUT4		HCD	1	0	1	1		1.2609e+07				276.445	1.46707e-24	2.26714e-28	1	8.20866	120	3	602.959	1806.86	0.0549342	20.6456	4992	4992	MS2	15/54	ys151127_21.raw
			High	IALLNIELELK	Unambiguous	3	1	1.1246e-10	A0A023EUT4		HCD	1	0	1	1		9.15079e+06				262.073	1.05467e-24	6.20393e-27	0	37.5122	120	2	634.895	1268.78	0.798847	47.1624	13734	13734	MS2	12/19	ys151127_21.raw
			High	TFSYAGFEMQPK	Unambiguous	3	1	1.1246e-10	A0A023EUT4		HCD	1	0	1	1		5.05818e+07				258.889	2.08858e-23	1.29164e-26	0	23.4411	120	2	703.327	1405.65	1.18463	34.7916	9484	9484	MS2	11/21	ys151127_21.raw
			High	SGGGEMPQAPMGR	Unambiguous	2	1	1.1246e-10	A0A023EUT4		HCD	1	0	1	1		3.85804e+07				243.512	2.17372e-22	4.45435e-25	0	31.464	120	2	637.786	1274.57	2.95472	19.9534	4774	4774	MS2	10/23	ys151127_21.raw
			High	VDNVQEYQK	Unambiguous	3	1	1.1246e-10	A0A023EUT4		HCD	1	0	1	1						238.316	2.78396e-19	1.47353e-24	0	9.49786	120	2	561.776	1122.54	1.88325	13.7383	2850	2850	MS2	10/15	ys151127_21.raw
			High	ATISNDGATImK	Unambiguous	3	1	1.1246e-10	A0A023EUT4	M11(Oxidation)	HCD	1	0	1	1		2.17168e+07				232.62	1.01074e-19	5.46994e-24	0	32.6818	120	2	619.306	1237.6	-3.98236	15.5472	3418	3418	MS2	11/32	ys151127_21.raw
			High	SLHDAIMIVR	Unambiguous	3	1	1.1246e-10	A0A023EUT4		HCD	1	0	1	1		1.47382e+07				231.491	3.831e-21	7.09444e-24	0	43.4576	120	2	577.822	1154.64	1.23061	27.7524	7231	7231	MS2	11/17	ys151127_21.raw
			High	LLDIVHPAAK	Unambiguous	3	1	1.1246e-10	A0A023EUT4		HCD	1	0	1	1		1.57065e+08				229.879	3.03366e-21	1.02836e-23	0	35.2793	58	3	359.554	1076.65	0.419235	23.4752	5867	5867	MS2	13/34	ys151127_21.raw
			High	VDNVQEYQK	Unambiguous	3	1	1.1246e-10	A0A023EUT4		HCD	1	0	1	1		8.16823e+07				227.503	3.35742e-18	1.77711e-23	0	21.2288	120	2	561.776	1122.54	1.55702	13.2256	2687	2687	MS2	9/15	ys151127_21.raw
			High	GMDKLIVENnGK	Unambiguous	3	1	1.1246e-10	A0A023EUT4	N10(Deamidated)	HCD	1	0	1	1		9.40729e+06				220.679	4.27076e-19	8.55349e-23	1	43.4932	120	3	440.228	1318.67	0.996764	21.1299	5150	5150	MS2	13/42	ys151127_21.raw
			High	SLHDAIMIVR	Unambiguous	3	1	1.1246e-10	A0A023EUT4		HCD	1	0	1	1		5.65629e+07				220.35	5.0464e-20	9.2256e-23	0	65.3494	31	3	385.55	1154.64	0.34676	27.787	7243	7243	MS2	12/34	ys151127_21.raw
			High	SGGGEmPQAPMGR	Unambiguous	2	1	1.1246e-10	A0A023EUT4	M6(Oxidation)	HCD	1	0	1	1		1.90236e+06				204.553	1.48614e-18	3.50505e-21	0	27.458	120	2	645.78	1290.55	-2.50588	14.1532	2982	2982	MS2	10/35	ys151127_21.raw
			High	VLGTcAHFEER	Unambiguous	3	1	1.1246e-10	A0A023EUT4	C5(Carbamidomethyl)	HCD	1	0	1	1		2.017e+07				200.166	2.12704e-17	9.6246e-21	0	76.0688	120	3	440.212	1318.62	1.32599	18.4791	4317	4317	MS2	11/38	ys151127_21.raw
		High		EGTDTSQGKPQLISNINAcQSIVDAVR	Unambiguous	3	1	1.1246e-10	A0A023EUT4	C19(Carbamidomethyl)	HCD	1	0	1	1		1.06394e+08		94.64	3.02692e-07				0	0	120	3	967.816	2901.43	-1.38023	36.7909	10164	10164	MS2	12/288	ys151127_21.raw
		High		EGTDTSQGKPqLISNInAcQSIVDAVR	Unambiguous	3	1	1.1246e-10	A0A023EUT4	Q11(Deamidated); N17(Deamidated); C19(Carbamidomethyl)	HCD	1	0	1	1				87.15	1.1143e-06				0	33.1005	120	3	968.478	2903.42	4.98536	36.7085	10136	10136	MS2	11/288	ys151127_21.raw
		High		QLcDNAGFDATNILNK	Unambiguous	3	1	1.1246e-10	A0A023EUT4	C3(Carbamidomethyl)	HCD	1	0	1	1		58592612		83.86	1.52269e-06				0	22.9109	120	2	897.427	1793.85	-0.92639	35.7635	9803	9803	MS2	10/180	ys151127_21.raw
		High		VTGGALEDSMLIDGVAFKK	Unambiguous	1	1	1.1246e-10	A0A023EUT4		HCD	1	0	1	1		5.004e+07		83.66	1.47176e-06				1	36.8333	120	3	651.013	1951.02	1.40351	38.1128	10625	10625	MS2	10/148	ys151127_21.raw
		High		VVDAEWQILYDKLEK	Unambiguous	3	1	1.1246e-10	A0A023EUT4		HCD	1	0	1	1		18297710		78.58	4.02229e-06				1	5.36451	120	2	924.993	1848.98	2.91542	41.7995	11888	11888	MS2	9/144	ys151127_21.raw
		High		LPIGDVATQYFADR	Unambiguous	3	1	1.1246e-10	A0A023EUT4		HCD	1	0	1	1		58345785		77.37	3.26977e-06				0	6.77502	120	2	783.401	1565.79	-0.984917	40.3324	11387	11387	MS2	13/124	ys151127_21.raw
		High		HAQGcQWYGVDILK	Unambiguous	2	1	1.1246e-10	A0A023EUT4	C5(Carbamidomethyl)	HCD	1	0	1	1		7.28522e+06		76.99	5.55162e-06				0	0	120	2	837.907	1674.81	0.854549	33.4278	9027	9027	MS2	20/148	ys151127_21.raw
		High		QLcDNAGFDATNILNK	Unambiguous	3	1	1.1246e-10	A0A023EUT4	C3(Carbamidomethyl)	HCD	1	0	1	1		2.22544e+06		74.69	1.26629e-05				0	56.8557	120	2	897.429	1793.85	1.25119	44.9372	12970	12970	MS2	9/180	ys151127_21.raw
		High		GGAEQFLEETER	Unambiguous	3	1	1.1246e-10	A0A023EUT4		HCD	1	0	1	1		162378437		74.14	6.10598e-06				0	22.4133	105	2	683.318	1365.63	0.662419	29.573	7810	7810	MS2	8/116	ys151127_21.raw
		High		AcGGAVMTTVQDIDDK	Unambiguous	3	1	1.1246e-10	A0A023EUT4	C2(Carbamidomethyl)	HCD	1	0	1	1		5.89848e+06		73.29	7.89716e-06				0	15.2215	120	2	840.881	1680.75	-1.35719	29.8078	7885	7885	MS2	11/140	ys151127_21.raw
		High		SqDAEVGDGTTSVVLLAGEFLK	Unambiguous	3	1	1.1246e-10	A0A023EUT4	Q2(Deamidated)	HCD	1	0	1	1				68.85	8.43735e-05				0	39.5936	120	2	1119.07	2237.14	8.72532	53.8383	16008	16008	MS2	16/248	ys151127_21.raw
		High		KVTGGALEDSMLIDGVAFK	Unambiguous	1	1	1.1246e-10	A0A023EUT4		HCD	1	0	1	1		1.16214e+07		66.12	8.50192e-05				1	76.0291	120	3	651.013	1951.02	1.96662	38.9898	10926	10926	MS2	11/216	ys151127_21.raw
		High		VTGGALEDSMLIDGVAFK	Unambiguous	1	1	1.1246e-10	A0A023EUT4		HCD	1	0	1	1		3.10341e+07		61.23	0.000339349				0	70.6945	120	2	911.967	1822.93	0.973414	44.351	12770	12770	MS2	11/136	ys151127_21.raw
		High		VTGGALEDSmLIDGVAFK	Unambiguous	1	1	1.1246e-10	A0A023EUT4	M10(Oxidation)	HCD	1	0	1	1		12737107		60.12	0.000343866				0	7.41784	120	2	919.967	1838.93	2.93357	40.3791	11404	11404	MS2	13/136	ys151127_21.raw
		High		IALLNIELELKAER	Unambiguous	3	1	1.1246e-10	A0A023EUT4		HCD	1	0	1	1		12399898		57.35	3.20294e-05				1	0	120	3	542.326	1624.96	0.845247	41.1759	11677	11677	MS2	7/140	ys151127_21.raw
		High		VDNVQEYQK	Unambiguous	3	1	1.1246e-10	A0A023EUT4		HCD	1	0	1	1				55.22	0.00053944				0	9.49786	120	2	561.776	1122.54	1.88325	13.7383	2850	2850	MS2	6/88	ys151127_21.raw
		High		TFSYAGFEMQPK	Unambiguous	3	1	1.1246e-10	A0A023EUT4		HCD	1	0	1	1		5.05818e+07		52.96	0.00109966				0	23.4411	120	2	703.327	1405.65	1.18463	34.7916	9484	9484	MS2	7/96	ys151127_21.raw
		High		SQDAEVGDGTTSVVLLAGEFLK	Unambiguous	3	1	1.1246e-10	A0A023EUT4		HCD	1	0	1	1		4.22358e+07		52.18	0.00325916				0	27.677	120	3	746.05	2236.13	0.183134	53.8731	16020	16020	MS2	22/248	ys151127_21.raw
		High		EHIADNFEAFVWEPSVIK	Unambiguous	2	1	1.1246e-10	A0A023EUT4		HCD	1	0	1	1		1.00255e+08		49.48	0.00475621				0	3.91094	120	3	711.021	2131.05	-0.967504	45.2025	13061	13061	MS2	19/184	ys151127_21.raw
		High		IALLNIELELK	Unambiguous	3	1	1.1246e-10	A0A023EUT4		HCD	1	0	1	1		9.15079e+06		49.21	0.000151737				0	37.5122	120	2	634.895	1268.78	0.798847	47.1624	13734	13734	MS2	10/104	ys151127_21.raw
		High		NDSVVAGGGAIEmELSK	Unambiguous	3	1	1.1246e-10	A0A023EUT4	M13(Oxidation)	HCD	1	0	1	1		1.08547e+07		47.26	0.00483172				0	43.1826	120	2	846.907	1692.81	-2.04015	32.0939	8593	8593	MS2	11/192	ys151127_21.raw
		High		LLDIVHPAAK	Unambiguous	3	1	1.1246e-10	A0A023EUT4		HCD	1	0	1	1		1.57065e+08		45.05	0.000628342				0	35.2793	58	3	359.554	1076.65	0.419235	23.4752	5867	5867	MS2	5/72	ys151127_21.raw
		High		INELAFK	Unambiguous	3	1	1.1246e-10	A0A023EUT4		HCD	1	0	1	1		7.83208e+07		44.11	0.0011237				0	24.3911	42	2	417.74	834.473	0.964224	24.2616	6121	6121	MS2	6/68	ys151127_21.raw
		High		VTGGALEDSmLIDGVAFKK	Unambiguous	1	1	1.1246e-10	A0A023EUT4	M10(Oxidation)	HCD	1	0	1	1		1.41218e+07		43.67	0.00993947				1	8.3115	120	3	656.344	1967.02	1.52592	34.6554	9438	9438	MS2	12/148	ys151127_21.raw
		High		TLVDIAK	Unambiguous	3	1	1.1246e-10	A0A023EUT4		HCD	1	0	1	1		1.15887e+08		41.84	0.0041373				0	63.0678	120	2	380.235	759.462	1.10652	22.0143	5401	5401	MS2	6/48	ys151127_21.raw
		High		LLDIVHPAAK	Unambiguous	3	1	1.1246e-10	A0A023EUT4		HCD	1	0	1	1		2.00425e+07		40.98	0.00227827				0	67.9174	120	2	538.826	1076.65	-0.928838	23.495	5874	5874	MS2	5/72	ys151127_21.raw
		High		ALEIIPR	Unambiguous	1	1	1.1246e-10	A0A023EUT4		HCD	1	0	1	1		1.2134e+08		34.68	0.00132759				0	9.20638	43	2	406.255	811.503	-0.391622	27.7779	7240	7240	MS2	4/48	ys151127_21.raw
	High			EGTDTSQGKPQLISNINAcQSIVDAVR	Unambiguous	3	1	1.1246e-10	A0A023EUT4	C19(Carbamidomethyl)	HCD	1	0	1	1		1.06394e+08	7.29681						0	0	120	3	967.816	2901.43	-1.38023	36.7909	10164	10164	MS2	0/0	ys151127_21.raw
	High			EHIADNFEAFVWEPSVIK	Unambiguous	2	1	1.1246e-10	A0A023EUT4		HCD	1	0	1	1		1.00255e+08	5.48159						0	3.91094	120	3	711.021	2131.05	-0.967504	45.2025	13061	13061	MS2	0/0	ys151127_21.raw
	High			VTGGALEDSMLIDGVAFKK	Unambiguous	1	1	1.1246e-10	A0A023EUT4		HCD	1	0	1	1		5.004e+07	4.90097						1	36.8333	120	3	651.013	1951.02	1.40351	38.1128	10625	10625	MS2	0/0	ys151127_21.raw
	High			SQDAEVGDGTTSVVLLAGEFLK	Unambiguous	3	1	1.1246e-10	A0A023EUT4		HCD	1	0	1	1		4.22358e+07	4.88793						0	27.677	120	3	746.05	2236.13	0.183134	53.8731	16020	16020	MS2	0/0	ys151127_21.raw
	High			QLcDNAGFDATNILNK	Unambiguous	3	1	1.1246e-10	A0A023EUT4	C3(Carbamidomethyl)	HCD	1	0	1	1		58592612	4.5571						0	22.9109	120	2	897.427	1793.85	-0.92639	35.7635	9803	9803	MS2	0/0	ys151127_21.raw
	High			VTGGALEDSMLIDGVAFK	Unambiguous	1	1	1.1246e-10	A0A023EUT4		HCD	1	0	1	1		3.10341e+07	4.51908						0	70.6945	120	2	911.967	1822.93	0.973414	44.351	12770	12770	MS2	0/0	ys151127_21.raw
	High			IALLNIELELKAER	Unambiguous	3	1	1.1246e-10	A0A023EUT4		HCD	1	0	1	1		12399898	4.37169						1	0	120	3	542.326	1624.96	0.845247	41.1759	11677	11677	MS2	0/0	ys151127_21.raw
	High			SqDAEVGDGTTSVVLLAGEFLK	Unambiguous	3	1	1.1246e-10	A0A023EUT4	Q2(Deamidated)	HCD	1	0	1	1			4.08348						0	39.5936	120	2	1119.07	2237.14	8.72532	53.8383	16008	16008	MS2	0/0	ys151127_21.raw
	High			HAQGcQWYGVDILK	Unambiguous	2	1	1.1246e-10	A0A023EUT4	C5(Carbamidomethyl)	HCD	1	0	1	1		7.28522e+06	3.97537						0	0	120	2	837.907	1674.81	0.854549	33.4278	9027	9027	MS2	0/0	ys151127_21.raw
	High			VTGGALEDSmLIDGVAFKK	Unambiguous	1	1	1.1246e-10	A0A023EUT4	M10(Oxidation)	HCD	1	0	1	1		1.41218e+07	3.96611						1	8.3115	120	3	656.344	1967.02	1.52592	34.6554	9438	9438	MS2	0/0	ys151127_21.raw
	High			HAQGcQWYGVDILK	Unambiguous	2	1	1.1246e-10	A0A023EUT4	C5(Carbamidomethyl)	HCD	1	0	1	1		5.22382e+07	3.9139						0	57.1798	120	3	558.941	1674.81	2.23136	33.4147	9022	9022	MS2	0/0	ys151127_21.raw
	High			VVDAEWQILYDKLEK	Unambiguous	3	1	1.1246e-10	A0A023EUT4		HCD	1	0	1	1		18297710	3.89616						1	5.36451	120	2	924.993	1848.98	2.91542	41.7995	11888	11888	MS2	0/0	ys151127_21.raw
	High			LPIGDVATQYFADR	Unambiguous	3	1	1.1246e-10	A0A023EUT4		HCD	1	0	1	1		58345785	3.89317						0	6.77502	120	2	783.401	1565.79	-0.984917	40.3324	11387	11387	MS2	0/0	ys151127_21.raw
	High			VTGGALEDSmLIDGVAFK	Unambiguous	1	1	1.1246e-10	A0A023EUT4	M10(Oxidation)	HCD	1	0	1	1		12737107	3.85109						0	7.41784	120	2	919.967	1838.93	2.93357	40.3791	11404	11404	MS2	0/0	ys151127_21.raw
	High			KVTGGALEDSMLIDGVAFK	Unambiguous	1	1	1.1246e-10	A0A023EUT4		HCD	1	0	1	1		1.16214e+07	3.8107						1	76.0291	120	3	651.013	1951.02	1.96662	38.9898	10926	10926	MS2	0/0	ys151127_21.raw
	High			GGAEQFLEETER	Unambiguous	3	1	1.1246e-10	A0A023EUT4		HCD	1	0	1	1		162378437	3.749						0	22.4133	105	2	683.318	1365.63	0.662419	29.573	7810	7810	MS2	0/0	ys151127_21.raw
	High			LIVEnnGKATISNDGATIMK	Unambiguous	3	1	1.1246e-10	A0A023EUT4	N5(Deamidated); N6(Deamidated)	HCD	1	0	1	1			3.70998						1	43.7397	120	3	697.7	2091.08	9.60996	29.0268	7638	7638	MS2	0/0	ys151127_21.raw
	High			EGTDTSQGKPQLISnInAcQSIVDAVR	Unambiguous	3	1	1.1246e-10	A0A023EUT4	N15(Deamidated); N17(Deamidated); C19(Carbamidomethyl)	HCD	1	0	1	1			3.63176						0	33.1005	120	3	968.478	2903.42	4.98536	36.7085	10136	10136	MS2	0/0	ys151127_21.raw
	High			TFSYAGFEMQPK	Unambiguous	3	1	1.1246e-10	A0A023EUT4		HCD	1	0	1	1		5.05818e+07	3.52032						0	23.4411	120	2	703.327	1405.65	1.18463	34.7916	9484	9484	MS2	0/0	ys151127_21.raw
	High			GMDKLIVENnGK	Unambiguous	3	1	1.1246e-10	A0A023EUT4	N10(Deamidated)	HCD	1	0	1	1		9.40729e+06	3.41919						1	43.4932	120	3	440.228	1318.67	0.996764	21.1299	5150	5150	MS2	0/0	ys151127_21.raw
	High			AcGGAVMTTVQDIDDK	Unambiguous	3	1	1.1246e-10	A0A023EUT4	C2(Carbamidomethyl)	HCD	1	0	1	1		5.89848e+06	3.38284						0	15.2215	120	2	840.881	1680.75	-1.35719	29.8078	7885	7885	MS2	0/0	ys151127_21.raw
	High			DNAEVRVDNVQEYQK	Unambiguous	3	1	1.1246e-10	A0A023EUT4		HCD	1	0	1	1		1.2609e+07	3.34814						1	8.20866	120	3	602.959	1806.86	0.0549342	20.6456	4992	4992	MS2	0/0	ys151127_21.raw
	High			SLHDAIMIVR	Unambiguous	3	1	1.1246e-10	A0A023EUT4		HCD	1	0	1	1		5.65629e+07	3.30969						0	65.3494	31	3	385.55	1154.64	0.34676	27.787	7243	7243	MS2	0/0	ys151127_21.raw
	High			LLDIVHPAAK	Unambiguous	3	1	1.1246e-10	A0A023EUT4		HCD	1	0	1	1		1.57065e+08	2.99384						0	35.2793	58	3	359.554	1076.65	0.419235	23.4752	5867	5867	MS2	0/0	ys151127_21.raw
	High			NDSVVAGGGAIEmELSK	Unambiguous	3	1	1.1246e-10	A0A023EUT4	M13(Oxidation)	HCD	1	0	1	1		1.08547e+07	2.98284						0	43.1826	120	2	846.907	1692.81	-2.04015	32.0939	8593	8593	MS2	0/0	ys151127_21.raw
	High			VVDAEWQILYDKLEK	Unambiguous	3	1	1.1246e-10	A0A023EUT4		HCD	1	0	1	1		194628278	2.9317						1	52.6615	27	3	616.997	1848.98	1.29065	41.7504	11870	11870	MS2	0/0	ys151127_21.raw
	High			QLcDNAGFDATNILNK	Unambiguous	3	1	1.1246e-10	A0A023EUT4	C3(Carbamidomethyl)	HCD	1	0	1	1		2.22544e+06	2.87004						0	56.8557	120	2	897.429	1793.85	1.25119	44.9372	12970	12970	MS2	0/0	ys151127_21.raw
	High			IALLNIELELK	Unambiguous	3	1	1.1246e-10	A0A023EUT4		HCD	1	0	1	1		9.15079e+06	2.83374						0	37.5122	120	2	634.895	1268.78	0.798847	47.1624	13734	13734	MS2	0/0	ys151127_21.raw
	High			EHIADnFEAFVWEPSVIK	Unambiguous	2	1	1.1246e-10	A0A023EUT4	N6(Deamidated)	HCD	1	0	1	1			2.76293						0	61.1419	120	2	1066.53	2132.05	8.99822	45.2699	13086	13086	MS2	0/0	ys151127_21.raw
A0A023EUD5	Putative seryl-trna synthetase OS=Aedes albopictus PE=2 SV=1 - [A0A023EUD5_AEDAL]	55	1	6	25	81	2.64436e+08	0.0297385	107.905	39	17	28	718.548	25.4	10	14	12002.5	55	25	39	500	56.0915	6.44287
	Sequest HT	Mascot	MS Amanda	Sequence	PSM Ambiguity	# Proteins	# Protein Groups	#VALUE!	Protein Group Accessions	Modifications	Activation Type	ΔScore	ΔCn	Rank	Search Engine Rank	QuanResultID	Precursor Area	XCorr	IonScore	Exp Value	Amanda Score	E-Value	P-Value	# Missed Cleavages	Isolation Interference [%]	Ion Inject Time [ms]	Charge	m/z [Da]	MH+ [Da]	ΔM [ppm]	RT [min]	First Scan	Last Scan	MS Order	Ions Matched	Spectrum File
			High	FKDVGLVDTVIEQDGEWRK	Unambiguous	2	2	2.2492e-10	A0A023EUD5;Q17BB4		HCD	1	0	1	1		27809242				695.368	4.72708e-64	2.90567e-70	2	4.4084	120	3	745.387	2234.15	0.0575587	36.7935	10165	10165	MS2	34/70	ys151127_21.raw
			High	EVMQEVAQLSQFDEELYK	Unambiguous	2	2	2.2492e-10	A0A023EUD5;Q17BB4		HCD	1	0	1	1		4.43912e+07				537.606	4.51523e-50	1.73523e-54	0	7.73499	120	2	1093.52	2186.03	-3.1258	47.505	13850	13850	MS2	21/33	ys151127_21.raw
			High	VIcAILETHQTETGVK	Unambiguous	2	2	2.2492e-10	A0A023EUD5;Q17BB4	C3(Carbamidomethyl)	HCD	1	0	1	1		2.85931e+07				471.01	2.40299e-44	7.92542e-48	0	0	120	2	899.975	1798.94	3.11022	25.4917	6516	6516	MS2	19/29	ys151127_21.raw
			High	VIcAILETHQTETGVK	Unambiguous	2	2	2.2492e-10	A0A023EUD5;Q17BB4	C3(Carbamidomethyl)	HCD	1	0	1	1		2.24995e+08				407.275	5.78833e-38	1.87264e-41	0	32.7837	25	3	600.318	1798.94	0.727765	25.5347	6529	6529	MS2	21/58	ys151127_21.raw
			High	ELVScSNcLDYQAR	Unambiguous	2	2	2.2492e-10	A0A023EUD5;Q17BB4	C5(Carbamidomethyl); C8(Carbamidomethyl)	HCD	1	0	1	1		1.7326e+08				396.928	5.58494e-37	2.02867e-40	0	0	120	2	857.881	1714.75	0.983592	26.3327	6779	6779	MS2	15/25	ys151127_21.raw
			High	VVNIVSGALNHAASK	Unambiguous	2	2	2.2492e-10	A0A023EUD5;Q17BB4		HCD	1	0	1	1		3.36757e+08				387.144	1.2006e-36	1.93023e-39	0	11.0279	120	3	493.948	1479.83	0.0707831	25.5913	6548	6548	MS2	21/54	ys151127_21.raw
			High	EVmQEVAQLSQFDEELYK	Unambiguous	2	2	2.2492e-10	A0A023EUD5;Q17BB4	M3(Oxidation)	HCD	1	0	1	1						377.503	3.15428e-34	1.77716e-38	0	29.2191	120	2	1101.52	2202.03	0.203989	42.3335	12072	12072	MS2	17/50	ys151127_21.raw
			High	MNAAVDFVHMLNATmcATTR	Unambiguous	2	2	2.2492e-10	A0A023EUD5;Q17BB4	M15(Oxidation); C16(Carbamidomethyl)	HCD	1	0	1	1		8855547				358.829	8.30136e-33	1.30957e-36	0	84.2836	120	3	757.347	2270.03	3.59787	42.8848	12263	12263	MS2	22/112	ys151127_21.raw
			High	EVMQEVAQLSQFDEELYK	Unambiguous	2	2	2.2492e-10	A0A023EUD5;Q17BB4		HCD	1	0	1	1		1.2454e+08				350.885	2.1782e-31	8.15714e-36	0	28.0962	120	3	729.349	2186.03	0.581488	47.4607	13834	13834	MS2	16/66	ys151127_21.raw
			High	ELVScSncLDYQAR	Unambiguous	2	2	2.2492e-10	A0A023EUD5;Q17BB4	C5(Carbamidomethyl); N7(Deamidated); C8(Carbamidomethyl)	HCD	1	0	1	1		6.44357e+06				349.895	9.88683e-31	1.02451e-35	0	35.374	120	2	858.374	1715.74	2.68636	27.566	7171	7171	MS2	14/25	ys151127_21.raw
			High	MnAAVDFVHMLNATMcATTR	Unambiguous	2	2	2.2492e-10	A0A023EUD5;Q17BB4	N2(Deamidated); C16(Carbamidomethyl)	HCD	1	0	1	1		1.66541e+07				343.899	4.23239e-31	4.0747e-35	0	70.7548	120	3	752.346	2255.02	6.99343	50.1359	14741	14741	MS2	20/74	ys151127_21.raw
			High	DVGLVDTVIEQDGEWRK	Unambiguous	2	2	2.2492e-10	A0A023EUD5;Q17BB4		HCD	1	0	1	1		12794190				340.967	1.44479e-28	8.00444e-35	1	46.1587	120	3	653.665	1958.98	-0.402273	40.3298	11386	11386	MS2	19/62	ys151127_21.raw
			High	GLIDSAVVENEKK	Unambiguous	1	1	1.1246e-10	A0A023EUD5		HCD	1	0	1	1		9.09061e+07				318.188	3.41178e-26	1.51787e-32	1	19.1436	120	3	467.925	1401.76	1.19433	23.4898	5872	5872	MS2	16/46	ys151127_21.raw
			High	KEVMQEVAqLSQFDEELYK	Unambiguous	2	2	2.2492e-10	A0A023EUD5;Q17BB4	Q9(Deamidated)	HCD	1	0	1	1		1.8335e+07				316.942	2.0364e-27	2.02193e-32	1	58.7542	120	3	772.379	2315.12	5.34444	42.0547	11977	11977	MS2	16/70	ys151127_21.raw
			High	GLIDSAVVENEKK	Unambiguous	1	1	1.1246e-10	A0A023EUD5		HCD	1	0	1	1		27741889				305.948	2.73564e-26	2.54237e-31	1	48.2457	120	2	701.382	1401.76	-1.21265	23.4924	5873	5873	MS2	15/23	ys151127_21.raw
			High	GYTPLYTPFFmR	Unambiguous	2	2	2.2492e-10	A0A023EUD5;Q17BB4	M11(Oxidation)	HCD	1	0	1	1		4.15987e+07				305.053	4.41114e-26	3.12415e-31	0	37.6856	120	2	754.866	1508.72	-0.0845797	42.5729	12155	12155	MS2	12/32	ys151127_21.raw
			High	YLIATSEQPIAAYHRDEWIPEASLPIK	Unambiguous	2	2	2.2492e-10	A0A023EUD5;Q17BB4		HCD	1	0	1	1		1.0077e+07				303.498	3.14403e-27	4.46849e-31	1	66.4322	120	3	1037.88	3111.62	2.62976	41.0674	11642	11642	MS2	16/102	ys151127_21.raw
			High	KLDLEAWFAGSGAFR	Unambiguous	2	2	2.2492e-10	A0A023EUD5;Q17BB4		HCD	1	0	1	1		117082256				293.984	1.18771e-25	3.9958e-30	1	14.2869	120	3	556.623	1667.86	0.614796	46.1109	13375	13375	MS2	16/54	ys151127_21.raw
			High	YLIATSEQPIAAYHR	Unambiguous	2	2	2.2492e-10	A0A023EUD5;Q17BB4		HCD	1	0	1	1		91226923				285.101	1.438e-23	3.08941e-29	0	36.8605	120	3	578.307	1732.91	2.0932	28.5678	7490	7490	MS2	16/54	ys151127_21.raw
			High	FKDVGLVDTVIEQDGEWR	Unambiguous	2	2	2.2492e-10	A0A023EUD5;Q17BB4		HCD	1	0	1	1		64421827				283.644	1.86672e-23	4.32151e-29	1	40.2518	120	3	702.686	2106.04	-2.95329	41.0805	11647	11647	MS2	16/66	ys151127_21.raw
			High	YLIATSEQPIAAYHR	Unambiguous	2	2	2.2492e-10	A0A023EUD5;Q17BB4		HCD	1	0	1	1		1.70921e+06				272.434	2.66622e-22	5.70928e-28	0		120	2	866.954	1732.9	-0.329306	28.7126	7538	7538	MS2	11/27	ys151127_21.raw
			High	DEWIPEASLPIK	Unambiguous	2	2	2.2492e-10	A0A023EUD5;Q17BB4		HCD	1	0	1	1		7.996e+07				268.361	2.35104e-24	1.45846e-27	0	10.1418	120	2	699.37	1397.73	0.834282	42.4854	12123	12123	MS2	11/21	ys151127_21.raw
			High	YSHVDLIVMIDGMnGEK	Unambiguous	2	2	2.2492e-10	A0A023EUD5;Q17BB4	N14(Deamidated)	HCD	1	0	1	1		1.52509e+07				266.803	1.06455e-20	2.08771e-27	0	78.0346	120	3	641.307	1921.91	1.44484	41.9673	11946	11946	MS2	15/62	ys151127_21.raw
			High	EVmQEVAQLSQFDEELYK	Unambiguous	2	2	2.2492e-10	A0A023EUD5;Q17BB4	M3(Oxidation)	HCD	1	0	1	1		37628430				265.553	4.97044e-23	2.78441e-27	0	71.5516	120	3	734.681	2202.03	0.281036	42.3608	12081	12081	MS2	16/100	ys151127_21.raw
			High	YSHVDLIVMIDGMnGEK	Unambiguous	2	2	2.2492e-10	A0A023EUD5;Q17BB4	N14(Deamidated)	HCD	1	0	1	1		5.6481e+06				262.7	2.00385e-23	5.37082e-27	0	37.0165	120	3	641.308	1921.91	3.63611	43.044	12320	12320	MS2	14/62	ys151127_21.raw
			High	GLIDSAVVENEK	Unambiguous	1	1	1.1246e-10	A0A023EUD5		HCD	1	0	1	1		231556552				261.639	1.83632e-23	6.85704e-27	0	66.2495	120	2	637.335	1273.66	-0.0892097	28.1415	7355	7355	MS2	13/21	ys151127_21.raw
			High	ELVScSNcLDYQAR	Unambiguous	2	2	2.2492e-10	A0A023EUD5;Q17BB4	C5(Carbamidomethyl); C8(Carbamidomethyl)	HCD	1	0	1	1		1.46731e+07				244.421	9.5507e-22	3.61358e-25	0	9.82568	120	3	572.255	1714.75	-0.697174	26.4061	6803	6803	MS2	12/50	ys151127_21.raw
			High	FNADNFNK	Unambiguous	2	2	2.2492e-10	A0A023EUD5;Q17BB4		HCD	1	0	1	1		1.47661e+08				239.627	3.09347e-20	1.08975e-24	0	0	117	2	485.224	969.44	-2.22405	18.898	4443	4443	MS2	11/13	ys151127_21.raw
			High	YSHVDLIVMIDGMNGEK	Unambiguous	2	2	2.2492e-10	A0A023EUD5;Q17BB4		HCD	1	0	1	1		2.25602e+07				239.168	1.88173e-18	1.21122e-24	0	38.2853	120	3	640.979	1920.92	1.7353	41.3705	11741	11741	MS2	13/62	ys151127_21.raw
			High	KmnAAVDFVHMLNATMcATTR	Unambiguous	2	2	2.2492e-10	A0A023EUD5;Q17BB4	M2(Oxidation); N3(Deamidated); C17(Carbamidomethyl)	HCD	1	0	1	1						236.988	6.75247e-18	2.00064e-24	1	56.8718	120	3	800.377	2399.12	7.72648	42.3739	12086	12086	MS2	16/118	ys151127_21.raw
			High	GYTPLYTPFFMR	Unambiguous	2	2	2.2492e-10	A0A023EUD5;Q17BB4		HCD	1	0	1	1		140409279				234.813	1.04452e-19	3.30179e-24	0	2.80024	101	2	746.869	1492.73	0.678608	46.6666	13565	13565	MS2	12/21	ys151127_21.raw
			High	VVNIVSGALNHAASK	Unambiguous	2	2	2.2492e-10	A0A023EUD5;Q17BB4		HCD	1	0	1	1		3.36757e+08				230.191	5.95245e-21	9.56986e-24	0	32.4007	120	3	493.948	1479.83	0.0707831	26.1019	6708	6708	MS2	13/54	ys151127_21.raw
			High	KLTVNQIK	Unambiguous	1	1	1.1246e-10	A0A023EUD5		HCD	1	0	1	1		5.29373e+06				229.253	4.14411e-20	1.18776e-23	1	17.7561	120	2	472.3	943.593	-0.493987	13.5091	2777	2777	MS2	10/13	ys151127_21.raw
			High	DEIPFVKPAPIDLEVAAAAAK	Unambiguous	1	1	1.1246e-10	A0A023EUD5		HCD	1	0	1	1		3.27122e+06				224.71	2.0411e-17	3.38029e-23	0	29.2836	120	3	722.401	2165.19	1.16344	43.6301	12522	12522	MS2	13/78	ys151127_21.raw
			High	VEQFVLTSPHDNK	Unambiguous	2	2	2.2492e-10	A0A023EUD5;Q17BB4		HCD	1	0	1	1		2.12162e+08				223.711	9.4423e-20	4.25521e-23	0	52.5224	120	3	505.262	1513.77	4.87854	22.9928	5711	5711	MS2	13/46	ys151127_21.raw
			High	YAGLSTcFR	Unambiguous	2	2	2.2492e-10	A0A023EUD5;Q17BB4	C7(Carbamidomethyl)	HCD	1	0	1	1		1.90825e+08				223.004	3.76523e-20	5.00696e-23	0	14.1126	120	2	537.756	1074.5	0.667126	26.7593	6915	6915	MS2	10/15	ys151127_21.raw
			High	LTVNQIKK	Unambiguous	1	1	1.1246e-10	A0A023EUD5		HCD	1	0	1	1		2.48227e+07				220.59	3.0269e-19	8.7306e-23	1	44.0127	120	3	315.203	943.594	0.397335	12.9728	2608	2608	MS2	12/26	ys151127_21.raw
			High	VVNIVSGALnHAASK	Unambiguous	2	2	2.2492e-10	A0A023EUD5;Q17BB4	N10(Deamidated)	HCD	1	0	1	1		1.49577e+07				219.227	3.20064e-17	1.19485e-22	0	58.0113	120	3	494.276	1480.81	1.24056	24.2284	6109	6109	MS2	13/54	ys151127_21.raw
			High	EPqGAEDEPVPEDVANDLLGLKGEDLK	Unambiguous	1	1	1.1246e-10	A0A023EUD5	Q3(Deamidated)	HCD	1	0	1	1						209.599	8.54788e-17	1.09667e-21	1	28.7082	120	3	960.139	2878.4	6.76498	44.7212	12897	12897	MS2	11/102	ys151127_21.raw
		High		ELVScSNcLDYQAR	Unambiguous	2	2	2.2492e-10	A0A023EUD5;Q17BB4	C5(Carbamidomethyl); C8(Carbamidomethyl)	HCD	1	0	1	1		1.7326e+08		102.58	1.58777e-08				0	0	120	2	857.881	1714.75	0.983592	26.3327	6779	6779	MS2	12/132	ys151127_21.raw
		High		ELVScSncLDYQAR	Unambiguous	2	2	2.2492e-10	A0A023EUD5;Q17BB4	C5(Carbamidomethyl); N7(Deamidated); C8(Carbamidomethyl)	HCD	1	0	1	1		6.44357e+06		88.36	2.75205e-07				0	35.374	120	2	858.374	1715.74	2.68636	27.566	7171	7171	MS2	9/132	ys151127_21.raw
		High		EVMQEVAQLSQFDEELYK	Unambiguous	2	2	2.2492e-10	A0A023EUD5;Q17BB4		HCD	1	0	1	1		4.43912e+07		87.01	1.41089e-06				0	7.73499	120	2	1093.52	2186.03	-3.1258	47.505	13850	13850	MS2	14/192	ys151127_21.raw
		High		VIcAILETHQTETGVK	Unambiguous	2	2	2.2492e-10	A0A023EUD5;Q17BB4	C3(Carbamidomethyl)	HCD	1	0	1	1		2.85931e+07		82.76	7.33319e-07				0	0	120	2	899.975	1798.94	3.11022	25.4917	6516	6516	MS2	13/144	ys151127_21.raw
		High		EVMQEVAQLSQFDEELYK	Unambiguous	2	2	2.2492e-10	A0A023EUD5;Q17BB4		HCD	1	0	1	1		1.2454e+08		74.49	1.89107e-05				0	28.0962	120	3	729.349	2186.03	0.581488	47.4607	13834	13834	MS2	15/192	ys151127_21.raw
		High		YLIATSEQPIAAYHR	Unambiguous	2	2	2.2492e-10	A0A023EUD5;Q17BB4		HCD	1	0	1	1		1.70921e+06		65.05	8.74052e-05				0		120	2	866.954	1732.9	-0.329306	28.7126	7538	7538	MS2	8/140	ys151127_21.raw
		High		EVmQEVAQLSQFDEELYK	Unambiguous	2	2	2.2492e-10	A0A023EUD5;Q17BB4	M3(Oxidation)	HCD	1	0	1	1				59.51	0.000875233				0	29.2191	120	2	1101.52	2202.03	0.203989	42.3335	12072	12072	MS2	11/192	ys151127_21.raw
		High		FKDVGLVDTVIEQDGEWRK	Unambiguous	2	2	2.2492e-10	A0A023EUD5;Q17BB4		HCD	1	0	1	1		27809242		58.85	0.00120869				2	4.4084	120	3	745.387	2234.15	0.0575587	36.7935	10165	10165	MS2	12/212	ys151127_21.raw
		High		VVNIVSGALNHAASK	Unambiguous	2	2	2.2492e-10	A0A023EUD5;Q17BB4		HCD	1	0	1	1		3.36757e+08		58.14	8.80103e-05				0	11.0279	120	3	493.948	1479.83	0.0707831	25.5913	6548	6548	MS2	10/160	ys151127_21.raw
		High		KEVMQEVAQLSqFDEELYK	Unambiguous	2	2	2.2492e-10	A0A023EUD5;Q17BB4	Q12(Deamidated)	HCD	1	0	1	1		1.8335e+07		50.81	0.00539486				1	58.7542	120	3	772.379	2315.12	5.34444	42.0547	11977	11977	MS2	13/216	ys151127_21.raw
		High		ELVScSNcLDYQAR	Unambiguous	2	2	2.2492e-10	A0A023EUD5;Q17BB4	C5(Carbamidomethyl); C8(Carbamidomethyl)	HCD	1	0	1	1		1.46731e+07		49.48	0.00319448				0	9.82568	120	3	572.255	1714.75	-0.697174	26.4061	6803	6803	MS2	7/132	ys151127_21.raw
		High		FNADNFNK	Unambiguous	2	2	2.2492e-10	A0A023EUD5;Q17BB4		HCD	1	0	1	1		1.47661e+08		46.69	0.00116038				0	0	117	2	485.224	969.44	-2.22405	18.898	4443	4443	MS2	5/80	ys151127_21.raw
		High		YAGLSTcFR	Unambiguous	2	2	2.2492e-10	A0A023EUD5;Q17BB4	C7(Carbamidomethyl)	HCD	1	0	1	1		1.90825e+08		45.72	0.00844742				0	14.1126	120	2	537.756	1074.5	0.667126	26.7593	6915	6915	MS2	5/64	ys151127_21.raw
		High		GYTPLYTPFFMR	Unambiguous	2	2	2.2492e-10	A0A023EUD5;Q17BB4		HCD	1	0	1	1		140409279		44.33	0.0108738				0	2.80024	101	2	746.869	1492.73	0.678608	46.6666	13565	13565	MS2	6/88	ys151127_21.raw
	High			FKDVGLVDTVIEQDGEWRK	Unambiguous	2	2	2.2492e-10	A0A023EUD5;Q17BB4		HCD	1	0	1	1		27809242	7.72954						2	4.4084	120	3	745.387	2234.15	0.0575587	36.7935	10165	10165	MS2	0/0	ys151127_21.raw
	High			EVMQEVAQLSQFDEELYK	Unambiguous	2	2	2.2492e-10	A0A023EUD5;Q17BB4		HCD	1	0	1	1		4.43912e+07	5.87554						0	7.73499	120	2	1093.52	2186.03	-3.1258	47.505	13850	13850	MS2	0/0	ys151127_21.raw
	High			KEVMQEVAQLSqFDEELYK	Unambiguous	2	2	2.2492e-10	A0A023EUD5;Q17BB4	Q12(Deamidated)	HCD	1	0	1	1		1.8335e+07	4.8844						1	58.7542	120	3	772.379	2315.12	5.34444	42.0547	11977	11977	MS2	0/0	ys151127_21.raw
	High			EVmQEVAQLSQFDEELYK	Unambiguous	2	2	2.2492e-10	A0A023EUD5;Q17BB4	M3(Oxidation)	HCD	1	0	1	1		37628430	4.72698						0	71.5516	120	3	734.681	2202.03	0.281036	42.3608	12081	12081	MS2	0/0	ys151127_21.raw
	High			EVMQEVAQLSQFDEELYK	Unambiguous	2	2	2.2492e-10	A0A023EUD5;Q17BB4		HCD	1	0	1	1		1.2454e+08	4.54504						0	28.0962	120	3	729.349	2186.03	0.581488	47.4607	13834	13834	MS2	0/0	ys151127_21.raw
	High			VIcAILETHQTETGVK	Unambiguous	2	2	2.2492e-10	A0A023EUD5;Q17BB4	C3(Carbamidomethyl)	HCD	1	0	1	1		2.24995e+08	4.471						0	32.7837	25	3	600.318	1798.94	0.727765	25.5347	6529	6529	MS2	0/0	ys151127_21.raw
	High			VVNIVSGALNHAASK	Unambiguous	2	2	2.2492e-10	A0A023EUD5;Q17BB4		HCD	1	0	1	1		3.36757e+08	4.32754						0	11.0279	120	3	493.948	1479.83	0.0707831	25.5913	6548	6548	MS2	0/0	ys151127_21.raw
	High			DVGLVDTVIEQDGEWRK	Unambiguous	2	2	2.2492e-10	A0A023EUD5;Q17BB4		HCD	1	0	1	1		12794190	4.24422						1	46.1587	120	3	653.665	1958.98	-0.402273	40.3298	11386	11386	MS2	0/0	ys151127_21.raw
	High			VIcAILETHQTETGVK	Unambiguous	2	2	2.2492e-10	A0A023EUD5;Q17BB4	C3(Carbamidomethyl)	HCD	1	0	1	1		2.85931e+07	4.15595						0	0	120	2	899.975	1798.94	3.11022	25.4917	6516	6516	MS2	0/0	ys151127_21.raw
	High			ELVScSNcLDYQAR	Unambiguous	2	2	2.2492e-10	A0A023EUD5;Q17BB4	C5(Carbamidomethyl); C8(Carbamidomethyl)	HCD	1	0	1	1		1.7326e+08	3.98618						0	0	120	2	857.881	1714.75	0.983592	26.3327	6779	6779	MS2	0/0	ys151127_21.raw
	High			KLDLEAWFAGSGAFR	Unambiguous	2	2	2.2492e-10	A0A023EUD5;Q17BB4		HCD	1	0	1	1		117082256	3.79422						1	14.2869	120	3	556.623	1667.86	0.614796	46.1109	13375	13375	MS2	0/0	ys151127_21.raw
	High			FKDVGLVDTVIEQDGEWR	Unambiguous	2	2	2.2492e-10	A0A023EUD5;Q17BB4		HCD	1	0	1	1		64421827	3.75443						1	40.2518	120	3	702.686	2106.04	-2.95329	41.0805	11647	11647	MS2	0/0	ys151127_21.raw
	High			YSHVDLIVMIDGMnGEK	Unambiguous	2	2	2.2492e-10	A0A023EUD5;Q17BB4	N14(Deamidated)	HCD	1	0	1	1		1.52509e+07	3.74649						0	78.0346	120	3	641.307	1921.91	1.44484	41.9673	11946	11946	MS2	0/0	ys151127_21.raw
	High			MnAAVDFVHMLNATMcATTR	Unambiguous	2	2	2.2492e-10	A0A023EUD5;Q17BB4	N2(Deamidated); C16(Carbamidomethyl)	HCD	1	0	1	1		1.66541e+07	3.71287						0	70.7548	120	3	752.346	2255.02	6.99343	50.1359	14741	14741	MS2	0/0	ys151127_21.raw
	High			ELVScSncLDYQAR	Unambiguous	2	2	2.2492e-10	A0A023EUD5;Q17BB4	C5(Carbamidomethyl); N7(Deamidated); C8(Carbamidomethyl)	HCD	1	0	1	1		6.44357e+06	3.35387						0	35.374	120	2	858.374	1715.74	2.68636	27.566	7171	7171	MS2	0/0	ys151127_21.raw
	High			MNAAVDFVHMLNATmcATTR	Unambiguous	2	2	2.2492e-10	A0A023EUD5;Q17BB4	M15(Oxidation); C16(Carbamidomethyl)	HCD	1	0	1	1		8855547	3.32472						0	84.2836	120	3	757.347	2270.03	3.59787	42.8848	12263	12263	MS2	0/0	ys151127_21.raw
	High			GLIDSAVVENEKK	Unambiguous	1	1	1.1246e-10	A0A023EUD5		HCD	1	0	1	1		9.09061e+07	3.30168						1	19.1436	120	3	467.925	1401.76	1.19433	23.4898	5872	5872	MS2	0/0	ys151127_21.raw
	High			DEWIPEASLPIK	Unambiguous	2	2	2.2492e-10	A0A023EUD5;Q17BB4		HCD	1	0	1	1		7.996e+07	3.27639						0	10.1418	120	2	699.37	1397.73	0.834282	42.4854	12123	12123	MS2	0/0	ys151127_21.raw
	High			YLIATSEQPIAAYHR	Unambiguous	2	2	2.2492e-10	A0A023EUD5;Q17BB4		HCD	1	0	1	1		91226923	3.22342						0	36.8605	120	3	578.307	1732.91	2.0932	28.5678	7490	7490	MS2	0/0	ys151127_21.raw
	High			YSHVDLIVMIDGMnGEK	Unambiguous	2	2	2.2492e-10	A0A023EUD5;Q17BB4	N14(Deamidated)	HCD	1	0	1	1		5.6481e+06	3.21183						0	37.0165	120	3	641.308	1921.91	3.63611	43.044	12320	12320	MS2	0/0	ys151127_21.raw
	High			VVNIVSGALNHAASK	Unambiguous	2	2	2.2492e-10	A0A023EUD5;Q17BB4		HCD	1	0	1	1		3.36757e+08	3.16801						0	32.4007	120	3	493.948	1479.83	0.0707831	26.1019	6708	6708	MS2	0/0	ys151127_21.raw
	High			YSHVDLIVMIDGMNGEK	Unambiguous	2	2	2.2492e-10	A0A023EUD5;Q17BB4		HCD	1	0	1	1		2.25602e+07	3.13219						0	38.2853	120	3	640.979	1920.92	1.7353	41.3705	11741	11741	MS2	0/0	ys151127_21.raw
	High			EVmQEVAQLSQFDEELYK	Unambiguous	2	2	2.2492e-10	A0A023EUD5;Q17BB4	M3(Oxidation)	HCD	1	0	1	1			3.12619						0	29.2191	120	2	1101.52	2202.03	0.203989	42.3335	12072	12072	MS2	0/0	ys151127_21.raw
	High			GYTPLYTPFFMR	Unambiguous	2	2	2.2492e-10	A0A023EUD5;Q17BB4		HCD	1	0	1	1		140409279	3.10617						0	2.80024	101	2	746.869	1492.73	0.678608	46.6666	13565	13565	MS2	0/0	ys151127_21.raw
	High			YLIATSEQPIAAYHRDEWIPEASLPIK	Unambiguous	2	2	2.2492e-10	A0A023EUD5;Q17BB4		HCD	1	0	1	1		1.0077e+07	3.06935						1	66.4322	120	3	1037.88	3111.62	2.62976	41.0674	11642	11642	MS2	0/0	ys151127_21.raw
	High			GLIDSAVVENEKK	Unambiguous	1	1	1.1246e-10	A0A023EUD5		HCD	1	0	1	1		27741889	2.95573						1	48.2457	120	2	701.382	1401.76	-1.21265	23.4924	5873	5873	MS2	0/0	ys151127_21.raw
	High			FNADNFNK	Unambiguous	2	2	2.2492e-10	A0A023EUD5;Q17BB4		HCD	1	0	1	1		1.47661e+08	2.88215						0	0	117	2	485.224	969.44	-2.22405	18.898	4443	4443	MS2	0/0	ys151127_21.raw
	High			VVNIVSGALnHAASK	Unambiguous	2	2	2.2492e-10	A0A023EUD5;Q17BB4	N10(Deamidated)	HCD	1	0	1	1		1.49577e+07	2.819						0	58.0113	120	3	494.276	1480.81	1.24056	24.2284	6109	6109	MS2	0/0	ys151127_21.raw
	Sequest HT	Mascot	MS Amanda	Sequence	PSM Ambiguity	# Proteins	# Protein Groups	#VALUE!	Protein Group Accessions	Modifications	Activation Type	ΔScore	ΔCn	Rank	Search Engine Rank	QuanResultID	Precursor Area	XCorr	IonScore	Exp Value	Amanda Score	E-Value	P-Value	# Missed Cleavages	Isolation Interference [%]	Ion Inject Time [ms]	Charge	m/z [Da]	MH+ [Da]	ΔM [ppm]	RT [min]	First Scan	Last Scan	MS Order	Ions Matched	Spectrum File
			High	FKDVGLVDTVIEQDGEWRK	Unambiguous	2	2	2.2492e-10	A0A023EUD5;Q17BB4		HCD	1	0	1	1		27809242				695.368	4.72708e-64	2.90567e-70	2	4.4084	120	3	745.387	2234.15	0.0575587	36.7935	10165	10165	MS2	34/70	ys151127_21.raw
			High	EVMQEVAQLSQFDEELYK	Unambiguous	2	2	2.2492e-10	A0A023EUD5;Q17BB4		HCD	1	0	1	1		4.43912e+07				537.606	4.51523e-50	1.73523e-54	0	7.73499	120	2	1093.52	2186.03	-3.1258	47.505	13850	13850	MS2	21/33	ys151127_21.raw
			High	VIcAILETHQTETGVK	Unambiguous	2	2	2.2492e-10	A0A023EUD5;Q17BB4	C3(Carbamidomethyl)	HCD	1	0	1	1		2.85931e+07				471.01	2.40299e-44	7.92542e-48	0	0	120	2	899.975	1798.94	3.11022	25.4917	6516	6516	MS2	19/29	ys151127_21.raw
			High	VIcAILETHQTETGVK	Unambiguous	2	2	2.2492e-10	A0A023EUD5;Q17BB4	C3(Carbamidomethyl)	HCD	1	0	1	1		2.24995e+08				407.275	5.78833e-38	1.87264e-41	0	32.7837	25	3	600.318	1798.94	0.727765	25.5347	6529	6529	MS2	21/58	ys151127_21.raw
			High	ELVScSNcLDYQAR	Unambiguous	2	2	2.2492e-10	A0A023EUD5;Q17BB4	C5(Carbamidomethyl); C8(Carbamidomethyl)	HCD	1	0	1	1		1.7326e+08				396.928	5.58494e-37	2.02867e-40	0	0	120	2	857.881	1714.75	0.983592	26.3327	6779	6779	MS2	15/25	ys151127_21.raw
			High	VVNIVSGALNHAASK	Unambiguous	2	2	2.2492e-10	A0A023EUD5;Q17BB4		HCD	1	0	1	1		3.36757e+08				387.144	1.2006e-36	1.93023e-39	0	11.0279	120	3	493.948	1479.83	0.0707831	25.5913	6548	6548	MS2	21/54	ys151127_21.raw
			High	EVmQEVAQLSQFDEELYK	Unambiguous	2	2	2.2492e-10	A0A023EUD5;Q17BB4	M3(Oxidation)	HCD	1	0	1	1						377.503	3.15428e-34	1.77716e-38	0	29.2191	120	2	1101.52	2202.03	0.203989	42.3335	12072	12072	MS2	17/50	ys151127_21.raw
			High	MNAAVDFVHMLNATmcATTR	Unambiguous	2	2	2.2492e-10	A0A023EUD5;Q17BB4	M15(Oxidation); C16(Carbamidomethyl)	HCD	1	0	1	1		8855547				358.829	8.30136e-33	1.30957e-36	0	84.2836	120	3	757.347	2270.03	3.59787	42.8848	12263	12263	MS2	22/112	ys151127_21.raw
			High	EVMQEVAQLSQFDEELYK	Unambiguous	2	2	2.2492e-10	A0A023EUD5;Q17BB4		HCD	1	0	1	1		1.2454e+08				350.885	2.1782e-31	8.15714e-36	0	28.0962	120	3	729.349	2186.03	0.581488	47.4607	13834	13834	MS2	16/66	ys151127_21.raw
			High	ELVScSncLDYQAR	Unambiguous	2	2	2.2492e-10	A0A023EUD5;Q17BB4	C5(Carbamidomethyl); N7(Deamidated); C8(Carbamidomethyl)	HCD	1	0	1	1		6.44357e+06				349.895	9.88683e-31	1.02451e-35	0	35.374	120	2	858.374	1715.74	2.68636	27.566	7171	7171	MS2	14/25	ys151127_21.raw
			High	MnAAVDFVHMLNATMcATTR	Unambiguous	2	2	2.2492e-10	A0A023EUD5;Q17BB4	N2(Deamidated); C16(Carbamidomethyl)	HCD	1	0	1	1		1.66541e+07				343.899	4.23239e-31	4.0747e-35	0	70.7548	120	3	752.346	2255.02	6.99343	50.1359	14741	14741	MS2	20/74	ys151127_21.raw
			High	DVGLVDTVIEQDGEWRK	Unambiguous	2	2	2.2492e-10	A0A023EUD5;Q17BB4		HCD	1	0	1	1		12794190				340.967	1.44479e-28	8.00444e-35	1	46.1587	120	3	653.665	1958.98	-0.402273	40.3298	11386	11386	MS2	19/62	ys151127_21.raw
			High	KEVMQEVAqLSQFDEELYK	Unambiguous	2	2	2.2492e-10	A0A023EUD5;Q17BB4	Q9(Deamidated)	HCD	1	0	1	1		1.8335e+07				316.942	2.0364e-27	2.02193e-32	1	58.7542	120	3	772.379	2315.12	5.34444	42.0547	11977	11977	MS2	16/70	ys151127_21.raw
			High	GYTPLYTPFFmR	Unambiguous	2	2	2.2492e-10	A0A023EUD5;Q17BB4	M11(Oxidation)	HCD	1	0	1	1		4.15987e+07				305.053	4.41114e-26	3.12415e-31	0	37.6856	120	2	754.866	1508.72	-0.0845797	42.5729	12155	12155	MS2	12/32	ys151127_21.raw
			High	YLIATSEQPIAAYHRDEWIPEASLPIK	Unambiguous	2	2	2.2492e-10	A0A023EUD5;Q17BB4		HCD	1	0	1	1		1.0077e+07				303.498	3.14403e-27	4.46849e-31	1	66.4322	120	3	1037.88	3111.62	2.62976	41.0674	11642	11642	MS2	16/102	ys151127_21.raw
			High	KLDLEAWFAGSGAFR	Unambiguous	2	2	2.2492e-10	A0A023EUD5;Q17BB4		HCD	1	0	1	1		117082256				293.984	1.18771e-25	3.9958e-30	1	14.2869	120	3	556.623	1667.86	0.614796	46.1109	13375	13375	MS2	16/54	ys151127_21.raw
			High	YLIATSEQPIAAYHR	Unambiguous	2	2	2.2492e-10	A0A023EUD5;Q17BB4		HCD	1	0	1	1		91226923				285.101	1.438e-23	3.08941e-29	0	36.8605	120	3	578.307	1732.91	2.0932	28.5678	7490	7490	MS2	16/54	ys151127_21.raw
			High	FKDVGLVDTVIEQDGEWR	Unambiguous	2	2	2.2492e-10	A0A023EUD5;Q17BB4		HCD	1	0	1	1		64421827				283.644	1.86672e-23	4.32151e-29	1	40.2518	120	3	702.686	2106.04	-2.95329	41.0805	11647	11647	MS2	16/66	ys151127_21.raw
			High	YLIATSEQPIAAYHR	Unambiguous	2	2	2.2492e-10	A0A023EUD5;Q17BB4		HCD	1	0	1	1		1.70921e+06				272.434	2.66622e-22	5.70928e-28	0		120	2	866.954	1732.9	-0.329306	28.7126	7538	7538	MS2	11/27	ys151127_21.raw
			High	DEWIPEASLPIK	Unambiguous	2	2	2.2492e-10	A0A023EUD5;Q17BB4		HCD	1	0	1	1		7.996e+07				268.361	2.35104e-24	1.45846e-27	0	10.1418	120	2	699.37	1397.73	0.834282	42.4854	12123	12123	MS2	11/21	ys151127_21.raw
			High	YSHVDLIVMIDGMnGEK	Unambiguous	2	2	2.2492e-10	A0A023EUD5;Q17BB4	N14(Deamidated)	HCD	1	0	1	1		1.52509e+07				266.803	1.06455e-20	2.08771e-27	0	78.0346	120	3	641.307	1921.91	1.44484	41.9673	11946	11946	MS2	15/62	ys151127_21.raw
			High	EVmQEVAQLSQFDEELYK	Unambiguous	2	2	2.2492e-10	A0A023EUD5;Q17BB4	M3(Oxidation)	HCD	1	0	1	1		37628430				265.553	4.97044e-23	2.78441e-27	0	71.5516	120	3	734.681	2202.03	0.281036	42.3608	12081	12081	MS2	16/100	ys151127_21.raw
			High	YSHVDLIVMIDGMnGEK	Unambiguous	2	2	2.2492e-10	A0A023EUD5;Q17BB4	N14(Deamidated)	HCD	1	0	1	1		5.6481e+06				262.7	2.00385e-23	5.37082e-27	0	37.0165	120	3	641.308	1921.91	3.63611	43.044	12320	12320	MS2	14/62	ys151127_21.raw
			High	ELVScSNcLDYQAR	Unambiguous	2	2	2.2492e-10	A0A023EUD5;Q17BB4	C5(Carbamidomethyl); C8(Carbamidomethyl)	HCD	1	0	1	1		1.46731e+07				244.421	9.5507e-22	3.61358e-25	0	9.82568	120	3	572.255	1714.75	-0.697174	26.4061	6803	6803	MS2	12/50	ys151127_21.raw
			High	FNADNFNK	Unambiguous	2	2	2.2492e-10	A0A023EUD5;Q17BB4		HCD	1	0	1	1		1.47661e+08				239.627	3.09347e-20	1.08975e-24	0	0	117	2	485.224	969.44	-2.22405	18.898	4443	4443	MS2	11/13	ys151127_21.raw
			High	YSHVDLIVMIDGMNGEK	Unambiguous	2	2	2.2492e-10	A0A023EUD5;Q17BB4		HCD	1	0	1	1		2.25602e+07				239.168	1.88173e-18	1.21122e-24	0	38.2853	120	3	640.979	1920.92	1.7353	41.3705	11741	11741	MS2	13/62	ys151127_21.raw
			High	KmnAAVDFVHMLNATMcATTR	Unambiguous	2	2	2.2492e-10	A0A023EUD5;Q17BB4	M2(Oxidation); N3(Deamidated); C17(Carbamidomethyl)	HCD	1	0	1	1						236.988	6.75247e-18	2.00064e-24	1	56.8718	120	3	800.377	2399.12	7.72648	42.3739	12086	12086	MS2	16/118	ys151127_21.raw
			High	GYTPLYTPFFMR	Unambiguous	2	2	2.2492e-10	A0A023EUD5;Q17BB4		HCD	1	0	1	1		140409279				234.813	1.04452e-19	3.30179e-24	0	2.80024	101	2	746.869	1492.73	0.678608	46.6666	13565	13565	MS2	12/21	ys151127_21.raw
			High	VVNIVSGALNHAASK	Unambiguous	2	2	2.2492e-10	A0A023EUD5;Q17BB4		HCD	1	0	1	1		3.36757e+08				230.191	5.95245e-21	9.56986e-24	0	32.4007	120	3	493.948	1479.83	0.0707831	26.1019	6708	6708	MS2	13/54	ys151127_21.raw
			High	VEQFVLTSPHDNK	Unambiguous	2	2	2.2492e-10	A0A023EUD5;Q17BB4		HCD	1	0	1	1		2.12162e+08				223.711	9.4423e-20	4.25521e-23	0	52.5224	120	3	505.262	1513.77	4.87854	22.9928	5711	5711	MS2	13/46	ys151127_21.raw
			High	YAGLSTcFR	Unambiguous	2	2	2.2492e-10	A0A023EUD5;Q17BB4	C7(Carbamidomethyl)	HCD	1	0	1	1		1.90825e+08				223.004	3.76523e-20	5.00696e-23	0	14.1126	120	2	537.756	1074.5	0.667126	26.7593	6915	6915	MS2	10/15	ys151127_21.raw
			High	VVNIVSGALnHAASK	Unambiguous	2	2	2.2492e-10	A0A023EUD5;Q17BB4	N10(Deamidated)	HCD	1	0	1	1		1.49577e+07				219.227	3.20064e-17	1.19485e-22	0	58.0113	120	3	494.276	1480.81	1.24056	24.2284	6109	6109	MS2	13/54	ys151127_21.raw
		High		ELVScSNcLDYQAR	Unambiguous	2	2	2.2492e-10	A0A023EUD5;Q17BB4	C5(Carbamidomethyl); C8(Carbamidomethyl)	HCD	1	0	1	1		1.7326e+08		102.58	1.58777e-08				0	0	120	2	857.881	1714.75	0.983592	26.3327	6779	6779	MS2	12/132	ys151127_21.raw
		High		ELVScSncLDYQAR	Unambiguous	2	2	2.2492e-10	A0A023EUD5;Q17BB4	C5(Carbamidomethyl); N7(Deamidated); C8(Carbamidomethyl)	HCD	1	0	1	1		6.44357e+06		88.36	2.75205e-07				0	35.374	120	2	858.374	1715.74	2.68636	27.566	7171	7171	MS2	9/132	ys151127_21.raw
		High		EVMQEVAQLSQFDEELYK	Unambiguous	2	2	2.2492e-10	A0A023EUD5;Q17BB4		HCD	1	0	1	1		4.43912e+07		87.01	1.41089e-06				0	7.73499	120	2	1093.52	2186.03	-3.1258	47.505	13850	13850	MS2	14/192	ys151127_21.raw
		High		VIcAILETHQTETGVK	Unambiguous	2	2	2.2492e-10	A0A023EUD5;Q17BB4	C3(Carbamidomethyl)	HCD	1	0	1	1		2.85931e+07		82.76	7.33319e-07				0	0	120	2	899.975	1798.94	3.11022	25.4917	6516	6516	MS2	13/144	ys151127_21.raw
		High		EVMQEVAQLSQFDEELYK	Unambiguous	2	2	2.2492e-10	A0A023EUD5;Q17BB4		HCD	1	0	1	1		1.2454e+08		74.49	1.89107e-05				0	28.0962	120	3	729.349	2186.03	0.581488	47.4607	13834	13834	MS2	15/192	ys151127_21.raw
		High		YLIATSEQPIAAYHR	Unambiguous	2	2	2.2492e-10	A0A023EUD5;Q17BB4		HCD	1	0	1	1		1.70921e+06		65.05	8.74052e-05				0		120	2	866.954	1732.9	-0.329306	28.7126	7538	7538	MS2	8/140	ys151127_21.raw
		High		EVmQEVAQLSQFDEELYK	Unambiguous	2	2	2.2492e-10	A0A023EUD5;Q17BB4	M3(Oxidation)	HCD	1	0	1	1				59.51	0.000875233				0	29.2191	120	2	1101.52	2202.03	0.203989	42.3335	12072	12072	MS2	11/192	ys151127_21.raw
		High		FKDVGLVDTVIEQDGEWRK	Unambiguous	2	2	2.2492e-10	A0A023EUD5;Q17BB4		HCD	1	0	1	1		27809242		58.85	0.00120869				2	4.4084	120	3	745.387	2234.15	0.0575587	36.7935	10165	10165	MS2	12/212	ys151127_21.raw
		High		VVNIVSGALNHAASK	Unambiguous	2	2	2.2492e-10	A0A023EUD5;Q17BB4		HCD	1	0	1	1		3.36757e+08		58.14	8.80103e-05				0	11.0279	120	3	493.948	1479.83	0.0707831	25.5913	6548	6548	MS2	10/160	ys151127_21.raw
		High		KEVMQEVAQLSqFDEELYK	Unambiguous	2	2	2.2492e-10	A0A023EUD5;Q17BB4	Q12(Deamidated)	HCD	1	0	1	1		1.8335e+07		50.81	0.00539486				1	58.7542	120	3	772.379	2315.12	5.34444	42.0547	11977	11977	MS2	13/216	ys151127_21.raw
		High		ELVScSNcLDYQAR	Unambiguous	2	2	2.2492e-10	A0A023EUD5;Q17BB4	C5(Carbamidomethyl); C8(Carbamidomethyl)	HCD	1	0	1	1		1.46731e+07		49.48	0.00319448				0	9.82568	120	3	572.255	1714.75	-0.697174	26.4061	6803	6803	MS2	7/132	ys151127_21.raw
		High		FNADNFNK	Unambiguous	2	2	2.2492e-10	A0A023EUD5;Q17BB4		HCD	1	0	1	1		1.47661e+08		46.69	0.00116038				0	0	117	2	485.224	969.44	-2.22405	18.898	4443	4443	MS2	5/80	ys151127_21.raw
		High		YAGLSTcFR	Unambiguous	2	2	2.2492e-10	A0A023EUD5;Q17BB4	C7(Carbamidomethyl)	HCD	1	0	1	1		1.90825e+08		45.72	0.00844742				0	14.1126	120	2	537.756	1074.5	0.667126	26.7593	6915	6915	MS2	5/64	ys151127_21.raw
		High		GYTPLYTPFFMR	Unambiguous	2	2	2.2492e-10	A0A023EUD5;Q17BB4		HCD	1	0	1	1		140409279		44.33	0.0108738				0	2.80024	101	2	746.869	1492.73	0.678608	46.6666	13565	13565	MS2	6/88	ys151127_21.raw
	High			FKDVGLVDTVIEQDGEWRK	Unambiguous	2	2	2.2492e-10	A0A023EUD5;Q17BB4		HCD	1	0	1	1		27809242	7.72954						2	4.4084	120	3	745.387	2234.15	0.0575587	36.7935	10165	10165	MS2	0/0	ys151127_21.raw
	High			EVMQEVAQLSQFDEELYK	Unambiguous	2	2	2.2492e-10	A0A023EUD5;Q17BB4		HCD	1	0	1	1		4.43912e+07	5.87554						0	7.73499	120	2	1093.52	2186.03	-3.1258	47.505	13850	13850	MS2	0/0	ys151127_21.raw
	High			KEVMQEVAQLSqFDEELYK	Unambiguous	2	2	2.2492e-10	A0A023EUD5;Q17BB4	Q12(Deamidated)	HCD	1	0	1	1		1.8335e+07	4.8844						1	58.7542	120	3	772.379	2315.12	5.34444	42.0547	11977	11977	MS2	0/0	ys151127_21.raw
	High			EVmQEVAQLSQFDEELYK	Unambiguous	2	2	2.2492e-10	A0A023EUD5;Q17BB4	M3(Oxidation)	HCD	1	0	1	1		37628430	4.72698						0	71.5516	120	3	734.681	2202.03	0.281036	42.3608	12081	12081	MS2	0/0	ys151127_21.raw
	High			EVMQEVAQLSQFDEELYK	Unambiguous	2	2	2.2492e-10	A0A023EUD5;Q17BB4		HCD	1	0	1	1		1.2454e+08	4.54504						0	28.0962	120	3	729.349	2186.03	0.581488	47.4607	13834	13834	MS2	0/0	ys151127_21.raw
	High			VIcAILETHQTETGVK	Unambiguous	2	2	2.2492e-10	A0A023EUD5;Q17BB4	C3(Carbamidomethyl)	HCD	1	0	1	1		2.24995e+08	4.471						0	32.7837	25	3	600.318	1798.94	0.727765	25.5347	6529	6529	MS2	0/0	ys151127_21.raw
	High			VVNIVSGALNHAASK	Unambiguous	2	2	2.2492e-10	A0A023EUD5;Q17BB4		HCD	1	0	1	1		3.36757e+08	4.32754						0	11.0279	120	3	493.948	1479.83	0.0707831	25.5913	6548	6548	MS2	0/0	ys151127_21.raw
	High			DVGLVDTVIEQDGEWRK	Unambiguous	2	2	2.2492e-10	A0A023EUD5;Q17BB4		HCD	1	0	1	1		12794190	4.24422						1	46.1587	120	3	653.665	1958.98	-0.402273	40.3298	11386	11386	MS2	0/0	ys151127_21.raw
	High			VIcAILETHQTETGVK	Unambiguous	2	2	2.2492e-10	A0A023EUD5;Q17BB4	C3(Carbamidomethyl)	HCD	1	0	1	1		2.85931e+07	4.15595						0	0	120	2	899.975	1798.94	3.11022	25.4917	6516	6516	MS2	0/0	ys151127_21.raw
	High			ELVScSNcLDYQAR	Unambiguous	2	2	2.2492e-10	A0A023EUD5;Q17BB4	C5(Carbamidomethyl); C8(Carbamidomethyl)	HCD	1	0	1	1		1.7326e+08	3.98618						0	0	120	2	857.881	1714.75	0.983592	26.3327	6779	6779	MS2	0/0	ys151127_21.raw
	High			KLDLEAWFAGSGAFR	Unambiguous	2	2	2.2492e-10	A0A023EUD5;Q17BB4		HCD	1	0	1	1		117082256	3.79422						1	14.2869	120	3	556.623	1667.86	0.614796	46.1109	13375	13375	MS2	0/0	ys151127_21.raw
	High			FKDVGLVDTVIEQDGEWR	Unambiguous	2	2	2.2492e-10	A0A023EUD5;Q17BB4		HCD	1	0	1	1		64421827	3.75443						1	40.2518	120	3	702.686	2106.04	-2.95329	41.0805	11647	11647	MS2	0/0	ys151127_21.raw
	High			YSHVDLIVMIDGMnGEK	Unambiguous	2	2	2.2492e-10	A0A023EUD5;Q17BB4	N14(Deamidated)	HCD	1	0	1	1		1.52509e+07	3.74649						0	78.0346	120	3	641.307	1921.91	1.44484	41.9673	11946	11946	MS2	0/0	ys151127_21.raw
	High			MnAAVDFVHMLNATMcATTR	Unambiguous	2	2	2.2492e-10	A0A023EUD5;Q17BB4	N2(Deamidated); C16(Carbamidomethyl)	HCD	1	0	1	1		1.66541e+07	3.71287						0	70.7548	120	3	752.346	2255.02	6.99343	50.1359	14741	14741	MS2	0/0	ys151127_21.raw
	High			ELVScSncLDYQAR	Unambiguous	2	2	2.2492e-10	A0A023EUD5;Q17BB4	C5(Carbamidomethyl); N7(Deamidated); C8(Carbamidomethyl)	HCD	1	0	1	1		6.44357e+06	3.35387						0	35.374	120	2	858.374	1715.74	2.68636	27.566	7171	7171	MS2	0/0	ys151127_21.raw
	High			MNAAVDFVHMLNATmcATTR	Unambiguous	2	2	2.2492e-10	A0A023EUD5;Q17BB4	M15(Oxidation); C16(Carbamidomethyl)	HCD	1	0	1	1		8855547	3.32472						0	84.2836	120	3	757.347	2270.03	3.59787	42.8848	12263	12263	MS2	0/0	ys151127_21.raw
	High			DEWIPEASLPIK	Unambiguous	2	2	2.2492e-10	A0A023EUD5;Q17BB4		HCD	1	0	1	1		7.996e+07	3.27639						0	10.1418	120	2	699.37	1397.73	0.834282	42.4854	12123	12123	MS2	0/0	ys151127_21.raw
	High			YLIATSEQPIAAYHR	Unambiguous	2	2	2.2492e-10	A0A023EUD5;Q17BB4		HCD	1	0	1	1		91226923	3.22342						0	36.8605	120	3	578.307	1732.91	2.0932	28.5678	7490	7490	MS2	0/0	ys151127_21.raw
	High			YSHVDLIVMIDGMnGEK	Unambiguous	2	2	2.2492e-10	A0A023EUD5;Q17BB4	N14(Deamidated)	HCD	1	0	1	1		5.6481e+06	3.21183						0	37.0165	120	3	641.308	1921.91	3.63611	43.044	12320	12320	MS2	0/0	ys151127_21.raw
	High			VVNIVSGALNHAASK	Unambiguous	2	2	2.2492e-10	A0A023EUD5;Q17BB4		HCD	1	0	1	1		3.36757e+08	3.16801						0	32.4007	120	3	493.948	1479.83	0.0707831	26.1019	6708	6708	MS2	0/0	ys151127_21.raw
	High			YSHVDLIVMIDGMNGEK	Unambiguous	2	2	2.2492e-10	A0A023EUD5;Q17BB4		HCD	1	0	1	1		2.25602e+07	3.13219						0	38.2853	120	3	640.979	1920.92	1.7353	41.3705	11741	11741	MS2	0/0	ys151127_21.raw
	High			EVmQEVAQLSQFDEELYK	Unambiguous	2	2	2.2492e-10	A0A023EUD5;Q17BB4	M3(Oxidation)	HCD	1	0	1	1			3.12619						0	29.2191	120	2	1101.52	2202.03	0.203989	42.3335	12072	12072	MS2	0/0	ys151127_21.raw
	High			GYTPLYTPFFMR	Unambiguous	2	2	2.2492e-10	A0A023EUD5;Q17BB4		HCD	1	0	1	1		140409279	3.10617						0	2.80024	101	2	746.869	1492.73	0.678608	46.6666	13565	13565	MS2	0/0	ys151127_21.raw
	High			YLIATSEQPIAAYHRDEWIPEASLPIK	Unambiguous	2	2	2.2492e-10	A0A023EUD5;Q17BB4		HCD	1	0	1	1		1.0077e+07	3.06935						1	66.4322	120	3	1037.88	3111.62	2.62976	41.0674	11642	11642	MS2	0/0	ys151127_21.raw
	High			FNADNFNK	Unambiguous	2	2	2.2492e-10	A0A023EUD5;Q17BB4		HCD	1	0	1	1		1.47661e+08	2.88215						0	0	117	2	485.224	969.44	-2.22405	18.898	4443	4443	MS2	0/0	ys151127_21.raw
	High			VVNIVSGALnHAASK	Unambiguous	2	2	2.2492e-10	A0A023EUD5;Q17BB4	N10(Deamidated)	HCD	1	0	1	1		1.49577e+07	2.819						0	58.0113	120	3	494.276	1480.81	1.24056	24.2284	6109	6109	MS2	0/0	ys151127_21.raw
	High			TEEGVSDEKYLIATSEqPIAAYHR	Unambiguous	1	1	1.1246e-10	Q17BB4	Q17(Deamidated)	HCD	1	0	1	1			2.79438						1	50.3076	120	3	903.444	2708.32	4.66889	32.563	8741	8741	MS2	0/0	ys151127_21.raw
A0A023EUL5	Putative dihydrolipoamide dehydrogenase OS=Aedes albopictus PE=2 SV=1 - [A0A023EUL5_AEDAL]	50.86	1	2	19	66	1.43358e+08	0.0161221	84.3503	46.83	17	22	910.622	35.89	13	17	9266.68	50.86	19	27	521	56.6021	7.25439
	Sequest HT	Mascot	MS Amanda	Sequence	PSM Ambiguity	# Proteins	# Protein Groups	#VALUE!	Protein Group Accessions	Modifications	Activation Type	ΔScore	ΔCn	Rank	Search Engine Rank	QuanResultID	Precursor Area	XCorr	IonScore	Exp Value	Amanda Score	E-Value	P-Value	# Missed Cleavages	Isolation Interference [%]	Ion Inject Time [ms]	Charge	m/z [Da]	MH+ [Da]	ΔM [ppm]	RT [min]	First Scan	Last Scan	MS Order	Ions Matched	Spectrum File
			High	YRSDDGTEGSDVYDTVLFAIGR	Unambiguous	3	2	2.2492e-10	A0A023EUL5;Q17GT4		HCD	1	0	1	1		48577399				582.263	1.4619e-52	5.93886e-59	1	9.50499	120	3	812.714	2436.13	-1.66526	46.8029	13612	13612	MS2	30/82	ys151127_21.raw
			High	SDDGTEGSDVYDTVLFAIGR	Unambiguous	3	2	2.2492e-10	A0A023EUL5;Q17GT4		HCD	1	0	1	1		1.39382e+07				565.8	8.55654e-54	2.63035e-57	0	23.6414	120	2	1058.99	2116.96	-1.93347	52.1934	15440	15440	MS2	23/37	ys151127_21.raw
			High	SDKLDVDSFETTNVPNIFAVGDVLYK	Unambiguous	3	2	2.2492e-10	A0A023EUL5;Q17GT4		HCD	1	0	1	1		8.37502e+07				545.789	9.31269e-49	2.63714e-55	1	71.8361	120	3	962.818	2886.44	-0.4372	51.6415	15249	15249	MS2	28/98	ys151127_21.raw
			High	ENFDYDLVVIGGGSGGLAcAK	Unambiguous	2	2	2.2492e-10	A0A023EUL5;Q17GT4	C19(Carbamidomethyl)	HCD	1	0	1	1		1.78379e+07				514.849	8.05328e-48	3.27449e-52	0	0	120	2	1071.52	2142.02	2.5431	43.7153	12550	12550	MS2	21/39	ys151127_21.raw
			High	DNIEVYHAYYKPTEFFVPQK	Unambiguous	1	1	1.1246e-10	A0A023EUL5		HCD	1	0	1	1		2.10302e+07				497.34	1.99132e-44	1.84502e-50	0	14.2572	120	3	830.077	2488.22	-0.238609	36.5658	10085	10085	MS2	25/74	ys151127_21.raw
			High	TLVVGAGYIGLEcAGFLK	Unambiguous	3	2	2.2492e-10	A0A023EUL5;Q17GT4	C13(Carbamidomethyl)	HCD	1	0	1	1		3.68967e+07				404.143	1.05571e-36	3.85224e-41	0	13.8945	120	2	934.504	1868	1.49205	47.3017	13781	13781	MS2	17/33	ys151127_21.raw
			High	GFDQQMATMVGDAMVEK	Unambiguous	3	2	2.2492e-10	A0A023EUL5;Q17GT4		HCD	1	0	1	1		1.10093e+07				402.552	1.21516e-37	5.55628e-41	0	0	120	2	929.412	1857.82	-0.947091	43.5148	12482	12482	MS2	15/31	ys151127_21.raw
			High	LDQAGVVTAEGGK	Unambiguous	3	2	2.2492e-10	A0A023EUL5;Q17GT4		HCD	1	0	1	1		4.56017e+07				359.177	2.16844e-33	1.20872e-36	0	4.39992	120	2	622.827	1244.65	-0.540526	18.0166	4167	4167	MS2	17/23	ys151127_21.raw
			High	RPELTPVAIHAGR	Unambiguous	3	2	2.2492e-10	A0A023EUL5;Q17GT4		HCD	1	0	1	1		141627199				358.797	1.0086e-32	1.31929e-36	0	70.256	120	3	472.941	1416.81	0.596198	19.3153	4572	4572	MS2	17/46	ys151127_21.raw
			High	SDDGTEGSDVYDTVLFAIGR	Unambiguous	3	2	2.2492e-10	A0A023EUL5;Q17GT4		HCD	1	0	1	1		10985321				355.944	8.13889e-33	2.5442e-36	0	11.148	120	3	706.328	2116.97	1.8371	52.1986	15442	15442	MS2	18/74	ys151127_21.raw
			High	TAcTGDLKLDQAGVVTAEGGK	Unambiguous	1	1	1.1246e-10	A0A023EUL5	C3(Carbamidomethyl)	HCD	1	0	1	1		7.62899e+07				349.039	5.68062e-32	1.24767e-35	1	69.4044	120	3	697.685	2091.04	1.49637	26.1295	6716	6716	MS2	18/78	ys151127_21.raw
			High	ENFDYDLVVIGGGSGGLAcAK	Unambiguous	2	2	2.2492e-10	A0A023EUL5;Q17GT4	C19(Carbamidomethyl)	HCD	1	0	1	1		6.84237e+06				348.271	7.19007e-31	1.489e-35	0	12.8848	120	3	714.677	2142.02	-0.14163	43.7694	12569	12569	MS2	19/78	ys151127_21.raw
			High	YRSDDGTEGSDVYDTVLFAIGR	Unambiguous	3	2	2.2492e-10	A0A023EUL5;Q17GT4		HCD	1	0	1	1						335.632	1.73535e-30	2.73412e-34	1	27.2386	120	3	812.718	2436.14	3.29545	47.4738	13839	13839	MS2	14/82	ys151127_21.raw
			High	GFGYDATVmVR	Unambiguous	3	2	2.2492e-10	A0A023EUL5;Q17GT4	M9(Oxidation)	HCD	1	0	1	1		1.37083e+07				326.998	1.91033e-30	1.99616e-33	0	7.64321	120	2	616.291	1231.57	-2.14971	28.002	7312	7312	MS2	16/29	ys151127_21.raw
			High	DAHNVVAVmK	Unambiguous	3	2	2.2492e-10	A0A023EUL5;Q17GT4	M9(Oxidation)	HCD	1	0	1	1		3.95562e+06				296.396	1.20844e-27	2.29305e-30	0	0	120	2	550.282	1099.56	-0.176696	12.394	2434	2434	MS2	13/26	ys151127_21.raw
			High	NTVGIHPTVAEEFTR	Unambiguous	3	2	2.2492e-10	A0A023EUL5;Q17GT4		HCD	1	0	1	1		1.55795e+08				285.456	8.17703e-26	2.84716e-29	0	46.1831	120	3	557.622	1670.85	0.166645	27.1009	7023	7023	MS2	16/54	ys151127_21.raw
			High	NVVIAVGGRPR	Unambiguous	3	2	2.2492e-10	A0A023EUL5;Q17GT4		HCD	1	0	1	1		6.51943e+07				276.006	2.33265e-26	2.50823e-28	0	38.8627	120	3	379.899	1137.68	-1.94675	17.9088	4134	4134	MS2	15/38	ys151127_21.raw
			High	VAVLDFVKPSPR	Unambiguous	3	2	2.2492e-10	A0A023EUL5;Q17GT4		HCD	1	0	1	1		132652128				268.295	1.21883e-24	1.48097e-27	0	31.4708	49	3	443.263	1327.77	0.917677	31.2897	8346	8346	MS2	13/42	ys151127_21.raw
			High	LMHQASLLGEAIHDAQPYGWK	Unambiguous	3	2	2.2492e-10	A0A023EUL5;Q17GT4		HCD	1	0	1	1		4.66965e+06				263.199	2.99419e-23	4.78688e-27	0	53.9975	120	3	789.061	2365.17	-3.01288	38.4692	10746	10746	MS2	13/78	ys151127_21.raw
			High	KVEYVnGLGYFK	Unambiguous	3	2	2.2492e-10	A0A023EUL5;Q17GT4	N6(Deamidated)	HCD	1	0	1	1		4.88869e+06				260.45	3.09432e-23	9.01609e-27	1	28.1322	120	2	709.373	1417.74	1.21697	31.0767	8282	8282	MS2	12/21	ys151127_21.raw
			High	HDWATLTESVQNHIK	Unambiguous	3	2	2.2492e-10	A0A023EUL5;Q17GT4		HCD	1	0	1	1		20308757				254.918	1.33883e-19	3.22274e-26	0	35.0812	120	3	593.633	1778.88	0.704731	29.9313	7924	7924	MS2	15/54	ys151127_21.raw
			High	DAHNVVAVMK	Unambiguous	3	2	2.2492e-10	A0A023EUL5;Q17GT4		HCD	1	0	1	1		2.32985e+07				252.691	7.86793e-23	5.38162e-26	0	42.4868	120	3	361.859	1083.56	0.0441531	18.3872	4286	4286	MS2	11/34	ys151127_21.raw
			High	NVVIAVGGRPR	Unambiguous	3	2	2.2492e-10	A0A023EUL5;Q17GT4		HCD	1	0	1	1		4.11957e+07				246.604	1.79224e-23	2.18566e-25	0	0	120	2	569.346	1137.68	-0.379119	17.9062	4133	4133	MS2	11/19	ys151127_21.raw
			High	DAHNVVAVmK	Unambiguous	3	2	2.2492e-10	A0A023EUL5;Q17GT4	M9(Oxidation)	HCD	1	0	1	1		9.05318e+06				242.256	3.52172e-22	5.94886e-25	0	32.7904	120	3	367.191	1099.56	1.03227	12.4374	2449	2449	MS2	14/52	ys151127_21.raw
			High	GFGYDATVMVR	Unambiguous	3	2	2.2492e-10	A0A023EUL5;Q17GT4		HCD	1	0	1	1		3.27858e+07				227.203	2.15353e-20	1.9041e-23	0	30.6716	120	2	608.296	1215.58	1.77295	32.3929	8688	8688	MS2	9/19	ys151127_21.raw
			High	VEYVnGLGYFK	Unambiguous	3	2	2.2492e-10	A0A023EUL5;Q17GT4	N5(Deamidated)	HCD	1	0	1	1		11953339				224.541	8.54034e-20	3.51454e-23	0	31.4155	120	2	645.326	1289.64	2.85176	36.7314	10144	10144	MS2	9/19	ys151127_21.raw
			High	TLVVGAGYIGLEcAGFLK	Unambiguous	3	2	2.2492e-10	A0A023EUL5;Q17GT4	C13(Carbamidomethyl)	HCD	1	0	1	1		3.86304e+06				222.072	1.70004e-18	6.20634e-23	0	14.1661	120	3	623.339	1868	1.19078	47.4234	13822	13822	MS2	13/66	ys151127_21.raw
		High		SDDGTEGSDVYDTVLFAIGR	Unambiguous	3	2	2.2492e-10	A0A023EUL5;Q17GT4		HCD	1	0	1	1		1.39382e+07		114.58	2.01652e-09				0	23.6414	120	2	1058.99	2116.96	-1.93347	52.1934	15440	15440	MS2	12/152	ys151127_21.raw
		High		ENFDYDLVVIGGGSGGLAcAK	Unambiguous	2	2	2.2492e-10	A0A023EUL5;Q17GT4	C19(Carbamidomethyl)	HCD	1	0	1	1		1.78379e+07		95.67	1.36133e-07				0	0	120	2	1071.52	2142.02	2.5431	43.7153	12550	12550	MS2	15/236	ys151127_21.raw
		High		LDQAGVVTAEGGK	Unambiguous	3	2	2.2492e-10	A0A023EUL5;Q17GT4		HCD	1	0	1	1		4.56017e+07		86.38	5.54417e-07				0	4.39992	120	2	622.827	1244.65	-0.540526	18.0166	4167	4167	MS2	10/136	ys151127_21.raw
		High		GFDQQMATMVGDAMVEK	Unambiguous	3	2	2.2492e-10	A0A023EUL5;Q17GT4		HCD	1	0	1	1		1.10093e+07		80.55	9.81929e-07				0	0	120	2	929.412	1857.82	-0.947091	43.5148	12482	12482	MS2	9/180	ys151127_21.raw
		High		YRSDDGTEGSDVYDTVLFAIGR	Unambiguous	3	2	2.2492e-10	A0A023EUL5;Q17GT4		HCD	1	0	1	1		48577399		80.44	6.65719e-06				1	9.50499	120	3	812.714	2436.13	-1.66526	46.8029	13612	13612	MS2	9/248	ys151127_21.raw
		High		KVEYVnGLGYFK	Unambiguous	3	2	2.2492e-10	A0A023EUL5;Q17GT4	N6(Deamidated)	HCD	1	0	1	1		4.88869e+06		69.01	3.33853e-05				1	28.1322	120	2	709.373	1417.74	1.21697	31.0767	8282	8282	MS2	8/132	ys151127_21.raw
		High		YRSDDGTEGSDVYDTVLFAIGR	Unambiguous	3	2	2.2492e-10	A0A023EUL5;Q17GT4		HCD	1	0	1	1				65.1	0.000240533				1	27.2386	120	3	812.718	2436.14	3.29545	47.4738	13839	13839	MS2	8/248	ys151127_21.raw
		High		ENFDYDLVVIGGGSGGLAcAK	Unambiguous	2	2	2.2492e-10	A0A023EUL5;Q17GT4	C19(Carbamidomethyl)	HCD	1	0	1	1		6.84237e+06		63.49	0.000189002				0	12.8848	120	3	714.677	2142.02	-0.14163	43.7694	12569	12569	MS2	11/236	ys151127_21.raw
		High		TAcTGDLKLDQAGVVTAEGGK	Unambiguous	1	1	1.1246e-10	A0A023EUL5	C3(Carbamidomethyl)	HCD	1	0	1	1		7.62899e+07		63.25	0.000151834				1	69.4044	120	3	697.685	2091.04	1.49637	26.1295	6716	6716	MS2	8/212	ys151127_21.raw
		High		TLVVGAGYIGLEcAGFLK	Unambiguous	3	2	2.2492e-10	A0A023EUL5;Q17GT4	C13(Carbamidomethyl)	HCD	1	0	1	1		3.68967e+07		60.62	0.000153626				0	13.8945	120	2	934.504	1868	1.49205	47.3017	13781	13781	MS2	13/136	ys151127_21.raw
		High		SDKLDVDSFETTNVPNIFAVGDVLYK	Unambiguous	3	2	2.2492e-10	A0A023EUL5;Q17GT4		HCD	1	0	1	1		8.37502e+07		59.37	0.000958244				1	71.8361	120	3	962.818	2886.44	-0.4372	51.6415	15249	15249	MS2	20/292	ys151127_21.raw
		High		SDDGTEGSDVYDTVLFAIGR	Unambiguous	3	2	2.2492e-10	A0A023EUL5;Q17GT4		HCD	1	0	1	1		10985321		58.94	0.000733378				0	11.148	120	3	706.328	2116.97	1.8371	52.1986	15442	15442	MS2	17/152	ys151127_21.raw
		High		NVVIAVGGRPR	Unambiguous	3	2	2.2492e-10	A0A023EUL5;Q17GT4		HCD	1	0	1	1		4.11957e+07		53.8	5.56521e-05				0	0	120	2	569.346	1137.68	-0.379119	17.9062	4133	4133	MS2	7/120	ys151127_21.raw
		High		GFGYDATVMVR	Unambiguous	3	2	2.2492e-10	A0A023EUL5;Q17GT4		HCD	1	0	1	1		3.27858e+07		51.38	0.000525457				0	30.6716	120	2	608.296	1215.58	1.77295	32.3929	8688	8688	MS2	6/80	ys151127_21.raw
		High		NTVGIHPTVAEEFTR	Unambiguous	3	2	2.2492e-10	A0A023EUL5;Q17GT4		HCD	1	0	1	1		1.55795e+08		47.91	0.00261886				0	46.1831	120	3	557.622	1670.85	0.166645	27.1009	7023	7023	MS2	8/168	ys151127_21.raw
		High		RPELTPVAIHAGR	Unambiguous	3	2	2.2492e-10	A0A023EUL5;Q17GT4		HCD	1	0	1	1		141627199		41.1	0.00505725				0	70.256	120	3	472.941	1416.81	0.596198	19.3153	4572	4572	MS2	11/144	ys151127_21.raw
		High		GFGYDATVmVR	Unambiguous	3	2	2.2492e-10	A0A023EUL5;Q17GT4	M9(Oxidation)	HCD	1	0	1	1		1.37083e+07		40.66	0.00934177				0	7.64321	120	2	616.291	1231.57	-2.14971	28.002	7312	7312	MS2	7/80	ys151127_21.raw
	High			YRSDDGTEGSDVYDTVLFAIGR	Unambiguous	3	2	2.2492e-10	A0A023EUL5;Q17GT4		HCD	1	0	1	1		48577399	5.27351						1	9.50499	120	3	812.714	2436.13	-1.66526	46.8029	13612	13612	MS2	0/0	ys151127_21.raw
	High			DNIEVYHAYYKPTEFFVPQK	Unambiguous	1	1	1.1246e-10	A0A023EUL5		HCD	1	0	1	1		2.10302e+07	4.8998						0	14.2572	120	3	830.077	2488.22	-0.238609	36.5658	10085	10085	MS2	0/0	ys151127_21.raw
	High			TAcTGDLKLDQAGVVTAEGGK	Unambiguous	1	1	1.1246e-10	A0A023EUL5	C3(Carbamidomethyl)	HCD	1	0	1	1		7.62899e+07	4.89129						1	69.4044	120	3	697.685	2091.04	1.49637	26.1295	6716	6716	MS2	0/0	ys151127_21.raw
	High			SDKLDVDSFETTNVPNIFAVGDVLYK	Unambiguous	3	2	2.2492e-10	A0A023EUL5;Q17GT4		HCD	1	0	1	1		8.37502e+07	4.62172						1	71.8361	120	3	962.818	2886.44	-0.4372	51.6415	15249	15249	MS2	0/0	ys151127_21.raw
	High			ENFDYDLVVIGGGSGGLAcAK	Unambiguous	2	2	2.2492e-10	A0A023EUL5;Q17GT4	C19(Carbamidomethyl)	HCD	1	0	1	1		6.84237e+06	4.48376						0	12.8848	120	3	714.677	2142.02	-0.14163	43.7694	12569	12569	MS2	0/0	ys151127_21.raw
	High			SDDGTEGSDVYDTVLFAIGR	Unambiguous	3	2	2.2492e-10	A0A023EUL5;Q17GT4		HCD	1	0	1	1		1.39382e+07	4.32484						0	23.6414	120	2	1058.99	2116.96	-1.93347	52.1934	15440	15440	MS2	0/0	ys151127_21.raw
	High			ENFDYDLVVIGGGSGGLAcAK	Unambiguous	2	2	2.2492e-10	A0A023EUL5;Q17GT4	C19(Carbamidomethyl)	HCD	1	0	1	1		1.78379e+07	4.2097						0	0	120	2	1071.52	2142.02	2.5431	43.7153	12550	12550	MS2	0/0	ys151127_21.raw
	High			RPELTPVAIHAGR	Unambiguous	3	2	2.2492e-10	A0A023EUL5;Q17GT4		HCD	1	0	1	1		141627199	4.16883						0	70.256	120	3	472.941	1416.81	0.596198	19.3153	4572	4572	MS2	0/0	ys151127_21.raw
	High			LDQAGVVTAEGGK	Unambiguous	3	2	2.2492e-10	A0A023EUL5;Q17GT4		HCD	1	0	1	1		4.56017e+07	4.07855						0	4.39992	120	2	622.827	1244.65	-0.540526	18.0166	4167	4167	MS2	0/0	ys151127_21.raw
	High			VAVLDFVKPSPR	Unambiguous	3	2	2.2492e-10	A0A023EUL5;Q17GT4		HCD	1	0	1	1		132652128	4.03034						0	31.4708	49	3	443.263	1327.77	0.917677	31.2897	8346	8346	MS2	0/0	ys151127_21.raw
	High			GFDQQMATMVGDAMVEK	Unambiguous	3	2	2.2492e-10	A0A023EUL5;Q17GT4		HCD	1	0	1	1		1.10093e+07	3.96133						0	0	120	2	929.412	1857.82	-0.947091	43.5148	12482	12482	MS2	0/0	ys151127_21.raw
	High			HDWATLTESVQNHIK	Unambiguous	3	2	2.2492e-10	A0A023EUL5;Q17GT4		HCD	1	0	1	1		20308757	3.90575						0	35.0812	120	3	593.633	1778.88	0.704731	29.9313	7924	7924	MS2	0/0	ys151127_21.raw
	High			NTVGIHPTVAEEFTR	Unambiguous	3	2	2.2492e-10	A0A023EUL5;Q17GT4		HCD	1	0	1	1		1.55795e+08	3.90078						0	46.1831	120	3	557.622	1670.85	0.166645	27.1009	7023	7023	MS2	0/0	ys151127_21.raw
	High			NVVIAVGGRPR	Unambiguous	3	2	2.2492e-10	A0A023EUL5;Q17GT4		HCD	1	0	1	1		6.51943e+07	3.42082						0	38.8627	120	3	379.899	1137.68	-1.94675	17.9088	4134	4134	MS2	0/0	ys151127_21.raw
	High			TLVVGAGYIGLEcAGFLK	Unambiguous	3	2	2.2492e-10	A0A023EUL5;Q17GT4	C13(Carbamidomethyl)	HCD	1	0	1	1		3.68967e+07	3.39383						0	13.8945	120	2	934.504	1868	1.49205	47.3017	13781	13781	MS2	0/0	ys151127_21.raw
	High			SDDGTEGSDVYDTVLFAIGR	Unambiguous	3	2	2.2492e-10	A0A023EUL5;Q17GT4		HCD	1	0	1	1		10985321	3.24491						0	11.148	120	3	706.328	2116.97	1.8371	52.1986	15442	15442	MS2	0/0	ys151127_21.raw
	High			GFGYDATVMVR	Unambiguous	3	2	2.2492e-10	A0A023EUL5;Q17GT4		HCD	1	0	1	1		3.27858e+07	3.11656						0	30.6716	120	2	608.296	1215.58	1.77295	32.3929	8688	8688	MS2	0/0	ys151127_21.raw
	High			YRSDDGTEGSDVYDTVLFAIGR	Unambiguous	3	2	2.2492e-10	A0A023EUL5;Q17GT4		HCD	1	0	1	1			3.01851						1	27.2386	120	3	812.718	2436.14	3.29545	47.4738	13839	13839	MS2	0/0	ys151127_21.raw
	High			TLVVGAGYIGLEcAGFLK	Unambiguous	3	2	2.2492e-10	A0A023EUL5;Q17GT4	C13(Carbamidomethyl)	HCD	1	0	1	1		3.86304e+06	2.91768						0	14.1661	120	3	623.339	1868	1.19078	47.4234	13822	13822	MS2	0/0	ys151127_21.raw
	High			DAHNVVAVMK	Unambiguous	3	2	2.2492e-10	A0A023EUL5;Q17GT4		HCD	1	0	1	1		2.32985e+07	2.88191						0	42.4868	120	3	361.859	1083.56	0.0441531	18.3872	4286	4286	MS2	0/0	ys151127_21.raw
	High			KVEYVnGLGYFK	Unambiguous	3	2	2.2492e-10	A0A023EUL5;Q17GT4	N6(Deamidated)	HCD	1	0	1	1		4.88869e+06	2.84501						1	28.1322	120	2	709.373	1417.74	1.21697	31.0767	8282	8282	MS2	0/0	ys151127_21.raw
	High			NVVIAVGGRPR	Unambiguous	3	2	2.2492e-10	A0A023EUL5;Q17GT4		HCD	1	0	1	1		4.11957e+07	2.76082						0	0	120	2	569.346	1137.68	-0.379119	17.9062	4133	4133	MS2	0/0	ys151127_21.raw
	Sequest HT	Mascot	MS Amanda	Sequence	PSM Ambiguity	# Proteins	# Protein Groups	#VALUE!	Protein Group Accessions	Modifications	Activation Type	ΔScore	ΔCn	Rank	Search Engine Rank	QuanResultID	Precursor Area	XCorr	IonScore	Exp Value	Amanda Score	E-Value	P-Value	# Missed Cleavages	Isolation Interference [%]	Ion Inject Time [ms]	Charge	m/z [Da]	MH+ [Da]	ΔM [ppm]	RT [min]	First Scan	Last Scan	MS Order	Ions Matched	Spectrum File
			High	YRSDDGTEGSDVYDTVLFAIGR	Unambiguous	3	2	2.2492e-10	A0A023EUL5;Q17GT4		HCD	1	0	1	1		48577399				582.263	1.4619e-52	5.93886e-59	1	9.50499	120	3	812.714	2436.13	-1.66526	46.8029	13612	13612	MS2	30/82	ys151127_21.raw
			High	SDDGTEGSDVYDTVLFAIGR	Unambiguous	3	2	2.2492e-10	A0A023EUL5;Q17GT4		HCD	1	0	1	1		1.39382e+07				565.8	8.55654e-54	2.63035e-57	0	23.6414	120	2	1058.99	2116.96	-1.93347	52.1934	15440	15440	MS2	23/37	ys151127_21.raw
			High	SDKLDVDSFETTNVPNIFAVGDVLYK	Unambiguous	3	2	2.2492e-10	A0A023EUL5;Q17GT4		HCD	1	0	1	1		8.37502e+07				545.789	9.31269e-49	2.63714e-55	1	71.8361	120	3	962.818	2886.44	-0.4372	51.6415	15249	15249	MS2	28/98	ys151127_21.raw
			High	ENFDYDLVVIGGGSGGLAcAK	Unambiguous	2	2	2.2492e-10	A0A023EUL5;Q17GT4	C19(Carbamidomethyl)	HCD	1	0	1	1		1.78379e+07				514.849	8.05328e-48	3.27449e-52	0	0	120	2	1071.52	2142.02	2.5431	43.7153	12550	12550	MS2	21/39	ys151127_21.raw
			High	TLVVGAGYIGLEcAGFLK	Unambiguous	3	2	2.2492e-10	A0A023EUL5;Q17GT4	C13(Carbamidomethyl)	HCD	1	0	1	1		3.68967e+07				404.143	1.05571e-36	3.85224e-41	0	13.8945	120	2	934.504	1868	1.49205	47.3017	13781	13781	MS2	17/33	ys151127_21.raw
			High	GFDQQMATMVGDAMVEK	Unambiguous	3	2	2.2492e-10	A0A023EUL5;Q17GT4		HCD	1	0	1	1		1.10093e+07				402.552	1.21516e-37	5.55628e-41	0	0	120	2	929.412	1857.82	-0.947091	43.5148	12482	12482	MS2	15/31	ys151127_21.raw
			High	LDQAGVVTAEGGK	Unambiguous	3	2	2.2492e-10	A0A023EUL5;Q17GT4		HCD	1	0	1	1		4.56017e+07				359.177	2.16844e-33	1.20872e-36	0	4.39992	120	2	622.827	1244.65	-0.540526	18.0166	4167	4167	MS2	17/23	ys151127_21.raw
			High	RPELTPVAIHAGR	Unambiguous	3	2	2.2492e-10	A0A023EUL5;Q17GT4		HCD	1	0	1	1		141627199				358.797	1.0086e-32	1.31929e-36	0	70.256	120	3	472.941	1416.81	0.596198	19.3153	4572	4572	MS2	17/46	ys151127_21.raw
			High	SDDGTEGSDVYDTVLFAIGR	Unambiguous	3	2	2.2492e-10	A0A023EUL5;Q17GT4		HCD	1	0	1	1		10985321				355.944	8.13889e-33	2.5442e-36	0	11.148	120	3	706.328	2116.97	1.8371	52.1986	15442	15442	MS2	18/74	ys151127_21.raw
			High	TAcTDDLKLDQAGVVTAEGGK	Unambiguous	2	1	1.1246e-10	Q17GT4	C3(Carbamidomethyl)	HCD	1	0	1	1		1.16651e+07				350.579	1.55298e-31	8.75262e-36	1	58.7337	120	3	717.017	2149.04	-3.08207	27.1927	7051	7051	MS2	19/78	ys151127_21.raw
			High	ENFDYDLVVIGGGSGGLAcAK	Unambiguous	2	2	2.2492e-10	A0A023EUL5;Q17GT4	C19(Carbamidomethyl)	HCD	1	0	1	1		6.84237e+06				348.271	7.19007e-31	1.489e-35	0	12.8848	120	3	714.677	2142.02	-0.14163	43.7694	12569	12569	MS2	19/78	ys151127_21.raw
			High	YRSDDGTEGSDVYDTVLFAIGR	Unambiguous	3	2	2.2492e-10	A0A023EUL5;Q17GT4		HCD	1	0	1	1						335.632	1.73535e-30	2.73412e-34	1	27.2386	120	3	812.718	2436.14	3.29545	47.4738	13839	13839	MS2	14/82	ys151127_21.raw
			High	GFGYDATVmVR	Unambiguous	3	2	2.2492e-10	A0A023EUL5;Q17GT4	M9(Oxidation)	HCD	1	0	1	1		1.37083e+07				326.998	1.91033e-30	1.99616e-33	0	7.64321	120	2	616.291	1231.57	-2.14971	28.002	7312	7312	MS2	16/29	ys151127_21.raw
			High	DAHNVVAVmK	Unambiguous	3	2	2.2492e-10	A0A023EUL5;Q17GT4	M9(Oxidation)	HCD	1	0	1	1		3.95562e+06				296.396	1.20844e-27	2.29305e-30	0	0	120	2	550.282	1099.56	-0.176696	12.394	2434	2434	MS2	13/26	ys151127_21.raw
			High	NTVGIHPTVAEEFTR	Unambiguous	3	2	2.2492e-10	A0A023EUL5;Q17GT4		HCD	1	0	1	1		1.55795e+08				285.456	8.17703e-26	2.84716e-29	0	46.1831	120	3	557.622	1670.85	0.166645	27.1009	7023	7023	MS2	16/54	ys151127_21.raw
			High	NVVIAVGGRPR	Unambiguous	3	2	2.2492e-10	A0A023EUL5;Q17GT4		HCD	1	0	1	1		6.51943e+07				276.006	2.33265e-26	2.50823e-28	0	38.8627	120	3	379.899	1137.68	-1.94675	17.9088	4134	4134	MS2	15/38	ys151127_21.raw
			High	VAVLDFVKPSPR	Unambiguous	3	2	2.2492e-10	A0A023EUL5;Q17GT4		HCD	1	0	1	1		132652128				268.295	1.21883e-24	1.48097e-27	0	31.4708	49	3	443.263	1327.77	0.917677	31.2897	8346	8346	MS2	13/42	ys151127_21.raw
			High	LMHQASLLGEAIHDAQPYGWK	Unambiguous	3	2	2.2492e-10	A0A023EUL5;Q17GT4		HCD	1	0	1	1		4.66965e+06				263.199	2.99419e-23	4.78688e-27	0	53.9975	120	3	789.061	2365.17	-3.01288	38.4692	10746	10746	MS2	13/78	ys151127_21.raw
			High	KVEYVnGLGYFK	Unambiguous	3	2	2.2492e-10	A0A023EUL5;Q17GT4	N6(Deamidated)	HCD	1	0	1	1		4.88869e+06				260.45	3.09432e-23	9.01609e-27	1	28.1322	120	2	709.373	1417.74	1.21697	31.0767	8282	8282	MS2	12/21	ys151127_21.raw
			High	HDWATLTESVQNHIK	Unambiguous	3	2	2.2492e-10	A0A023EUL5;Q17GT4		HCD	1	0	1	1		20308757				254.918	1.33883e-19	3.22274e-26	0	35.0812	120	3	593.633	1778.88	0.704731	29.9313	7924	7924	MS2	15/54	ys151127_21.raw
			High	DAHNVVAVMK	Unambiguous	3	2	2.2492e-10	A0A023EUL5;Q17GT4		HCD	1	0	1	1		2.32985e+07				252.691	7.86793e-23	5.38162e-26	0	42.4868	120	3	361.859	1083.56	0.0441531	18.3872	4286	4286	MS2	11/34	ys151127_21.raw
			High	NVVIAVGGRPR	Unambiguous	3	2	2.2492e-10	A0A023EUL5;Q17GT4		HCD	1	0	1	1		4.11957e+07				246.604	1.79224e-23	2.18566e-25	0	0	120	2	569.346	1137.68	-0.379119	17.9062	4133	4133	MS2	11/19	ys151127_21.raw
			High	DAHNVVAVmK	Unambiguous	3	2	2.2492e-10	A0A023EUL5;Q17GT4	M9(Oxidation)	HCD	1	0	1	1		9.05318e+06				242.256	3.52172e-22	5.94886e-25	0	32.7904	120	3	367.191	1099.56	1.03227	12.4374	2449	2449	MS2	14/52	ys151127_21.raw
			High	GFGYDATVMVR	Unambiguous	3	2	2.2492e-10	A0A023EUL5;Q17GT4		HCD	1	0	1	1		3.27858e+07				227.203	2.15353e-20	1.9041e-23	0	30.6716	120	2	608.296	1215.58	1.77295	32.3929	8688	8688	MS2	9/19	ys151127_21.raw
			High	VEYVnGLGYFK	Unambiguous	3	2	2.2492e-10	A0A023EUL5;Q17GT4	N5(Deamidated)	HCD	1	0	1	1		11953339				224.541	8.54034e-20	3.51454e-23	0	31.4155	120	2	645.326	1289.64	2.85176	36.7314	10144	10144	MS2	9/19	ys151127_21.raw
			High	TLVVGAGYIGLEcAGFLK	Unambiguous	3	2	2.2492e-10	A0A023EUL5;Q17GT4	C13(Carbamidomethyl)	HCD	1	0	1	1		3.86304e+06				222.072	1.70004e-18	6.20634e-23	0	14.1661	120	3	623.339	1868	1.19078	47.4234	13822	13822	MS2	13/66	ys151127_21.raw
		High		SDDGTEGSDVYDTVLFAIGR	Unambiguous	3	2	2.2492e-10	A0A023EUL5;Q17GT4		HCD	1	0	1	1		1.39382e+07		114.58	2.01652e-09				0	23.6414	120	2	1058.99	2116.96	-1.93347	52.1934	15440	15440	MS2	12/152	ys151127_21.raw
		High		ENFDYDLVVIGGGSGGLAcAK	Unambiguous	2	2	2.2492e-10	A0A023EUL5;Q17GT4	C19(Carbamidomethyl)	HCD	1	0	1	1		1.78379e+07		95.67	1.36133e-07				0	0	120	2	1071.52	2142.02	2.5431	43.7153	12550	12550	MS2	15/236	ys151127_21.raw
		High		LDQAGVVTAEGGK	Unambiguous	3	2	2.2492e-10	A0A023EUL5;Q17GT4		HCD	1	0	1	1		4.56017e+07		86.38	5.54417e-07				0	4.39992	120	2	622.827	1244.65	-0.540526	18.0166	4167	4167	MS2	10/136	ys151127_21.raw
		High		GFDQQMATMVGDAMVEK	Unambiguous	3	2	2.2492e-10	A0A023EUL5;Q17GT4		HCD	1	0	1	1		1.10093e+07		80.55	9.81929e-07				0	0	120	2	929.412	1857.82	-0.947091	43.5148	12482	12482	MS2	9/180	ys151127_21.raw
		High		YRSDDGTEGSDVYDTVLFAIGR	Unambiguous	3	2	2.2492e-10	A0A023EUL5;Q17GT4		HCD	1	0	1	1		48577399		80.44	6.65719e-06				1	9.50499	120	3	812.714	2436.13	-1.66526	46.8029	13612	13612	MS2	9/248	ys151127_21.raw
		High		KVEYVnGLGYFK	Unambiguous	3	2	2.2492e-10	A0A023EUL5;Q17GT4	N6(Deamidated)	HCD	1	0	1	1		4.88869e+06		69.01	3.33853e-05				1	28.1322	120	2	709.373	1417.74	1.21697	31.0767	8282	8282	MS2	8/132	ys151127_21.raw
		High		YRSDDGTEGSDVYDTVLFAIGR	Unambiguous	3	2	2.2492e-10	A0A023EUL5;Q17GT4		HCD	1	0	1	1				65.1	0.000240533				1	27.2386	120	3	812.718	2436.14	3.29545	47.4738	13839	13839	MS2	8/248	ys151127_21.raw
		High		ENFDYDLVVIGGGSGGLAcAK	Unambiguous	2	2	2.2492e-10	A0A023EUL5;Q17GT4	C19(Carbamidomethyl)	HCD	1	0	1	1		6.84237e+06		63.49	0.000189002				0	12.8848	120	3	714.677	2142.02	-0.14163	43.7694	12569	12569	MS2	11/236	ys151127_21.raw
		High		TLVVGAGYIGLEcAGFLK	Unambiguous	3	2	2.2492e-10	A0A023EUL5;Q17GT4	C13(Carbamidomethyl)	HCD	1	0	1	1		3.68967e+07		60.62	0.000153626				0	13.8945	120	2	934.504	1868	1.49205	47.3017	13781	13781	MS2	13/136	ys151127_21.raw
		High		SDKLDVDSFETTNVPNIFAVGDVLYK	Unambiguous	3	2	2.2492e-10	A0A023EUL5;Q17GT4		HCD	1	0	1	1		8.37502e+07		59.37	0.000958244				1	71.8361	120	3	962.818	2886.44	-0.4372	51.6415	15249	15249	MS2	20/292	ys151127_21.raw
		High		SDDGTEGSDVYDTVLFAIGR	Unambiguous	3	2	2.2492e-10	A0A023EUL5;Q17GT4		HCD	1	0	1	1		10985321		58.94	0.000733378				0	11.148	120	3	706.328	2116.97	1.8371	52.1986	15442	15442	MS2	17/152	ys151127_21.raw
		High		NVVIAVGGRPR	Unambiguous	3	2	2.2492e-10	A0A023EUL5;Q17GT4		HCD	1	0	1	1		4.11957e+07		53.8	5.56521e-05				0	0	120	2	569.346	1137.68	-0.379119	17.9062	4133	4133	MS2	7/120	ys151127_21.raw
		High		GFGYDATVMVR	Unambiguous	3	2	2.2492e-10	A0A023EUL5;Q17GT4		HCD	1	0	1	1		3.27858e+07		51.38	0.000525457				0	30.6716	120	2	608.296	1215.58	1.77295	32.3929	8688	8688	MS2	6/80	ys151127_21.raw
		High		NTVGIHPTVAEEFTR	Unambiguous	3	2	2.2492e-10	A0A023EUL5;Q17GT4		HCD	1	0	1	1		1.55795e+08		47.91	0.00261886				0	46.1831	120	3	557.622	1670.85	0.166645	27.1009	7023	7023	MS2	8/168	ys151127_21.raw
		High		RPELTPVAIHAGR	Unambiguous	3	2	2.2492e-10	A0A023EUL5;Q17GT4		HCD	1	0	1	1		141627199		41.1	0.00505725				0	70.256	120	3	472.941	1416.81	0.596198	19.3153	4572	4572	MS2	11/144	ys151127_21.raw
		High		GFGYDATVmVR	Unambiguous	3	2	2.2492e-10	A0A023EUL5;Q17GT4	M9(Oxidation)	HCD	1	0	1	1		1.37083e+07		40.66	0.00934177				0	7.64321	120	2	616.291	1231.57	-2.14971	28.002	7312	7312	MS2	7/80	ys151127_21.raw
	High			YRSDDGTEGSDVYDTVLFAIGR	Unambiguous	3	2	2.2492e-10	A0A023EUL5;Q17GT4		HCD	1	0	1	1		48577399	5.27351						1	9.50499	120	3	812.714	2436.13	-1.66526	46.8029	13612	13612	MS2	0/0	ys151127_21.raw
	High			SDKLDVDSFETTNVPNIFAVGDVLYK	Unambiguous	3	2	2.2492e-10	A0A023EUL5;Q17GT4		HCD	1	0	1	1		8.37502e+07	4.62172						1	71.8361	120	3	962.818	2886.44	-0.4372	51.6415	15249	15249	MS2	0/0	ys151127_21.raw
	High			ENFDYDLVVIGGGSGGLAcAK	Unambiguous	2	2	2.2492e-10	A0A023EUL5;Q17GT4	C19(Carbamidomethyl)	HCD	1	0	1	1		6.84237e+06	4.48376						0	12.8848	120	3	714.677	2142.02	-0.14163	43.7694	12569	12569	MS2	0/0	ys151127_21.raw
	High			SDDGTEGSDVYDTVLFAIGR	Unambiguous	3	2	2.2492e-10	A0A023EUL5;Q17GT4		HCD	1	0	1	1		1.39382e+07	4.32484						0	23.6414	120	2	1058.99	2116.96	-1.93347	52.1934	15440	15440	MS2	0/0	ys151127_21.raw
	High			ENFDYDLVVIGGGSGGLAcAK	Unambiguous	2	2	2.2492e-10	A0A023EUL5;Q17GT4	C19(Carbamidomethyl)	HCD	1	0	1	1		1.78379e+07	4.2097						0	0	120	2	1071.52	2142.02	2.5431	43.7153	12550	12550	MS2	0/0	ys151127_21.raw
	High			RPELTPVAIHAGR	Unambiguous	3	2	2.2492e-10	A0A023EUL5;Q17GT4		HCD	1	0	1	1		141627199	4.16883						0	70.256	120	3	472.941	1416.81	0.596198	19.3153	4572	4572	MS2	0/0	ys151127_21.raw
	High			TAcTDDLKLDQAGVVTAEGGK	Unambiguous	2	1	1.1246e-10	Q17GT4	C3(Carbamidomethyl)	HCD	1	0	1	1		1.16651e+07	4.09261						1	58.7337	120	3	717.017	2149.04	-3.08207	27.1927	7051	7051	MS2	0/0	ys151127_21.raw
	High			LDQAGVVTAEGGK	Unambiguous	3	2	2.2492e-10	A0A023EUL5;Q17GT4		HCD	1	0	1	1		4.56017e+07	4.07855						0	4.39992	120	2	622.827	1244.65	-0.540526	18.0166	4167	4167	MS2	0/0	ys151127_21.raw
	High			VAVLDFVKPSPR	Unambiguous	3	2	2.2492e-10	A0A023EUL5;Q17GT4		HCD	1	0	1	1		132652128	4.03034						0	31.4708	49	3	443.263	1327.77	0.917677	31.2897	8346	8346	MS2	0/0	ys151127_21.raw
	High			GFDQQMATMVGDAMVEK	Unambiguous	3	2	2.2492e-10	A0A023EUL5;Q17GT4		HCD	1	0	1	1		1.10093e+07	3.96133						0	0	120	2	929.412	1857.82	-0.947091	43.5148	12482	12482	MS2	0/0	ys151127_21.raw
	High			HDWATLTESVQNHIK	Unambiguous	3	2	2.2492e-10	A0A023EUL5;Q17GT4		HCD	1	0	1	1		20308757	3.90575						0	35.0812	120	3	593.633	1778.88	0.704731	29.9313	7924	7924	MS2	0/0	ys151127_21.raw
	High			NTVGIHPTVAEEFTR	Unambiguous	3	2	2.2492e-10	A0A023EUL5;Q17GT4		HCD	1	0	1	1		1.55795e+08	3.90078						0	46.1831	120	3	557.622	1670.85	0.166645	27.1009	7023	7023	MS2	0/0	ys151127_21.raw
	High			NVVIAVGGRPR	Unambiguous	3	2	2.2492e-10	A0A023EUL5;Q17GT4		HCD	1	0	1	1		6.51943e+07	3.42082						0	38.8627	120	3	379.899	1137.68	-1.94675	17.9088	4134	4134	MS2	0/0	ys151127_21.raw
	High			TLVVGAGYIGLEcAGFLK	Unambiguous	3	2	2.2492e-10	A0A023EUL5;Q17GT4	C13(Carbamidomethyl)	HCD	1	0	1	1		3.68967e+07	3.39383						0	13.8945	120	2	934.504	1868	1.49205	47.3017	13781	13781	MS2	0/0	ys151127_21.raw
	High			SDDGTEGSDVYDTVLFAIGR	Unambiguous	3	2	2.2492e-10	A0A023EUL5;Q17GT4		HCD	1	0	1	1		10985321	3.24491						0	11.148	120	3	706.328	2116.97	1.8371	52.1986	15442	15442	MS2	0/0	ys151127_21.raw
	High			GFGYDATVMVR	Unambiguous	3	2	2.2492e-10	A0A023EUL5;Q17GT4		HCD	1	0	1	1		3.27858e+07	3.11656						0	30.6716	120	2	608.296	1215.58	1.77295	32.3929	8688	8688	MS2	0/0	ys151127_21.raw
	High			YRSDDGTEGSDVYDTVLFAIGR	Unambiguous	3	2	2.2492e-10	A0A023EUL5;Q17GT4		HCD	1	0	1	1			3.01851						1	27.2386	120	3	812.718	2436.14	3.29545	47.4738	13839	13839	MS2	0/0	ys151127_21.raw
	High			TLVVGAGYIGLEcAGFLK	Unambiguous	3	2	2.2492e-10	A0A023EUL5;Q17GT4	C13(Carbamidomethyl)	HCD	1	0	1	1		3.86304e+06	2.91768						0	14.1661	120	3	623.339	1868	1.19078	47.4234	13822	13822	MS2	0/0	ys151127_21.raw
	High			DAHNVVAVMK	Unambiguous	3	2	2.2492e-10	A0A023EUL5;Q17GT4		HCD	1	0	1	1		2.32985e+07	2.88191						0	42.4868	120	3	361.859	1083.56	0.0441531	18.3872	4286	4286	MS2	0/0	ys151127_21.raw
	High			KVEYVnGLGYFK	Unambiguous	3	2	2.2492e-10	A0A023EUL5;Q17GT4	N6(Deamidated)	HCD	1	0	1	1		4.88869e+06	2.84501						1	28.1322	120	2	709.373	1417.74	1.21697	31.0767	8282	8282	MS2	0/0	ys151127_21.raw
	High			NVVIAVGGRPR	Unambiguous	3	2	2.2492e-10	A0A023EUL5;Q17GT4		HCD	1	0	1	1		4.11957e+07	2.76082						0	0	120	2	569.346	1137.68	-0.379119	17.9062	4133	4133	MS2	0/0	ys151127_21.raw
A0A023EXF3	Malic enzyme (Fragment) OS=Aedes albopictus PE=2 SV=1 - [A0A023EXF3_AEDAL]	39.87	4	4	17	61	9.81035e+07	0.0110327	75.8919	37.03	15	20	800.378	35.92	14	18	7451.55	39.87	17	23	632	69.7619	7.66455
	Sequest HT	Mascot	MS Amanda	Sequence	PSM Ambiguity	# Proteins	# Protein Groups	#VALUE!	Protein Group Accessions	Modifications	Activation Type	ΔScore	ΔCn	Rank	Search Engine Rank	QuanResultID	Precursor Area	XCorr	IonScore	Exp Value	Amanda Score	E-Value	P-Value	# Missed Cleavages	Isolation Interference [%]	Ion Inject Time [ms]	Charge	m/z [Da]	MH+ [Da]	ΔM [ppm]	RT [min]	First Scan	Last Scan	MS Order	Ions Matched	Spectrum File
			High	YGQNTLIQFEDFGNHNAFR	Unambiguous	2	2	2.2492e-10	A0A023EXF3;Q17M99		HCD	1	0	1	1		1.06815e+08				573.996	2.11706e-53	3.9852e-58	0	15.7185	120	3	757.692	2271.06	1.53327	39.5042	11104	11104	MS2	28/70	ys151127_21.raw
			High	DKIWLFDIDGLLAK	Unambiguous	2	2	2.2492e-10	A0A023EXF3;Q17M99		HCD	1	0	1	1		3.0675e+07				491.881	5.11022e-47	6.48506e-50	1	0	120	2	823.963	1646.92	1.49425	53.9236	16037	16037	MS2	20/25	ys151127_21.raw
			High	ILGLGDLGAcGMGIPVGK	Unambiguous	2	2	2.2492e-10	A0A023EXF3;Q17M99	C10(Carbamidomethyl)	HCD	1	0	1	1		5.83415e+07				438.403	1.10983e-40	1.44434e-44	0	29.1348	120	2	864.467	1727.93	4.72588	46.3123	13444	13444	MS2	21/33	ys151127_21.raw
			High	KISENTFcFLGAGEAAIGIADLVVK	Unambiguous	2	2	2.2492e-10	A0A023EXF3;Q17M99	C8(Carbamidomethyl)	HCD	1	0	1	1		6350064				403.916	8.37035e-37	4.05874e-41	1	18.8404	120	3	875.133	2623.38	1.28564	54.6369	16288	16288	MS2	20/94	ys151127_21.raw
			High	AmQAEGcGLQEAR	Unambiguous	2	2	2.2492e-10	A0A023EXF3;Q17M99	M2(Oxidation); C7(Carbamidomethyl)	HCD	1	0	1	1		1.46992e+07				384.665	5.7697e-36	3.41604e-39	0	23.1989	120	2	718.817	1436.63	0.268637	13.9605	2921	2921	MS2	16/35	ys151127_21.raw
			High	MMPIVYTPTVGLAcQK	Unambiguous	3	2	2.2492e-10	A0A023EXF3;Q17M99	C14(Carbamidomethyl)	HCD	1	0	1	1		1.91653e+07				381.222	2.89309e-35	7.54786e-39	0	4.58279	120	2	904.959	1808.91	-0.0116643	39.5799	11130	11130	MS2	18/29	ys151127_21.raw
			High	AEcTAQAAYENTEGR	Unambiguous	2	2	2.2492e-10	A0A023EXF3;Q17M99	C3(Carbamidomethyl)	HCD	1	0	1	1		4.05235e+07				367.032	2.31349e-34	1.98073e-37	0	39.2195	120	2	835.859	1670.71	1.32225	16.956	3861	3861	MS2	17/27	ys151127_21.raw
			High	AMQAEGcGLQEAR	Unambiguous	2	2	2.2492e-10	A0A023EXF3;Q17M99	C7(Carbamidomethyl)	HCD	1	0	1	1		35832699				366.174	6.38324e-34	2.41332e-37	0	51.0419	120	2	710.818	1420.63	-0.901783	17.705	4072	4072	MS2	16/23	ys151127_21.raw
			High	VEGKEYDDFIDEFMEAVVKR	Unambiguous	1	1	1.1246e-10	A0A023EXF3		HCD	1	0	1	1						349.126	1.77464e-30	1.22306e-35	2	63.3862	120	3	807.057	2419.16	3.27348	51.9452	15355	15355	MS2	16/74	ys151127_21.raw
			High	SHLYNFNYESAMPVTWK	Unambiguous	2	2	2.2492e-10	A0A023EXF3;Q17M99		HCD	1	0	1	1		25118740				335.7	1.06897e-30	2.69126e-34	0	68.4159	120	3	696.33	2086.98	3.55316	38.8665	10885	10885	MS2	17/62	ys151127_21.raw
			High	DTYcTFNDDIQGTASVAVAGLLASK	Unambiguous	2	2	2.2492e-10	A0A023EXF3;Q17M99	C4(Carbamidomethyl)	HCD	1	0	1	1		6.009e+06				317.512	2.97203e-27	1.7734e-32	0	6.05217	120	3	873.09	2617.25	3.48085	52.7804	15643	15643	MS2	15/94	ys151127_21.raw
			High	DKIWLFDIDGLLAK	Unambiguous	2	2	2.2492e-10	A0A023EXF3;Q17M99		HCD	1	0	1	1		3.69436e+07				293.366	5.69881e-27	4.60696e-30	1	58.3455	120	3	549.643	1646.92	0.263099	53.921	16036	16036	MS2	15/50	ys151127_21.raw
			High	RPIIFALSNPTSK	Unambiguous	1	1	1.1246e-10	A0A023EXF3		HCD	1	0	1	1		4.51648e+07				291.451	9.02821e-27	7.15956e-30	0	75.331	120	3	481.949	1443.83	0.0783105	30.9426	8241	8241	MS2	14/46	ys151127_21.raw
			High	NNKRPIIFALSNPTSK	Unambiguous	1	1	1.1246e-10	A0A023EXF3		HCD	1	0	1	1		1.57646e+07				289.243	1.32722e-26	1.19033e-29	1	45.0202	120	3	600.675	1800.01	-0.978802	26.2261	6745	6745	MS2	16/58	ys151127_21.raw
			High	AEcTAQAAYENTEGR	Unambiguous	2	2	2.2492e-10	A0A023EXF3;Q17M99	C3(Carbamidomethyl)	HCD	1	0	1	1		8.14557e+06				278.018	3.6461e-23	1.57819e-28	0	69.7274	120	3	557.574	1670.71	-0.548956	16.9957	3874	3874	MS2	16/54	ys151127_21.raw
			High	MMPIVYTPTVGLAcQK	Unambiguous	3	2	2.2492e-10	A0A023EXF3;Q17M99	C14(Carbamidomethyl)	HCD	1	0	1	1		7.55308e+06				271.506	2.79465e-24	7.06969e-28	0	34.746	120	3	603.641	1808.91	-0.525219	39.5575	11123	11123	MS2	13/58	ys151127_21.raw
			High	QVLGIHGLQPAR	Unambiguous	1	1	1.1246e-10	A0A023EXF3		HCD	1	0	1	1		5.56069e+06				252.94	2.36792e-23	5.08138e-26	0	24.8619	120	2	644.879	1288.75	1.30232	24.1361	6080	6080	MS2	12/21	ys151127_21.raw
			High	GLASTYPEPQDK	Unambiguous	2	2	2.2492e-10	A0A023EXF3;Q17M99		HCD	1	0	1	1		5.71831e+07				248.649	2.44198e-22	1.365e-25	0	13.3434	118	2	653.32	1305.63	0.714549	19.8636	4746	4746	MS2	12/21	ys151127_21.raw
			High	EcSLEIAVGVTK	Unambiguous	2	2	2.2492e-10	A0A023EXF3;Q17M99	C2(Carbamidomethyl)	HCD	1	0	1	1		1.69799e+07				246.421	8.36223e-20	2.27995e-25	0	32.5381	120	2	653.343	1305.68	5.12467	31.1525	8305	8305	MS2	12/21	ys151127_21.raw
			High	mMPIVYTPTVGLAcQK	Unambiguous	3	2	2.2492e-10	A0A023EXF3;Q17M99	M1(Oxidation); C14(Carbamidomethyl)	HCD	1	0	1	1						239.358	7.43631e-21	1.15939e-24	0	0	120	2	912.957	1824.91	0.166123	36.9168	10208	10208	MS2	11/43	ys151127_21.raw
			High	GLAFTLEER	Unambiguous	5	2	2.2492e-10	A0A023EXF3;Q17M99		HCD	1	0	1	1		67154136				219.295	6.47893e-17	1.17619e-22	0	34.1131	46	2	518.276	1035.54	-2.77759	32.4485	8704	8704	MS2	9/15	ys151127_21.raw
			High	QVLGIHGLQPAR	Unambiguous	1	1	1.1246e-10	A0A023EXF3		HCD	1	0	1	1		9.73589e+07				205.917	1.46182e-18	2.56011e-21	0	38.6545	64	3	430.255	1288.75	0.96037	24.0536	6054	6054	MS2	11/42	ys151127_21.raw
			High	AIVVTDGER	Unambiguous	3	2	2.2492e-10	A0A023EXF3;Q17M99		HCD	1	0	1	1		9.01365e+07				205.758	3.32788e-18	2.65593e-21	0	3.08426	29	2	480.262	959.516	0.616613	16.7852	3807	3807	MS2	9/15	ys151127_21.raw
		High		AmQAEGcGLQEAR	Unambiguous	2	2	2.2492e-10	A0A023EXF3;Q17M99	M2(Oxidation); C7(Carbamidomethyl)	HCD	1	0	1	1		1.46992e+07		87.29	1.91397e-07				0	23.1989	120	2	718.817	1436.63	0.268637	13.9605	2921	2921	MS2	11/136	ys151127_21.raw
		High		ILGLGDLGAcGMGIPVGK	Unambiguous	2	2	2.2492e-10	A0A023EXF3;Q17M99	C10(Carbamidomethyl)	HCD	1	0	1	1		5.83415e+07		74.88	5.74592e-06				0	29.1348	120	2	864.467	1727.93	4.72588	46.3123	13444	13444	MS2	9/136	ys151127_21.raw
		High		DTYcTFNDDIQGTASVAVAGLLASK	Unambiguous	2	2	2.2492e-10	A0A023EXF3;Q17M99	C4(Carbamidomethyl)	HCD	1	0	1	1		6.009e+06		71.94	5.75282e-05				0	6.05217	120	3	873.09	2617.25	3.48085	52.7804	15643	15643	MS2	9/264	ys151127_21.raw
		High		DKIWLFDIDGLLAK	Unambiguous	2	2	2.2492e-10	A0A023EXF3;Q17M99		HCD	1	0	1	1		3.0675e+07		68.65	7.80542e-06				1	0	120	2	823.963	1646.92	1.49425	53.9236	16037	16037	MS2	11/152	ys151127_21.raw
		High		MMPIVYTPTVGLAcQK	Unambiguous	3	2	2.2492e-10	A0A023EXF3;Q17M99	C14(Carbamidomethyl)	HCD	1	0	1	1		1.91653e+07		67.43	3.39478e-05				0	4.58279	120	2	904.959	1808.91	-0.0116643	39.5799	11130	11130	MS2	11/124	ys151127_21.raw
		High		AIVVTDGER	Unambiguous	3	2	2.2492e-10	A0A023EXF3;Q17M99		HCD	1	0	1	1		9.01365e+07		66.4	9.47732e-05				0	3.08426	29	2	480.262	959.516	0.616613	16.7852	3807	3807	MS2	6/64	ys151127_21.raw
		High		KISENTFcFLGAGEAAIGIADLVVK	Unambiguous	2	2	2.2492e-10	A0A023EXF3;Q17M99	C8(Carbamidomethyl)	HCD	1	0	1	1		6350064		66.21	4.48866e-05				1	18.8404	120	3	875.133	2623.38	1.28564	54.6369	16288	16288	MS2	12/288	ys151127_21.raw
		High		GLASTYPEPQDK	Unambiguous	2	2	2.2492e-10	A0A023EXF3;Q17M99		HCD	1	0	1	1		5.71831e+07		62.87	7.61198e-05				0	13.3434	118	2	653.32	1305.63	0.714549	19.8636	4746	4746	MS2	7/96	ys151127_21.raw
		High		AEcTAQAAYENTEGR	Unambiguous	2	2	2.2492e-10	A0A023EXF3;Q17M99	C3(Carbamidomethyl)	HCD	1	0	1	1		4.05235e+07		60.68	9.23045e-05				0	39.2195	120	2	835.859	1670.71	1.32225	16.956	3861	3861	MS2	9/148	ys151127_21.raw
		High		AMQAEGcGLQEAR	Unambiguous	2	2	2.2492e-10	A0A023EXF3;Q17M99	C7(Carbamidomethyl)	HCD	1	0	1	1		35832699		58.43	0.000170536				0	51.0419	120	2	710.818	1420.63	-0.901783	17.705	4072	4072	MS2	11/136	ys151127_21.raw
		High		YGQNTLIQFEDFGNHNAFR	Unambiguous	2	2	2.2492e-10	A0A023EXF3;Q17M99		HCD	1	0	1	1		1.06815e+08		55.4	0.00191788				0	15.7185	120	3	757.692	2271.06	1.53327	39.5042	11104	11104	MS2	18/208	ys151127_21.raw
		High		SHLYNFNYESAMPVTWK	Unambiguous	2	2	2.2492e-10	A0A023EXF3;Q17M99		HCD	1	0	1	1		25118740		49.12	0.00345832				0	68.4159	120	3	696.33	2086.98	3.55316	38.8665	10885	10885	MS2	14/176	ys151127_21.raw
		High		VEGKEYDDFIDEFMEAVVKR	Unambiguous	1	1	1.1246e-10	A0A023EXF3		HCD	1	0	1	1				48.04	0.00593754				2	63.3862	120	3	807.057	2419.16	3.27348	51.9452	15355	15355	MS2	8/216	ys151127_21.raw
		High		MMPIVYTPTVGLAcQK	Unambiguous	3	2	2.2492e-10	A0A023EXF3;Q17M99	C14(Carbamidomethyl)	HCD	1	0	1	1		7.55308e+06		47.43	0.0038041				0	34.746	120	3	603.641	1808.91	-0.525219	39.5575	11123	11123	MS2	8/124	ys151127_21.raw
		High		EcSLEIAVGVTK	Unambiguous	2	2	2.2492e-10	A0A023EXF3;Q17M99	C2(Carbamidomethyl)	HCD	1	0	1	1		1.69799e+07		43.08	0.00866482				0	32.5381	120	2	653.343	1305.68	5.12467	31.1525	8305	8305	MS2	8/88	ys151127_21.raw
		High		AEcTAQAAYENTEGR	Unambiguous	2	2	2.2492e-10	A0A023EXF3;Q17M99	C3(Carbamidomethyl)	HCD	1	0	1	1		8.14557e+06		41.82	0.00656671				0	69.7274	120	3	557.574	1670.71	-0.548956	16.9957	3874	3874	MS2	8/148	ys151127_21.raw
		High		DKIWLFDIDGLLAK	Unambiguous	2	2	2.2492e-10	A0A023EXF3;Q17M99		HCD	1	0	1	1		3.69436e+07		41.53	0.00447506				1	58.3455	120	3	549.643	1646.92	0.263099	53.921	16036	16036	MS2	6/152	ys151127_21.raw
		High		QVLGIHGLQPAR	Unambiguous	1	1	1.1246e-10	A0A023EXF3		HCD	1	0	1	1		5.56069e+06		38.02	0.0065392				0	24.8619	120	2	644.879	1288.75	1.30232	24.1361	6080	6080	MS2	9/132	ys151127_21.raw
	High			YGQNTLIQFEDFGNHNAFR	Unambiguous	2	2	2.2492e-10	A0A023EXF3;Q17M99		HCD	1	0	1	1		1.06815e+08	6.28655						0	15.7185	120	3	757.692	2271.06	1.53327	39.5042	11104	11104	MS2	0/0	ys151127_21.raw
	High			ILGLGDLGAcGMGIPVGK	Unambiguous	2	2	2.2492e-10	A0A023EXF3;Q17M99	C10(Carbamidomethyl)	HCD	1	0	1	1		5.83415e+07	4.64045						0	29.1348	120	2	864.467	1727.93	4.72588	46.3123	13444	13444	MS2	0/0	ys151127_21.raw
	High			DKIWLFDIDGLLAK	Unambiguous	2	2	2.2492e-10	A0A023EXF3;Q17M99		HCD	1	0	1	1		3.0675e+07	4.49022						1	0	120	2	823.963	1646.92	1.49425	53.9236	16037	16037	MS2	0/0	ys151127_21.raw
	High			KISENTFcFLGAGEAAIGIADLVVK	Unambiguous	2	2	2.2492e-10	A0A023EXF3;Q17M99	C8(Carbamidomethyl)	HCD	1	0	1	1		6350064	4.28184						1	18.8404	120	3	875.133	2623.38	1.28564	54.6369	16288	16288	MS2	0/0	ys151127_21.raw
	High			AMQAEGcGLQEAR	Unambiguous	2	2	2.2492e-10	A0A023EXF3;Q17M99	C7(Carbamidomethyl)	HCD	1	0	1	1		35832699	4.17295						0	51.0419	120	2	710.818	1420.63	-0.901783	17.705	4072	4072	MS2	0/0	ys151127_21.raw
	High			RPIIFALSNPTSK	Unambiguous	1	1	1.1246e-10	A0A023EXF3		HCD	1	0	1	1		4.51648e+07	4.09738						0	75.331	120	3	481.949	1443.83	0.0783105	30.9426	8241	8241	MS2	0/0	ys151127_21.raw
	High			MMPIVYTPTVGLAcQK	Unambiguous	3	2	2.2492e-10	A0A023EXF3;Q17M99	C14(Carbamidomethyl)	HCD	1	0	1	1		1.91653e+07	3.97735						0	4.58279	120	2	904.959	1808.91	-0.0116643	39.5799	11130	11130	MS2	0/0	ys151127_21.raw
	High			SHLYNFNYESAMPVTWK	Unambiguous	2	2	2.2492e-10	A0A023EXF3;Q17M99		HCD	1	0	1	1		25118740	3.86257						0	68.4159	120	3	696.33	2086.98	3.55316	38.8665	10885	10885	MS2	0/0	ys151127_21.raw
	High			DKIWLFDIDGLLAK	Unambiguous	2	2	2.2492e-10	A0A023EXF3;Q17M99		HCD	1	0	1	1		3.69436e+07	3.84634						1	58.3455	120	3	549.643	1646.92	0.263099	53.921	16036	16036	MS2	0/0	ys151127_21.raw
	High			AEcTAQAAYENTEGR	Unambiguous	2	2	2.2492e-10	A0A023EXF3;Q17M99	C3(Carbamidomethyl)	HCD	1	0	1	1		4.05235e+07	3.76819						0	39.2195	120	2	835.859	1670.71	1.32225	16.956	3861	3861	MS2	0/0	ys151127_21.raw
	High			GLASTYPEPQDK	Unambiguous	2	2	2.2492e-10	A0A023EXF3;Q17M99		HCD	1	0	1	1		5.71831e+07	3.69528						0	13.3434	118	2	653.32	1305.63	0.714549	19.8636	4746	4746	MS2	0/0	ys151127_21.raw
	High			NNKRPIIFALSNPTSK	Unambiguous	1	1	1.1246e-10	A0A023EXF3		HCD	1	0	1	1		1.57646e+07	3.43123						1	45.0202	120	3	600.675	1800.01	-0.978802	26.2261	6745	6745	MS2	0/0	ys151127_21.raw
	High			QVLGIHGLQPAR	Unambiguous	1	1	1.1246e-10	A0A023EXF3		HCD	1	0	1	1		9.73589e+07	3.41376						0	33.188	120	3	430.255	1288.75	1.81285	24.2804	6127	6127	MS2	0/0	ys151127_21.raw
	High			VEGKEYDDFIDEFMEAVVKR	Unambiguous	1	1	1.1246e-10	A0A023EXF3		HCD	1	0	1	1			3.32538						2	63.3862	120	3	807.057	2419.16	3.27348	51.9452	15355	15355	MS2	0/0	ys151127_21.raw
	High			AmQAEGcGLQEAR	Unambiguous	2	2	2.2492e-10	A0A023EXF3;Q17M99	M2(Oxidation); C7(Carbamidomethyl)	HCD	1	0	1	1		1.46992e+07	3.3061						0	23.1989	120	2	718.817	1436.63	0.268637	13.9605	2921	2921	MS2	0/0	ys151127_21.raw
	High			QVLGIHGLQPAR	Unambiguous	1	1	1.1246e-10	A0A023EXF3		HCD	1	0	1	1		9.73589e+07	3.24102						0	38.6545	64	3	430.255	1288.75	0.96037	24.0536	6054	6054	MS2	0/0	ys151127_21.raw
	High			DTYcTFNDDIQGTASVAVAGLLASK	Unambiguous	2	2	2.2492e-10	A0A023EXF3;Q17M99	C4(Carbamidomethyl)	HCD	1	0	1	1		6.009e+06	3.161						0	6.05217	120	3	873.09	2617.25	3.48085	52.7804	15643	15643	MS2	0/0	ys151127_21.raw
	High			EcSLEIAVGVTK	Unambiguous	2	2	2.2492e-10	A0A023EXF3;Q17M99	C2(Carbamidomethyl)	HCD	1	0	1	1		1.69799e+07	3.11491						0	32.5381	120	2	653.343	1305.68	5.12467	31.1525	8305	8305	MS2	0/0	ys151127_21.raw
	High			AEcTAQAAYENTEGR	Unambiguous	2	2	2.2492e-10	A0A023EXF3;Q17M99	C3(Carbamidomethyl)	HCD	1	0	1	1		8.14557e+06	2.97197						0	69.7274	120	3	557.574	1670.71	-0.548956	16.9957	3874	3874	MS2	0/0	ys151127_21.raw
	High			MMPIVYTPTVGLAcQK	Unambiguous	3	2	2.2492e-10	A0A023EXF3;Q17M99	C14(Carbamidomethyl)	HCD	1	0	1	1		7.55308e+06	2.80735						0	34.746	120	3	603.641	1808.91	-0.525219	39.5575	11123	11123	MS2	0/0	ys151127_21.raw
A0A023ETL9	Putative chaperonin OS=Aedes albopictus PE=2 SV=1 - [A0A023ETL9_AEDAL]	53.48	2	24	24	61	1.73824e+08	0.0195483	55.9674	32.2	10	14	786.362	38.79	17	19	8562.38	50.47	21	28	531	58.5014	6.75635
	Sequest HT	Mascot	MS Amanda	Sequence	PSM Ambiguity	# Proteins	# Protein Groups	#VALUE!	Protein Group Accessions	Modifications	Activation Type	ΔScore	ΔCn	Rank	Search Engine Rank	QuanResultID	Precursor Area	XCorr	IonScore	Exp Value	Amanda Score	E-Value	P-Value	# Missed Cleavages	Isolation Interference [%]	Ion Inject Time [ms]	Charge	m/z [Da]	MH+ [Da]	ΔM [ppm]	RT [min]	First Scan	Last Scan	MS Order	Ions Matched	Spectrum File
			High	QQALQILDQmAHPIEINR	Unambiguous	2	1	1.1246e-10	A0A023ETL9	M10(Oxidation)	HCD	1	0	1	1		9.9572e+06				530.781	6.1493e-48	8.35408e-54	0	28.5314	120	3	712.042	2134.11	1.17715	33.6703	9104	9104	MS2	29/100	ys151127_21.raw
			High	QQALQILDQMAHPIEINR	Unambiguous	2	1	1.1246e-10	A0A023ETL9		HCD	1	0	1	1		1.70509e+08				484.164	2.13952e-43	3.83367e-49	0	4.55759	120	3	706.71	2118.11	0.715979	41.7609	11874	11874	MS2	25/66	ys151127_21.raw
			High	DGNVLLHEMQIQHPTASLIAR	Unambiguous	3	1	1.1246e-10	A0A023ETL9		HCD	1	0	1	1		5.12211e+07				458.063	1.29062e-42	1.56193e-46	0	0	120	3	781.747	2343.23	1.41928	36.5142	10067	10067	MS2	24/78	ys151127_21.raw
			High	VLATNSGYDAQDTIVR	Unambiguous	3	1	1.1246e-10	A0A023ETL9		HCD	1	0	1	1		1.76641e+08				435.744	2.29071e-38	2.66419e-44	0	0	120	2	861.935	1722.86	-1.20511	26.7619	6916	6916	MS2	18/29	ys151127_21.raw
			High	DGNVLLHEmQIQHPTASLIAR	Unambiguous	3	1	1.1246e-10	A0A023ETL9	M9(Oxidation)	HCD	1	0	1	1		6.75298e+06				419.461	1.01494e-38	1.13224e-42	0	44.7333	120	3	787.079	2359.22	1.44362	30.5029	8103	8103	MS2	23/118	ys151127_21.raw
			High	KQILNScTVIASNLLLVDEIMR	Unambiguous	3	1	1.1246e-10	A0A023ETL9	C7(Carbamidomethyl)	HCD	1	0	1	1		7.91835e+06				416.921	2.05756e-37	2.03203e-42	1	36.4911	120	3	844.131	2530.38	1.59152	51.8572	15325	15325	MS2	21/82	ys151127_21.raw
			High	VLATnSGYDAQDTIVR	Unambiguous	3	1	1.1246e-10	A0A023ETL9	N5(Deamidated)	HCD	1	0	1	1		1.39593e+07				371.358	1.33325e-32	7.31511e-38	0	25.55	120	2	862.429	1723.85	0.703336	28.737	7545	7545	MS2	16/29	ys151127_21.raw
			High	LAIQAYADALLVIPK	Unambiguous	3	1	1.1246e-10	A0A023ETL9		HCD	1	0	1	1		47880094				327.422	1.17513e-30	1.81068e-33	0	60.4782	120	2	799.979	1598.95	-0.746895	51.2591	15119	15119	MS2	17/27	ys151127_21.raw
			High	VLATNSGYDAQDTIVR	Unambiguous	3	1	1.1246e-10	A0A023ETL9		HCD	1	0	1	1		1.2133e+07				325.503	2.42055e-27	2.81637e-33	0	42.23	120	3	574.961	1722.87	1.3378	26.8489	6943	6943	MS2	18/58	ys151127_21.raw
			High	ASTAQDDmTGDGTTSTVLLIGELLK	Unambiguous	3	1	1.1246e-10	A0A023ETL9	M8(Oxidation)	HCD	1	0	1	1		1.87595e+07				314.063	3.4168e-27	3.92335e-32	0	38.0721	120	3	851.759	2553.26	1.23077	54.0239	16073	16073	MS2	17/142	ys151127_21.raw
			High	AAQALAVNIGAAK	Unambiguous	3	1	1.1246e-10	A0A023ETL9		HCD	1	0	1	1		1.41583e+08				309.926	3.48917e-29	1.01725e-31	0	1.76038	74	2	599.352	1197.7	0.852654	25.3822	6483	6483	MS2	15/23	ys151127_21.raw
			High	FTFVEEcKNPLSVTILmK	Unambiguous	3	1	1.1246e-10	A0A023ETL9	C7(Carbamidomethyl); M17(Oxidation)	HCD	1	0	1	1		1.6431e+07				307.577	1.24419e-25	1.74704e-31	1	34.2295	120	3	724.708	2172.11	0.157108	40.4	11412	11412	MS2	18/100	ys151127_21.raw
			High	KVcEGTDKTFVVINQK	Unambiguous	2	1	1.1246e-10	A0A023ETL9	C3(Carbamidomethyl)	HCD	1	0	1	1		6.91802e+06				306.231	6.94431e-25	2.38167e-31	2	55.7946	120	3	622.664	1865.98	-0.363685	19.6429	4678	4678	MS2	16/58	ys151127_21.raw
			High	RLENAFILTcnVSmEYEK	Unambiguous	2	1	1.1246e-10	A0A023ETL9	C10(Carbamidomethyl); N11(Deamidated); M14(Oxidation)	HCD	1	0	1	1						287.764	3.12752e-24	1.67348e-29	1	31.6304	120	3	745.36	2234.07	8.12881	34.9759	9546	9546	MS2	17/100	ys151127_21.raw
			High	QADLYISDGLHPR	Unambiguous	3	1	1.1246e-10	A0A023ETL9		HCD	1	0	1	1		1.5027e+08				284.275	6.62086e-26	3.73638e-29	0	5.21158	120	3	495.589	1484.75	1.3154	26.5222	6840	6840	MS2	15/46	ys151127_21.raw
			High	GIDPmSLDmLAK	Unambiguous	3	1	1.1246e-10	A0A023ETL9	M5(Oxidation); M9(Oxidation)	HCD	1	0	1	1		7.97661e+06				283.358	5.93067e-25	4.61495e-29	0	0	120	2	661.822	1322.64	2.74077	32.5416	8734	8734	MS2	15/43	ys151127_21.raw
			High	mLVSGAGDIK	Unambiguous	3	1	1.1246e-10	A0A023ETL9	M1(Oxidation)	HCD	1	0	1	1		2.06809e+07				262.677	8.10584e-23	5.39885e-27	0	21.9509	120	2	503.765	1006.52	-0.460269	18.4981	4322	4322	MS2	13/25	ys151127_21.raw
			High	SEVNSGFFYK	Unambiguous	3	1	1.1246e-10	A0A023ETL9		HCD	1	0	1	1		7.21733e+07				245.32	4.36198e-22	2.93736e-25	0	6.52957	120	2	589.279	1177.55	-1.89614	28.4898	7466	7466	MS2	10/17	ys151127_21.raw
			High	GIDPMSLDMLAK	Unambiguous	3	1	1.1246e-10	A0A023ETL9		HCD	1	0	1	1		5.92479e+07				239.142	2.83997e-21	1.21835e-24	0	18.5657	120	2	645.826	1290.64	0.698363	42.0495	11975	11975	MS2	12/21	ys151127_21.raw
			High	VLATNSGYDAQDTIVR	Unambiguous	3	1	1.1246e-10	A0A023ETL9		HCD	1	0	1	1		223960				230.48	7.69774e-18	8.9528e-24	0	54.6568	120	2	861.935	1722.86	-1.27596	27.3692	7108	7108	MS2	11/29	ys151127_21.raw
			High	EGLLNIAR	Unambiguous	3	1	1.1246e-10	A0A023ETL9		HCD	1	0	1	1		1.74323e+08				223.906	1.20815e-20	4.06783e-23	0	15.2299	34	2	443.261	885.515	0.223817	29.019	7635	7635	MS2	9/13	ys151127_21.raw
			High	SATDTQLVK	Unambiguous	3	1	1.1246e-10	A0A023ETL9		HCD	1	0	1	1		101618217				219.44	4.11879e-17	1.13764e-22	0	4.6326	51	2	481.761	962.516	0.344201	14.758	3174	3174	MS2	10/15	ys151127_21.raw
			High	KLVPGAGAFEVR	Unambiguous	2	1	1.1246e-10	A0A023ETL9		HCD	1	0	1	1		1.02716e+07				218.458	1.11524e-19	1.42613e-22	1	12.9	120	2	622.361	1243.72	-0.248931	25.7485	6597	6597	MS2	10/21	ys151127_21.raw
			High	LVPGAGAFEVR	Unambiguous	2	1	1.1246e-10	A0A023ETL9		HCD	0	0	1	1		1.54338e+08				217.388	2.70445e-19	1.82487e-22	0	41.9477	120	2	558.315	1115.62	1.25372	30.32	8045	8045	MS2	10/19	ys151127_21.raw
			High	QQALQILDQMAHPIEINR	Unambiguous	2	1	1.1246e-10	A0A023ETL9		HCD	1	0	1	1		2478866				214.734	1.79622e-16	3.36169e-22	0	26.1542	120	2	1059.56	2118.1	-4.23401	41.91	11927	11927	MS2	12/33	ys151127_21.raw
			High	TFVVINQK	Unambiguous	3	1	1.1246e-10	A0A023ETL9		HCD	1	0	1	1		7.50372e+07				213.554	2.20147e-19	4.41176e-22	0	24.8133	61	2	474.78	948.553	1.40066	23.0821	5739	5739	MS2	8/13	ys151127_21.raw
			High	VcEGTDKTFVVINQK	Unambiguous	2	1	1.1246e-10	A0A023ETL9	C2(Carbamidomethyl)	HCD	1	0	1	1		9.16945e+06				209.483	2.58308e-16	1.12633e-21	1	25.807	120	3	579.967	1737.89	1.33	23.1709	5768	5768	MS2	11/54	ys151127_21.raw
			High	FVLAEREFIEER	Unambiguous	3	1	1.1246e-10	A0A023ETL9		HCD	1	0	1	1		4789930				205.188	3.55261e-16	3.02847e-21	1	72.7059	120	3	513.273	1537.8	1.78423	32.1789	8619	8619	MS2	12/42	ys151127_21.raw
		High		VLATNSGYDAQDTIVR	Unambiguous	3	1	1.1246e-10	A0A023ETL9		HCD	1	0	1	1		1.76641e+08		99.63	5.11035e-08				0	0	120	2	861.935	1722.86	-1.20511	26.7619	6916	6916	MS2	13/164	ys151127_21.raw
		High		VLATnSGYDAQDTIVR	Unambiguous	3	1	1.1246e-10	A0A023ETL9	N5(Deamidated)	HCD	1	0	1	1		1.39593e+07		72.27	2.96611e-05				0	25.55	120	2	862.429	1723.85	0.703336	28.737	7545	7545	MS2	9/164	ys151127_21.raw
		High		ASTAQDDmTGDGTTSTVLLIGELLK	Unambiguous	3	1	1.1246e-10	A0A023ETL9	M8(Oxidation)	HCD	1	0	1	1		1.87595e+07		69.49	6.08861e-05				0	38.0721	120	3	851.759	2553.26	1.23077	54.0239	16073	16073	MS2	11/272	ys151127_21.raw
		High		KQILNScTVIASNLLLVDEIMR	Unambiguous	3	1	1.1246e-10	A0A023ETL9	C7(Carbamidomethyl)	HCD	1	0	1	1		7.91835e+06		68.08	1.58631e-05				1	36.4911	120	3	844.131	2530.38	1.59152	51.8572	15325	15325	MS2	11/252	ys151127_21.raw
		High		AAQALAVNIGAAK	Unambiguous	3	1	1.1246e-10	A0A023ETL9		HCD	1	0	1	1		1.41583e+08		63.39	1.31487e-05				0	1.76038	74	2	599.352	1197.7	0.852654	25.3822	6483	6483	MS2	8/136	ys151127_21.raw
		High		EGLLNIAR	Unambiguous	3	1	1.1246e-10	A0A023ETL9		HCD	1	0	1	1		1.74323e+08		61.39	2.74831e-05				0	15.2299	34	2	443.261	885.515	0.223817	29.019	7635	7635	MS2	7/68	ys151127_21.raw
		High		EGIMALR	Unambiguous	3	1	1.1246e-10	A0A023ETL9		HCD	1	0	1	1		5.01394e+07		59.42	3.99436e-05				0	17.7482	120	2	395.218	789.428	-0.505397	24.7398	6276	6276	MS2	6/48	ys151127_21.raw
		High		VLATNSGYDAQDTIVR	Unambiguous	3	1	1.1246e-10	A0A023ETL9		HCD	1	0	1	1		1.2133e+07		59.08	0.0005783				0	42.23	120	3	574.961	1722.87	1.3378	26.8489	6943	6943	MS2	11/164	ys151127_21.raw
		High		QQALQILDQMAHPIEINR	Unambiguous	2	1	1.1246e-10	A0A023ETL9		HCD	1	0	1	1		1.70509e+08		56.41	0.000821101				0	4.55759	120	3	706.71	2118.11	0.715979	41.7609	11874	11874	MS2	8/204	ys151127_21.raw
		High		SATDTQLVK	Unambiguous	3	1	1.1246e-10	A0A023ETL9		HCD	1	0	1	1		101618217		54.41	0.000500801				0	4.6326	51	2	481.761	962.516	0.344201	14.758	3174	3174	MS2	6/76	ys151127_21.raw
		High		SEVNSGFFYK	Unambiguous	3	1	1.1246e-10	A0A023ETL9		HCD	1	0	1	1		7.21733e+07		50.79	0.00108212				0	6.52957	120	2	589.279	1177.55	-1.89614	28.4898	7466	7466	MS2	6/96	ys151127_21.raw
		High		DGNVLLHEMQIQHPTASLIAR	Unambiguous	3	1	1.1246e-10	A0A023ETL9		HCD	1	0	1	1		5.12211e+07		48.91	0.00252238				0	0	120	3	781.747	2343.23	1.41928	36.5142	10067	10067	MS2	18/232	ys151127_21.raw
		High		LVPGAGAFEVR	Unambiguous	2	1	1.1246e-10	A0A023ETL9		HCD	1	0	1	1		1.54338e+08		48.52	0.00133645				0	41.9477	120	2	558.315	1115.62	1.25372	30.32	8045	8045	MS2	9/80	ys151127_21.raw
		High		KLVPGAGAFEVR	Rejected	2	1	1.1246e-10	A0A023ETL9		HCD	1	0	1	1		4.49698e+07		48.01	0.000981955				1	61.8563	75	3	415.244	1243.72	0.47638	25.7329	6591	6591	MS2	8/132	ys151127_21.raw
		High		TFVVINQK	Unambiguous	3	1	1.1246e-10	A0A023ETL9		HCD	1	0	1	1		7.50372e+07		45.91	0.000730878				0	24.8133	61	2	474.78	948.553	1.40066	23.0821	5739	5739	MS2	6/64	ys151127_21.raw
		High		KVcEGTDKTFVVINQK	Unambiguous	2	1	1.1246e-10	A0A023ETL9	C3(Carbamidomethyl)	HCD	1	0	1	1		6.91802e+06		44.65	0.00882284				2	55.7946	120	3	622.664	1865.98	-0.363685	19.6429	4678	4678	MS2	6/180	ys151127_21.raw
		High		aSISLLNPK	Unambiguous	3	1	1.1246e-10	A0A023ETL9	N-Term(Acetyl)	HCD	1	0	1	1		63941021		41.56	0.00253458				0	34.0256	120	2	492.79	984.573	0.278466	39.2952	11033	11033	MS2	7/72	ys151127_21.raw
		High		GIDPMSLDMLAK	Unambiguous	3	1	1.1246e-10	A0A023ETL9		HCD	1	0	1	1		5.92479e+07		40.95	0.0122939				0	18.5657	120	2	645.826	1290.64	0.698363	42.0495	11975	11975	MS2	6/88	ys151127_21.raw
		High		FTFVEEcK	Unambiguous	3	1	1.1246e-10	A0A023ETL9	C7(Carbamidomethyl)	HCD	1	0	1	1		5.88927e+06		40.33	0.0134298				0	8.55393	120	2	530.245	1059.48	1.27652	26.2547	6754	6754	MS2	5/56	ys151127_21.raw
	High			QQALQILDQMAHPIEINR	Unambiguous	2	1	1.1246e-10	A0A023ETL9		HCD	1	0	1	1		1.70509e+08	5.3735						0	4.55759	120	3	706.71	2118.11	0.715979	41.7609	11874	11874	MS2	0/0	ys151127_21.raw
	High			DGNVLLHEMQIQHPTASLIAR	Unambiguous	3	1	1.1246e-10	A0A023ETL9		HCD	1	0	1	1		5.12211e+07	5.02268						0	0	120	3	781.747	2343.23	1.41928	36.5142	10067	10067	MS2	0/0	ys151127_21.raw
	High			QQALQILDQmAHPIEINR	Unambiguous	2	1	1.1246e-10	A0A023ETL9	M10(Oxidation)	HCD	1	0	1	1		9.9572e+06	4.54891						0	28.5314	120	3	712.042	2134.11	1.17715	33.6703	9104	9104	MS2	0/0	ys151127_21.raw
	High			VLATNSGYDAQDTIVR	Unambiguous	3	1	1.1246e-10	A0A023ETL9		HCD	1	0	1	1		1.76641e+08	4.42783						0	0	120	2	861.935	1722.86	-1.20511	26.7619	6916	6916	MS2	0/0	ys151127_21.raw
	High			KQILNScTVIASNLLLVDEIMR	Unambiguous	3	1	1.1246e-10	A0A023ETL9	C7(Carbamidomethyl)	HCD	1	0	1	1		7.91835e+06	4.22678						1	36.4911	120	3	844.131	2530.38	1.59152	51.8572	15325	15325	MS2	0/0	ys151127_21.raw
	High			AAQALAVNIGAAK	Unambiguous	3	1	1.1246e-10	A0A023ETL9		HCD	1	0	1	1		1.41583e+08	4.15185						0	1.76038	74	2	599.352	1197.7	0.852654	25.3822	6483	6483	MS2	0/0	ys151127_21.raw
	High			KLVPGAGAFEVR	Selected	2	1	1.1246e-10	A0A023ETL9		HCD	1	0	1	1		4.49698e+07	3.94421						1	61.8563	75	3	415.244	1243.72	0.47638	25.7329	6591	6591	MS2	0/0	ys151127_21.raw
	High			QADLYISDGLHPR	Unambiguous	3	1	1.1246e-10	A0A023ETL9		HCD	1	0	1	1		1.5027e+08	3.87894						0	5.21158	120	3	495.589	1484.75	1.3154	26.5222	6840	6840	MS2	0/0	ys151127_21.raw
	High			ASTAQDDmTGDGTTSTVLLIGELLK	Unambiguous	3	1	1.1246e-10	A0A023ETL9	M8(Oxidation)	HCD	1	0	1	1		1.87595e+07	3.83299						0	38.0721	120	3	851.759	2553.26	1.23077	54.0239	16073	16073	MS2	0/0	ys151127_21.raw
	High			VLATNSGYDAQDTIVR	Unambiguous	3	1	1.1246e-10	A0A023ETL9		HCD	1	0	1	1		1.2133e+07	3.72437						0	42.23	120	3	574.961	1722.87	1.3378	26.8489	6943	6943	MS2	0/0	ys151127_21.raw
	High			LAIQAYADALLVIPK	Unambiguous	3	1	1.1246e-10	A0A023ETL9		HCD	1	0	1	1		47880094	3.41036						0	60.4782	120	2	799.979	1598.95	-0.746895	51.2591	15119	15119	MS2	0/0	ys151127_21.raw
	High			KVcEGTDKTFVVINQK	Unambiguous	2	1	1.1246e-10	A0A023ETL9	C3(Carbamidomethyl)	HCD	1	0	1	1		6.91802e+06	3.31835						2	55.7946	120	3	622.664	1865.98	-0.363685	19.6429	4678	4678	MS2	0/0	ys151127_21.raw
	High			VLATnSGYDAQDTIVR	Unambiguous	3	1	1.1246e-10	A0A023ETL9	N5(Deamidated)	HCD	1	0	1	1		1.39593e+07	3.27744						0	25.55	120	2	862.429	1723.85	0.703336	28.737	7545	7545	MS2	0/0	ys151127_21.raw
	High			DGNVLLHEmQIQHPTASLIAR	Unambiguous	3	1	1.1246e-10	A0A023ETL9	M9(Oxidation)	HCD	1	0	1	1		6.75298e+06	2.82921						0	44.7333	120	3	787.079	2359.22	1.44362	30.5029	8103	8103	MS2	0/0	ys151127_21.raw
Q17M99	Malic enzyme OS=Aedes aegypti GN=AAEL001091 PE=3 SV=1 - [Q17M99_AEDAE]	33.28	4	2	15	56	9.03582e+07	0.0101617	65.5595	30.52	12	17	820.972	31.9	14	18	6931.93	33.28	15	21	652	71.982	7.51807
	Sequest HT	Mascot	MS Amanda	Sequence	PSM Ambiguity	# Proteins	# Protein Groups	#VALUE!	Protein Group Accessions	Modifications	Activation Type	ΔScore	ΔCn	Rank	Search Engine Rank	QuanResultID	Precursor Area	XCorr	IonScore	Exp Value	Amanda Score	E-Value	P-Value	# Missed Cleavages	Isolation Interference [%]	Ion Inject Time [ms]	Charge	m/z [Da]	MH+ [Da]	ΔM [ppm]	RT [min]	First Scan	Last Scan	MS Order	Ions Matched	Spectrum File
			High	YGQNTLIQFEDFGNHNAFR	Unambiguous	2	2	2.2492e-10	A0A023EXF3;Q17M99		HCD	1	0	1	1		1.06815e+08				573.996	2.11706e-53	3.9852e-58	0	15.7185	120	3	757.692	2271.06	1.53327	39.5042	11104	11104	MS2	28/70	ys151127_21.raw
			High	DKIWLFDIDGLLAK	Unambiguous	2	2	2.2492e-10	A0A023EXF3;Q17M99		HCD	1	0	1	1		3.0675e+07				491.881	5.11022e-47	6.48506e-50	1	0	120	2	823.963	1646.92	1.49425	53.9236	16037	16037	MS2	20/25	ys151127_21.raw
			High	ILGLGDLGAcGMGIPVGK	Unambiguous	2	2	2.2492e-10	A0A023EXF3;Q17M99	C10(Carbamidomethyl)	HCD	1	0	1	1		5.83415e+07				438.403	1.10983e-40	1.44434e-44	0	29.1348	120	2	864.467	1727.93	4.72588	46.3123	13444	13444	MS2	21/33	ys151127_21.raw
			High	KISENTFcFLGAGEAAIGIADLVVK	Unambiguous	2	2	2.2492e-10	A0A023EXF3;Q17M99	C8(Carbamidomethyl)	HCD	1	0	1	1		6350064				403.916	8.37035e-37	4.05874e-41	1	18.8404	120	3	875.133	2623.38	1.28564	54.6369	16288	16288	MS2	20/94	ys151127_21.raw
			High	AmQAEGcGLQEAR	Unambiguous	2	2	2.2492e-10	A0A023EXF3;Q17M99	M2(Oxidation); C7(Carbamidomethyl)	HCD	1	0	1	1		1.46992e+07				384.665	5.7697e-36	3.41604e-39	0	23.1989	120	2	718.817	1436.63	0.268637	13.9605	2921	2921	MS2	16/35	ys151127_21.raw
			High	MMPIVYTPTVGLAcQK	Unambiguous	3	2	2.2492e-10	A0A023EXF3;Q17M99	C14(Carbamidomethyl)	HCD	1	0	1	1		1.91653e+07				381.222	2.89309e-35	7.54786e-39	0	4.58279	120	2	904.959	1808.91	-0.0116643	39.5799	11130	11130	MS2	18/29	ys151127_21.raw
			High	AEcTAQAAYENTEGR	Unambiguous	2	2	2.2492e-10	A0A023EXF3;Q17M99	C3(Carbamidomethyl)	HCD	1	0	1	1		4.05235e+07				367.032	2.31349e-34	1.98073e-37	0	39.2195	120	2	835.859	1670.71	1.32225	16.956	3861	3861	MS2	17/27	ys151127_21.raw
			High	AMQAEGcGLQEAR	Unambiguous	2	2	2.2492e-10	A0A023EXF3;Q17M99	C7(Carbamidomethyl)	HCD	1	0	1	1		35832699				366.174	6.38324e-34	2.41332e-37	0	51.0419	120	2	710.818	1420.63	-0.901783	17.705	4072	4072	MS2	16/23	ys151127_21.raw
			High	SHLYNFNYESAMPVTWK	Unambiguous	2	2	2.2492e-10	A0A023EXF3;Q17M99		HCD	1	0	1	1		25118740				335.7	1.06897e-30	2.69126e-34	0	68.4159	120	3	696.33	2086.98	3.55316	38.8665	10885	10885	MS2	17/62	ys151127_21.raw
			High	YLYLVDLQDRNEK	Unambiguous	1	1	1.1246e-10	Q17M99		HCD	1	0	1	1		3.14391e+06				328.001	9.41708e-28	1.58448e-33	1	0	120	2	834.936	1668.86	3.05244	32.6077	8756	8756	MS2	13/23	ys151127_21.raw
			High	YLYLVDLQDRNEK	Unambiguous	1	1	1.1246e-10	Q17M99		HCD	1	0	1	1		7.41228e+07				318.025	9.36605e-27	1.57563e-32	1	37.819	51	3	556.958	1668.86	0.374566	32.5924	8750	8750	MS2	17/46	ys151127_21.raw
			High	DTYcTFNDDIQGTASVAVAGLLASK	Unambiguous	2	2	2.2492e-10	A0A023EXF3;Q17M99	C4(Carbamidomethyl)	HCD	1	0	1	1		6.009e+06				317.512	2.97203e-27	1.7734e-32	0	6.05217	120	3	873.09	2617.25	3.48085	52.7804	15643	15643	MS2	15/94	ys151127_21.raw
			High	DKIWLFDIDGLLAK	Unambiguous	2	2	2.2492e-10	A0A023EXF3;Q17M99		HCD	1	0	1	1		3.69436e+07				293.366	5.69881e-27	4.60696e-30	1	58.3455	120	3	549.643	1646.92	0.263099	53.921	16036	16036	MS2	15/50	ys151127_21.raw
			High	AEcTAQAAYENTEGR	Unambiguous	2	2	2.2492e-10	A0A023EXF3;Q17M99	C3(Carbamidomethyl)	HCD	1	0	1	1		8.14557e+06				278.018	3.6461e-23	1.57819e-28	0	69.7274	120	3	557.574	1670.71	-0.548956	16.9957	3874	3874	MS2	16/54	ys151127_21.raw
			High	MMPIVYTPTVGLAcQK	Unambiguous	3	2	2.2492e-10	A0A023EXF3;Q17M99	C14(Carbamidomethyl)	HCD	1	0	1	1		7.55308e+06				271.506	2.79465e-24	7.06969e-28	0	34.746	120	3	603.641	1808.91	-0.525219	39.5575	11123	11123	MS2	13/58	ys151127_21.raw
			High	GLASTYPEPQDK	Unambiguous	2	2	2.2492e-10	A0A023EXF3;Q17M99		HCD	1	0	1	1		5.71831e+07				248.649	2.44198e-22	1.365e-25	0	13.3434	118	2	653.32	1305.63	0.714549	19.8636	4746	4746	MS2	12/21	ys151127_21.raw
			High	EcSLEIAVGVTK	Unambiguous	2	2	2.2492e-10	A0A023EXF3;Q17M99	C2(Carbamidomethyl)	HCD	1	0	1	1		1.69799e+07				246.421	8.36223e-20	2.27995e-25	0	32.5381	120	2	653.343	1305.68	5.12467	31.1525	8305	8305	MS2	12/21	ys151127_21.raw
			High	mMPIVYTPTVGLAcQK	Unambiguous	3	2	2.2492e-10	A0A023EXF3;Q17M99	M1(Oxidation); C14(Carbamidomethyl)	HCD	1	0	1	1						239.358	7.43631e-21	1.15939e-24	0	0	120	2	912.957	1824.91	0.166123	36.9168	10208	10208	MS2	11/43	ys151127_21.raw
			High	YLYLVDLQDR	Unambiguous	1	1	1.1246e-10	Q17M99		HCD	1	0	1	1		9.02646e+06				223.032	7.43255e-20	4.97493e-23	0	53.6794	120	2	649.345	1297.68	3.79911	39.3004	11035	11035	MS2	10/17	ys151127_21.raw
			High	GLAFTLEER	Unambiguous	5	2	2.2492e-10	A0A023EXF3;Q17M99		HCD	1	0	1	1		67154136				219.295	6.47893e-17	1.17619e-22	0	34.1131	46	2	518.276	1035.54	-2.77759	32.4485	8704	8704	MS2	9/15	ys151127_21.raw
			High	AIVVTDGER	Unambiguous	3	2	2.2492e-10	A0A023EXF3;Q17M99		HCD	1	0	1	1		9.01365e+07				205.758	3.32788e-18	2.65593e-21	0	3.08426	29	2	480.262	959.516	0.616613	16.7852	3807	3807	MS2	9/15	ys151127_21.raw
		High		AmQAEGcGLQEAR	Unambiguous	2	2	2.2492e-10	A0A023EXF3;Q17M99	M2(Oxidation); C7(Carbamidomethyl)	HCD	1	0	1	1		1.46992e+07		87.29	1.91397e-07				0	23.1989	120	2	718.817	1436.63	0.268637	13.9605	2921	2921	MS2	11/136	ys151127_21.raw
		High		ILGLGDLGAcGMGIPVGK	Unambiguous	2	2	2.2492e-10	A0A023EXF3;Q17M99	C10(Carbamidomethyl)	HCD	1	0	1	1		5.83415e+07		74.88	5.74592e-06				0	29.1348	120	2	864.467	1727.93	4.72588	46.3123	13444	13444	MS2	9/136	ys151127_21.raw
		High		DTYcTFNDDIQGTASVAVAGLLASK	Unambiguous	2	2	2.2492e-10	A0A023EXF3;Q17M99	C4(Carbamidomethyl)	HCD	1	0	1	1		6.009e+06		71.94	5.75282e-05				0	6.05217	120	3	873.09	2617.25	3.48085	52.7804	15643	15643	MS2	9/264	ys151127_21.raw
		High		YLYLVDLQDRNEK	Unambiguous	1	1	1.1246e-10	Q17M99		HCD	1	0	1	1		3.14391e+06		69.01	4.64919e-05				1	0	120	2	834.936	1668.86	3.05244	32.6077	8756	8756	MS2	7/116	ys151127_21.raw
		High		DKIWLFDIDGLLAK	Unambiguous	2	2	2.2492e-10	A0A023EXF3;Q17M99		HCD	1	0	1	1		3.0675e+07		68.65	7.80542e-06				1	0	120	2	823.963	1646.92	1.49425	53.9236	16037	16037	MS2	11/152	ys151127_21.raw
		High		MMPIVYTPTVGLAcQK	Unambiguous	3	2	2.2492e-10	A0A023EXF3;Q17M99	C14(Carbamidomethyl)	HCD	1	0	1	1		1.91653e+07		67.43	3.39478e-05				0	4.58279	120	2	904.959	1808.91	-0.0116643	39.5799	11130	11130	MS2	11/124	ys151127_21.raw
		High		AIVVTDGER	Unambiguous	3	2	2.2492e-10	A0A023EXF3;Q17M99		HCD	1	0	1	1		9.01365e+07		66.4	9.47732e-05				0	3.08426	29	2	480.262	959.516	0.616613	16.7852	3807	3807	MS2	6/64	ys151127_21.raw
		High		KISENTFcFLGAGEAAIGIADLVVK	Unambiguous	2	2	2.2492e-10	A0A023EXF3;Q17M99	C8(Carbamidomethyl)	HCD	1	0	1	1		6350064		66.21	4.48866e-05				1	18.8404	120	3	875.133	2623.38	1.28564	54.6369	16288	16288	MS2	12/288	ys151127_21.raw
		High		GLASTYPEPQDK	Unambiguous	2	2	2.2492e-10	A0A023EXF3;Q17M99		HCD	1	0	1	1		5.71831e+07		62.87	7.61198e-05				0	13.3434	118	2	653.32	1305.63	0.714549	19.8636	4746	4746	MS2	7/96	ys151127_21.raw
		High		AEcTAQAAYENTEGR	Unambiguous	2	2	2.2492e-10	A0A023EXF3;Q17M99	C3(Carbamidomethyl)	HCD	1	0	1	1		4.05235e+07		60.68	9.23045e-05				0	39.2195	120	2	835.859	1670.71	1.32225	16.956	3861	3861	MS2	9/148	ys151127_21.raw
		High		AMQAEGcGLQEAR	Unambiguous	2	2	2.2492e-10	A0A023EXF3;Q17M99	C7(Carbamidomethyl)	HCD	1	0	1	1		35832699		58.43	0.000170536				0	51.0419	120	2	710.818	1420.63	-0.901783	17.705	4072	4072	MS2	11/136	ys151127_21.raw
		High		YGQNTLIQFEDFGNHNAFR	Unambiguous	2	2	2.2492e-10	A0A023EXF3;Q17M99		HCD	1	0	1	1		1.06815e+08		55.4	0.00191788				0	15.7185	120	3	757.692	2271.06	1.53327	39.5042	11104	11104	MS2	18/208	ys151127_21.raw
		High		SHLYNFNYESAMPVTWK	Unambiguous	2	2	2.2492e-10	A0A023EXF3;Q17M99		HCD	1	0	1	1		25118740		49.12	0.00345832				0	68.4159	120	3	696.33	2086.98	3.55316	38.8665	10885	10885	MS2	14/176	ys151127_21.raw
		High		MMPIVYTPTVGLAcQK	Unambiguous	3	2	2.2492e-10	A0A023EXF3;Q17M99	C14(Carbamidomethyl)	HCD	1	0	1	1		7.55308e+06		47.43	0.0038041				0	34.746	120	3	603.641	1808.91	-0.525219	39.5575	11123	11123	MS2	8/124	ys151127_21.raw
		High		YLYLVDLQDR	Unambiguous	1	1	1.1246e-10	Q17M99		HCD	1	0	1	1		9.02646e+06		45.4	0.00291576				0	53.6794	120	2	649.345	1297.68	3.79911	39.3004	11035	11035	MS2	6/80	ys151127_21.raw
		High		EcSLEIAVGVTK	Unambiguous	2	2	2.2492e-10	A0A023EXF3;Q17M99	C2(Carbamidomethyl)	HCD	1	0	1	1		1.69799e+07		43.08	0.00866482				0	32.5381	120	2	653.343	1305.68	5.12467	31.1525	8305	8305	MS2	8/88	ys151127_21.raw
		High		AEcTAQAAYENTEGR	Unambiguous	2	2	2.2492e-10	A0A023EXF3;Q17M99	C3(Carbamidomethyl)	HCD	1	0	1	1		8.14557e+06		41.82	0.00656671				0	69.7274	120	3	557.574	1670.71	-0.548956	16.9957	3874	3874	MS2	8/148	ys151127_21.raw
		High		DKIWLFDIDGLLAK	Unambiguous	2	2	2.2492e-10	A0A023EXF3;Q17M99		HCD	1	0	1	1		3.69436e+07		41.53	0.00447506				1	58.3455	120	3	549.643	1646.92	0.263099	53.921	16036	16036	MS2	6/152	ys151127_21.raw
	High			YGQNTLIQFEDFGNHNAFR	Unambiguous	2	2	2.2492e-10	A0A023EXF3;Q17M99		HCD	1	0	1	1		1.06815e+08	6.28655						0	15.7185	120	3	757.692	2271.06	1.53327	39.5042	11104	11104	MS2	0/0	ys151127_21.raw
	High			ILGLGDLGAcGMGIPVGK	Unambiguous	2	2	2.2492e-10	A0A023EXF3;Q17M99	C10(Carbamidomethyl)	HCD	1	0	1	1		5.83415e+07	4.64045						0	29.1348	120	2	864.467	1727.93	4.72588	46.3123	13444	13444	MS2	0/0	ys151127_21.raw
	High			DKIWLFDIDGLLAK	Unambiguous	2	2	2.2492e-10	A0A023EXF3;Q17M99		HCD	1	0	1	1		3.0675e+07	4.49022						1	0	120	2	823.963	1646.92	1.49425	53.9236	16037	16037	MS2	0/0	ys151127_21.raw
	High			YLYLVDLQDRNEK	Unambiguous	1	1	1.1246e-10	Q17M99		HCD	1	0	1	1		7.41228e+07	4.37099						1	37.819	51	3	556.958	1668.86	0.374566	32.5924	8750	8750	MS2	0/0	ys151127_21.raw
	High			KISENTFcFLGAGEAAIGIADLVVK	Unambiguous	2	2	2.2492e-10	A0A023EXF3;Q17M99	C8(Carbamidomethyl)	HCD	1	0	1	1		6350064	4.28184						1	18.8404	120	3	875.133	2623.38	1.28564	54.6369	16288	16288	MS2	0/0	ys151127_21.raw
	High			AMQAEGcGLQEAR	Unambiguous	2	2	2.2492e-10	A0A023EXF3;Q17M99	C7(Carbamidomethyl)	HCD	1	0	1	1		35832699	4.17295						0	51.0419	120	2	710.818	1420.63	-0.901783	17.705	4072	4072	MS2	0/0	ys151127_21.raw
	High			MMPIVYTPTVGLAcQK	Unambiguous	3	2	2.2492e-10	A0A023EXF3;Q17M99	C14(Carbamidomethyl)	HCD	1	0	1	1		1.91653e+07	3.97735						0	4.58279	120	2	904.959	1808.91	-0.0116643	39.5799	11130	11130	MS2	0/0	ys151127_21.raw
	High			SHLYNFNYESAMPVTWK	Unambiguous	2	2	2.2492e-10	A0A023EXF3;Q17M99		HCD	1	0	1	1		25118740	3.86257						0	68.4159	120	3	696.33	2086.98	3.55316	38.8665	10885	10885	MS2	0/0	ys151127_21.raw
	High			DKIWLFDIDGLLAK	Unambiguous	2	2	2.2492e-10	A0A023EXF3;Q17M99		HCD	1	0	1	1		3.69436e+07	3.84634						1	58.3455	120	3	549.643	1646.92	0.263099	53.921	16036	16036	MS2	0/0	ys151127_21.raw
	High			AEcTAQAAYENTEGR	Unambiguous	2	2	2.2492e-10	A0A023EXF3;Q17M99	C3(Carbamidomethyl)	HCD	1	0	1	1		4.05235e+07	3.76819						0	39.2195	120	2	835.859	1670.71	1.32225	16.956	3861	3861	MS2	0/0	ys151127_21.raw
	High			GLASTYPEPQDK	Unambiguous	2	2	2.2492e-10	A0A023EXF3;Q17M99		HCD	1	0	1	1		5.71831e+07	3.69528						0	13.3434	118	2	653.32	1305.63	0.714549	19.8636	4746	4746	MS2	0/0	ys151127_21.raw
	High			AmQAEGcGLQEAR	Unambiguous	2	2	2.2492e-10	A0A023EXF3;Q17M99	M2(Oxidation); C7(Carbamidomethyl)	HCD	1	0	1	1		1.46992e+07	3.3061						0	23.1989	120	2	718.817	1436.63	0.268637	13.9605	2921	2921	MS2	0/0	ys151127_21.raw
	High			DTYcTFNDDIQGTASVAVAGLLASK	Unambiguous	2	2	2.2492e-10	A0A023EXF3;Q17M99	C4(Carbamidomethyl)	HCD	1	0	1	1		6.009e+06	3.161						0	6.05217	120	3	873.09	2617.25	3.48085	52.7804	15643	15643	MS2	0/0	ys151127_21.raw
	High			EcSLEIAVGVTK	Unambiguous	2	2	2.2492e-10	A0A023EXF3;Q17M99	C2(Carbamidomethyl)	HCD	1	0	1	1		1.69799e+07	3.11491						0	32.5381	120	2	653.343	1305.68	5.12467	31.1525	8305	8305	MS2	0/0	ys151127_21.raw
	High			AEcTAQAAYENTEGR	Unambiguous	2	2	2.2492e-10	A0A023EXF3;Q17M99	C3(Carbamidomethyl)	HCD	1	0	1	1		8.14557e+06	2.97197						0	69.7274	120	3	557.574	1670.71	-0.548956	16.9957	3874	3874	MS2	0/0	ys151127_21.raw
	High			MMPIVYTPTVGLAcQK	Unambiguous	3	2	2.2492e-10	A0A023EXF3;Q17M99	C14(Carbamidomethyl)	HCD	1	0	1	1		7.55308e+06	2.80735						0	34.746	120	3	603.641	1808.91	-0.525219	39.5575	11123	11123	MS2	0/0	ys151127_21.raw
	High			YLYLVDLQDRNEK	Unambiguous	1	1	1.1246e-10	Q17M99		HCD	1	0	1	1		3.14391e+06	2.80542						1	0	120	2	834.936	1668.86	3.05244	32.6077	8756	8756	MS2	0/0	ys151127_21.raw
	Sequest HT	Mascot	MS Amanda	Sequence	PSM Ambiguity	# Proteins	# Protein Groups	#VALUE!	Protein Group Accessions	Modifications	Activation Type	ΔScore	ΔCn	Rank	Search Engine Rank	QuanResultID	Precursor Area	XCorr	IonScore	Exp Value	Amanda Score	E-Value	P-Value	# Missed Cleavages	Isolation Interference [%]	Ion Inject Time [ms]	Charge	m/z [Da]	MH+ [Da]	ΔM [ppm]	RT [min]	First Scan	Last Scan	MS Order	Ions Matched	Spectrum File
			High	FVSDNWmEAR	Unambiguous	1	1	1.1246e-10	Q16YQ7	M7(Oxidation)	HCD	1	0	1	1						447.483	1.81917e-42	1.78525e-45	0	20.851	110	2	635.78	1270.55	0.772801	25.8534	6630	6630	MS2	18/26	ys151127_21.raw
			High	FVSDNWmEAR	Unambiguous	1	1	1.1246e-10	Q16YQ7	M7(Oxidation)	HCD	1	0	1	1						447.403	1.85828e-42	1.81828e-45	0	18.8362	88	2	635.78	1270.55	1.06103	27.4949	7147	7147	MS2	18/26	ys151127_21.raw
			High	FVSDNWmEAR	Unambiguous	1	1	1.1246e-10	Q16YQ7	M7(Oxidation)	HCD	1	0	1	1						417.147	2.03709e-39	1.92906e-42	0	12.536	113	2	635.779	1270.55	-0.380118	27.9994	7311	7311	MS2	18/26	ys151127_21.raw
			High	FVSDNWmEAR	Unambiguous	1	1	1.1246e-10	Q16YQ7	M7(Oxidation)	HCD	1	0	1	1						402.597	4.65795e-38	5.49935e-41	0	28.9415	120	2	635.781	1270.55	1.44534	29.7627	7870	7870	MS2	18/26	ys151127_21.raw
			High	FVSDNWmEAR	Unambiguous	1	1	1.1246e-10	Q16YQ7	M7(Oxidation)	HCD	1	0	1	1		1.34125e+09				399.992	1.01379e-37	1.00176e-40	0	1.97215	4	2	635.78	1270.55	0.196342	25.3449	6472	6472	MS2	17/26	ys151127_21.raw
			High	FVSDNWmEAR	Unambiguous	1	1	1.1246e-10	Q16YQ7	M7(Oxidation)	HCD	1	0	1	1						394.455	3.63181e-37	3.5852e-40	0	43.3039	102	2	635.78	1270.55	0.772801	26.3854	6797	6797	MS2	19/26	ys151127_21.raw
			High	FVSDNWmEAR	Unambiguous	1	1	1.1246e-10	Q16YQ7	M7(Oxidation)	HCD	1	0	1	1						392.471	5.76904e-37	5.66147e-40	0	17.5085	120	2	635.78	1270.55	0.772801	30.2759	8032	8032	MS2	16/26	ys151127_21.raw
			High	FVSDNWmEAR	Unambiguous	1	1	1.1246e-10	Q16YQ7	M7(Oxidation)	HCD	1	0	1	1						386.567	2.32795e-36	2.2045e-39	0	31.37	86	2	635.78	1270.55	-0.284041	26.9825	6984	6984	MS2	16/26	ys151127_21.raw
			High	FVSDNWmEAR	Unambiguous	1	1	1.1246e-10	Q16YQ7	M7(Oxidation)	HCD	1	0	1	1						378.806	1.3769e-35	1.31635e-38	0	3.56685	120	2	635.781	1270.55	1.82964	30.7917	8193	8193	MS2	17/26	ys151127_21.raw
			High	FVSDNWmEAR	Unambiguous	1	1	1.1246e-10	Q16YQ7	M7(Oxidation)	HCD	1	0	1	1		1.0934e+07				335.273	2.53913e-31	2.96974e-34	0	32.0557	120	2	635.78	1270.55	0.964954	24.8338	6306	6306	MS2	15/26	ys151127_21.raw
			High	FVSDNWmEAR	Unambiguous	1	1	1.1246e-10	Q16YQ7	M7(Oxidation)	HCD	1	0	1	1						333.808	4.12758e-31	4.16087e-34	0	53.3979	120	2	635.779	1270.55	-0.860501	29.2323	7703	7703	MS2	15/26	ys151127_21.raw
			High	FVSDNWmEAR	Unambiguous	1	1	1.1246e-10	Q16YQ7	M7(Oxidation)	HCD	1	0	1	1		1.82576e+07				304.625	3.48187e-28	3.44739e-31	0	45.0493	120	2	635.779	1270.55	-1.43696	31.6154	8444	8444	MS2	15/26	ys151127_21.raw
			High	FVSDNWMEAR	Unambiguous	1	1	1.1246e-10	Q16YQ7		HCD	1	0	1	1		3.62828e+09				267.423	2.79826e-24	1.81e-27	0	4.21424	15	2	627.782	1254.56	-0.351523	31.8775	8527	8527	MS2	11/17	ys151127_21.raw
			High	FVSDNWMEAR	Unambiguous	1	1	1.1246e-10	Q16YQ7		HCD	1	0	1	1						238.085	2.37348e-21	1.55434e-24	0	7.49711	120	2	627.781	1254.56	-1.32454	32.9063	8853	8853	MS2	10/17	ys151127_21.raw
			High	FVSDNWMEAR	Unambiguous	1	1	1.1246e-10	Q16YQ7		HCD	1	0	1	1						235.069	4.6533e-21	3.11257e-24	0	17.393	101	2	627.783	1254.56	0.816094	32.3809	8684	8684	MS2	10/17	ys151127_21.raw
			High	FVSDNWMEAR	Unambiguous	1	1	1.1246e-10	Q16YQ7		HCD	1	0	1	1		3.62828e+09				214.071	5.96873e-19	3.91649e-22	0	37.6598	120	2	627.781	1254.56	-1.61645	31.3461	8363	8363	MS2	10/17	ys151127_21.raw
		High		FVSDNWmEAR	Unambiguous	1	1	1.1246e-10	Q16YQ7	M7(Oxidation)	HCD	1	0	1	1				68.7	1.16348e-05				0	28.9415	120	2	635.781	1270.55	1.44534	29.7627	7870	7870	MS2	9/92	ys151127_21.raw
		High		FVSDNWmEAR	Unambiguous	1	1	1.1246e-10	Q16YQ7	M7(Oxidation)	HCD	1	0	1	1				66.73	1.81113e-05				0	20.851	110	2	635.78	1270.55	0.772801	25.8534	6630	6630	MS2	7/92	ys151127_21.raw
		High		FVSDNWMEAR	Unambiguous	1	1	1.1246e-10	Q16YQ7		HCD	1	0	1	1		3.62828e+09		64.51	3.46917e-05				0	4.21424	15	2	627.782	1254.56	-0.351523	31.8775	8527	8527	MS2	7/92	ys151127_21.raw
		High		FVSDNWmEAR	Unambiguous	1	1	1.1246e-10	Q16YQ7	M7(Oxidation)	HCD	1	0	1	1		1.34125e+09		63.77	3.51338e-05				0	1.97215	4	2	635.78	1270.55	0.196342	25.3449	6472	6472	MS2	7/92	ys151127_21.raw
		High		FVSDNWmEAR	Unambiguous	1	1	1.1246e-10	Q16YQ7	M7(Oxidation)	HCD	1	0	1	1				63.55	3.75556e-05				0	18.8362	88	2	635.78	1270.55	1.06103	27.4949	7147	7147	MS2	7/92	ys151127_21.raw
		High		FVSDNWmEAR	Unambiguous	1	1	1.1246e-10	Q16YQ7	M7(Oxidation)	HCD	1	0	1	1				59.17	0.000104414				0	3.56685	120	2	635.781	1270.55	1.82964	30.7917	8193	8193	MS2	9/92	ys151127_21.raw
		High		FVSDNWmEAR	Unambiguous	1	1	1.1246e-10	Q16YQ7	M7(Oxidation)	HCD	1	0	1	1				58.59	0.000115805				0	12.536	113	2	635.779	1270.55	-0.380118	27.9994	7311	7311	MS2	9/92	ys151127_21.raw
		High		FVSDNWMEAR	Unambiguous	1	1	1.1246e-10	Q16YQ7		HCD	1	0	1	1				57.93	0.00015889				0	17.393	101	2	627.783	1254.56	0.816094	32.3809	8684	8684	MS2	9/92	ys151127_21.raw
		High		FVSDNWmEAR	Unambiguous	1	1	1.1246e-10	Q16YQ7	M7(Oxidation)	HCD	1	0	1	1				57.6	0.000148234				0	17.5085	120	2	635.78	1270.55	0.772801	30.2759	8032	8032	MS2	7/92	ys151127_21.raw
		High		FVSDNWMEAR	Unambiguous	1	1	1.1246e-10	Q16YQ7		HCD	1	0	1	1				57.5	0.000169559				0	7.49711	120	2	627.781	1254.56	-1.32454	32.9063	8853	8853	MS2	9/92	ys151127_21.raw
		High		FVSDNWmEAR	Unambiguous	1	1	1.1246e-10	Q16YQ7	M7(Oxidation)	HCD	1	0	1	1				56.89	0.000171287				0	31.37	86	2	635.78	1270.55	-0.284041	26.9825	6984	6984	MS2	9/92	ys151127_21.raw
		High		FVSDNWmEAR	Unambiguous	1	1	1.1246e-10	Q16YQ7	M7(Oxidation)	HCD	1	0	1	1				55.34	0.00024943				0	43.3039	102	2	635.78	1270.55	0.772801	26.3854	6797	6797	MS2	6/92	ys151127_21.raw
		High		FVSDNWmEAR	Unambiguous	1	1	1.1246e-10	Q16YQ7	M7(Oxidation)	HCD	1	0	1	1				50.89	0.000680685				0	53.3979	120	2	635.779	1270.55	-0.860501	29.2323	7703	7703	MS2	8/92	ys151127_21.raw
		High		FVSDNwmEAR	Unambiguous	1	1	1.1246e-10	Q16YQ7	W6(Oxidation); M7(Oxidation)	HCD	1	0	1	1		7179698		45.62	0.00104728				0		120	2	643.776	1286.55	-1.16706	22.09	5423	5423	MS2	8/92	ys151127_21.raw
		High		FVSDNWMEAR	Unambiguous	1	1	1.1246e-10	Q16YQ7		HCD	1	0	1	1		3.62828e+09		44.62	0.00331338				0	37.6598	120	2	627.781	1254.56	-1.61645	31.3461	8363	8363	MS2	6/92	ys151127_21.raw
		High		FVSDNwmEAR	Unambiguous	1	1	1.1246e-10	Q16YQ7	W6(Oxidation); M7(Oxidation)	HCD	1	0	1	1		6.15958e+06		43.34	0.00185379				0	12.2303	120	2	643.778	1286.55	1.39476	21.264	5194	5194	MS2	8/92	ys151127_21.raw
		High		FVSDNwmEAR	Unambiguous	1	1	1.1246e-10	Q16YQ7	W6(Oxidation); M7(Oxidation)	HCD	1	0	1	1		2.5517e+07		40.16	0.00386977				0	0	120	2	643.776	1286.55	-1.26194	23.356	5828	5828	MS2	8/92	ys151127_21.raw
		High		FVSDNwmEAR	Unambiguous	1	1	1.1246e-10	Q16YQ7	W6(Oxidation); M7(Oxidation)	HCD	1	0	1	1		1.06864e+07		37.71	0.0064639				0	0	120	2	643.777	1286.55	0.161292	17.9886	4158	4158	MS2	8/92	ys151127_21.raw
		High		FVSDNwmEAR	Unambiguous	1	1	1.1246e-10	Q16YQ7	W6(Oxidation); M7(Oxidation)	HCD	1	0	1	1		2.12263e+07		35.45	0.0110049				0	0	120	2	643.778	1286.55	0.730584	27.4182	7123	7123	MS2	6/92	ys151127_21.raw
	High			FVSDNWmEAR	Unambiguous	1	1	1.1246e-10	Q16YQ7	M7(Oxidation)	HCD	1	0	1	1			3.23511						0	43.3039	102	2	635.78	1270.55	0.772801	26.3854	6797	6797	MS2	0/0	ys151127_21.raw
	High			FVSDNWMEAR	Unambiguous	1	1	1.1246e-10	Q16YQ7		HCD	1	0	1	1		3.62828e+09	3.00771						0	4.21424	15	2	627.782	1254.56	-0.351523	31.8775	8527	8527	MS2	0/0	ys151127_21.raw
	High			FVSDNWMEAR	Unambiguous	1	1	1.1246e-10	Q16YQ7		HCD	1	0	1	1		3.62828e+09	2.98653						0	37.6598	120	2	627.781	1254.56	-1.61645	31.3461	8363	8363	MS2	0/0	ys151127_21.raw
	High			FVSDNWMEAR	Unambiguous	1	1	1.1246e-10	Q16YQ7		HCD	1	0	1	1			2.97076						0	17.393	101	2	627.783	1254.56	0.816094	32.3809	8684	8684	MS2	0/0	ys151127_21.raw
	High			FVSDNWMEAR	Unambiguous	1	1	1.1246e-10	Q16YQ7		HCD	1	0	1	1			2.89074						0	7.49711	120	2	627.781	1254.56	-1.32454	32.9063	8853	8853	MS2	0/0	ys151127_21.raw
A0A023EUK4	Putative leucyl aminopeptidase OS=Aedes albopictus PE=2 SV=1 - [A0A023EUK4_AEDAL]	37.4	2	16	16	37	7.46538e+07	0.00839557	40.6668	28.1	10	11	506.697	26.36	12	12	4447.4	31.59	12	14	516	55.8713	7.00537
	Sequest HT	Mascot	MS Amanda	Sequence	PSM Ambiguity	# Proteins	# Protein Groups	#VALUE!	Protein Group Accessions	Modifications	Activation Type	ΔScore	ΔCn	Rank	Search Engine Rank	QuanResultID	Precursor Area	XCorr	IonScore	Exp Value	Amanda Score	E-Value	P-Value	# Missed Cleavages	Isolation Interference [%]	Ion Inject Time [ms]	Charge	m/z [Da]	MH+ [Da]	ΔM [ppm]	RT [min]	First Scan	Last Scan	MS Order	Ions Matched	Spectrum File
			High	YSHLDIAGSAGDIPDPPTGAPILALAR	Unambiguous	1	1	1.1246e-10	A0A023EUK4		HCD	1	0	1	1		5.18778e+07				519.564	1.74482e-48	1.10558e-52	0	51.179	120	3	896.808	2688.41	3.28221	43.8874	12609	12609	MS2	30/102	ys151127_21.raw
			High	VVEQMQPQDVHVIGVMcMVR	Unambiguous	1	1	1.1246e-10	A0A023EUK4	C17(Carbamidomethyl)	HCD	1	0	1	1		2.9764e+07				487.532	2.0907e-43	1.7651e-49	0	0	120	3	785.72	2355.15	0.51528	38.1636	10643	10643	MS2	25/74	ys151127_21.raw
			High	cYGEDVLQANNLPSSR	Unambiguous	1	1	1.1246e-10	A0A023EUK4	C1(Carbamidomethyl)	HCD	1	0	1	1		9.77891e+06				440.549	2.54142e-41	8.81213e-45	0	39.1428	120	2	911.919	1822.83	-4.14678	30.3712	8060	8060	MS2	18/29	ys151127_21.raw
			High	NSVGEEcYVSDEMITSR	Unambiguous	2	1	1.1246e-10	A0A023EUK4	C7(Carbamidomethyl)	HCD	1	0	1	1		1.71609e+07				393.337	1.09303e-36	4.63739e-40	0	0	120	2	988.424	1975.84	2.2558	30.9452	8242	8242	MS2	16/31	ys151127_21.raw
			High	cGAAAVAGFMK	Unambiguous	2	1	1.1246e-10	A0A023EUK4	C1(Carbamidomethyl)	HCD	1	0	1	1		5640806				321.439	6.44004e-30	7.17953e-33	0	41.4958	120	2	541.76	1082.51	0.478157	27.1875	7049	7049	MS2	12/19	ys151127_21.raw
			High	IGDPFEISILR	Unambiguous	1	1	1.1246e-10	A0A023EUK4		HCD	1	0	1	1		3.33369e+07				309.735	1.32853e-28	1.06282e-31	0	0	120	2	630.354	1259.7	1.18602	45.0739	13016	13016	MS2	13/19	ys151127_21.raw
			High	DKcGAAAVAGFMK	Unambiguous	2	1	1.1246e-10	A0A023EUK4	C3(Carbamidomethyl)	HCD	1	0	1	1		5.70194e+06				299.948	3.06053e-25	1.01196e-30	1	0	120	2	663.321	1325.64	0.872189	25.5639	6539	6539	MS2	13/23	ys151127_21.raw
			High	LIASSVISDHNVLVK	Unambiguous	1	1	1.1246e-10	A0A023EUK4		HCD	1	0	1	1		33301489				282.709	1.9777e-26	5.35961e-29	0	28.1502	120	3	532.311	1594.92	1.26515	30.8037	8197	8197	MS2	16/54	ys151127_21.raw
			High	ASGHGQLLQEEGEK	Unambiguous	1	1	1.1246e-10	A0A023EUK4		HCD	1	0	1	1		20592305				272.196	4.09254e-24	6.03086e-28	0	24.844	120	3	494.911	1482.72	0.559849	13.5425	2788	2788	MS2	15/50	ys151127_21.raw
			High	GVTYDTGGADIK	Unambiguous	2	1	1.1246e-10	A0A023EUK4		HCD	1	0	1	1		5.32922e+07				245.453	1.54992e-21	2.84912e-25	0	29.5944	120	2	598.794	1196.58	1.00512	19.8818	4751	4751	MS2	12/21	ys151127_21.raw
			High	DKcGAAAVAGFMK	Unambiguous	2	1	1.1246e-10	A0A023EUK4	C3(Carbamidomethyl)	HCD	1	0	1	1		1.53085e+07				241.746	2.02316e-19	6.6893e-25	1	50.9236	120	3	442.55	1325.63	0.539751	25.5964	6550	6550	MS2	12/46	ys151127_21.raw
			High	AFEAGLFVAR	Unambiguous	1	1	1.1246e-10	A0A023EUK4		HCD	1	0	1	1		6.22442e+07				225.79	2.14327e-20	2.63625e-23	0	24.459	120	2	540.795	1080.58	-0.0513955	35.2084	9624	9624	MS2	11/17	ys151127_21.raw
			High	LIASSVISDHNVLVK	Unambiguous	1	1	1.1246e-10	A0A023EUK4		HCD	1	0	1	1		1.47324e+06				206.695	1.42849e-17	2.14039e-21	0		120	2	797.963	1594.92	2.03895	30.897	8227	8227	MS2	9/27	ys151127_21.raw
			High	LTDFDDVR	Unambiguous	1	1	1.1246e-10	A0A023EUK4		HCD	1	0	1	1		5.21448e+06				200.704	1.09198e-17	8.50452e-21	0	46.119	120	2	490.738	980.469	0.83995	23.8461	5986	5986	MS2	9/13	ys151127_21.raw
		High		NSVGEEcYVSDEMITSR	Unambiguous	2	1	1.1246e-10	A0A023EUK4	C7(Carbamidomethyl)	HCD	1	0	1	1		1.71609e+07		132.6	4.72605e-12				0	0	120	2	988.424	1975.84	2.2558	30.9452	8242	8242	MS2	12/192	ys151127_21.raw
		High		cGAAAVAGFMK	Unambiguous	2	1	1.1246e-10	A0A023EUK4	C1(Carbamidomethyl)	HCD	1	0	1	1		5640806		79.46	1.0067e-06				0	41.4958	120	2	541.76	1082.51	0.478157	27.1875	7049	7049	MS2	9/80	ys151127_21.raw
		High		cYGEDVLQANNLPSSR	Unambiguous	1	1	1.1246e-10	A0A023EUK4	C1(Carbamidomethyl)	HCD	1	0	1	1		9.77891e+06		61.83	0.000141071				0	39.1428	120	2	911.919	1822.83	-4.14678	30.3712	8060	8060	MS2	12/152	ys151127_21.raw
		High		ASGHGQLLQEEGEK	Unambiguous	1	1	1.1246e-10	A0A023EUK4		HCD	1	0	1	1		20592305		59.98	0.000172794				0	24.844	120	3	494.911	1482.72	0.559849	13.5425	2788	2788	MS2	8/136	ys151127_21.raw
		High		DKcGAAAVAGFMK	Unambiguous	2	1	1.1246e-10	A0A023EUK4	C3(Carbamidomethyl)	HCD	1	0	1	1		5.70194e+06		53.49	0.000856699				1	0	120	2	663.321	1325.64	0.872189	25.5639	6539	6539	MS2	10/140	ys151127_21.raw
		High		IGDPFEISILR	Unambiguous	1	1	1.1246e-10	A0A023EUK4		HCD	1	0	1	1		3.33369e+07		49.52	0.00322773				0	0	120	2	630.354	1259.7	1.18602	45.0739	13016	13016	MS2	10/80	ys151127_21.raw
		High		VVEQMQPQDVHVIGVMcMVR	Unambiguous	1	1	1.1246e-10	A0A023EUK4	C17(Carbamidomethyl)	HCD	1	0	1	1		2.9764e+07		47.54	0.0068259				0	0	120	3	785.72	2355.15	0.51528	38.1636	10643	10643	MS2	9/216	ys151127_21.raw
		High		LYVPLQLR	Unambiguous	2	1	1.1246e-10	A0A023EUK4		HCD	1	0	1	1		84189127		45.59	0.00145897				0	14.7734	120	2	501.311	1001.61	0.714344	35.7314	9793	9793	MS2	5/64	ys151127_21.raw
		High		AAVSVPR	Unambiguous	2	1	1.1246e-10	A0A023EUK4		HCD	1	0	1	1		3.35265e+07		42.75	0.000159524				0	30.9316	67	2	350.211	699.415	0.438075	14.4712	3084	3084	MS2	6/48	ys151127_21.raw
		High		LIASSVISDHNVLVK	Unambiguous	1	1	1.1246e-10	A0A023EUK4		HCD	1	0	1	1		1.47324e+06		36.51	0.00964903				0		120	2	797.963	1594.92	2.03895	30.897	8227	8227	MS2	7/128	ys151127_21.raw
		High		VVYAPVGK	Unambiguous	1	1	1.1246e-10	A0A023EUK4		HCD	1	0	1	1		4.02064e+07		36.01	0.00674143				0	11.2099	120	2	416.75	832.492	-0.326803	17.2411	3949	3949	MS2	4/56	ys151127_21.raw
		High		LIFLEYK	Unambiguous	2	1	1.1246e-10	A0A023EUK4		HCD	1	0	1	1		7.75279e+07		34.19	0.0119464				0	19.4282	63	2	463.273	925.539	-0.00762866	36.5063	10064	10064	MS2	4/48	ys151127_21.raw
	High			YSHLDIAGSAGDIPDPPTGAPILALAR	Unambiguous	1	1	1.1246e-10	A0A023EUK4		HCD	1	0	1	1		5.18778e+07	5.46845						0	51.179	120	3	896.808	2688.41	3.28221	43.8874	12609	12609	MS2	0/0	ys151127_21.raw
	High			VVEQMQPQDVHVIGVMcMVR	Unambiguous	1	1	1.1246e-10	A0A023EUK4	C17(Carbamidomethyl)	HCD	1	0	1	1		2.9764e+07	4.43493						0	0	120	3	785.72	2355.15	0.51528	38.1636	10643	10643	MS2	0/0	ys151127_21.raw
	High			LIASSVISDHNVLVK	Unambiguous	1	1	1.1246e-10	A0A023EUK4		HCD	1	0	1	1		33301489	4.00157						0	28.1502	120	3	532.311	1594.92	1.26515	30.8037	8197	8197	MS2	0/0	ys151127_21.raw
	High			ASGHGQLLQEEGEK	Unambiguous	1	1	1.1246e-10	A0A023EUK4		HCD	1	0	1	1		20592305	3.83483						0	24.844	120	3	494.911	1482.72	0.559849	13.5425	2788	2788	MS2	0/0	ys151127_21.raw
	High			NSVGEEcYVSDEMITSR	Unambiguous	2	1	1.1246e-10	A0A023EUK4	C7(Carbamidomethyl)	HCD	1	0	1	1		1.71609e+07	3.67921						0	0	120	2	988.424	1975.84	2.2558	30.9452	8242	8242	MS2	0/0	ys151127_21.raw
	High			cGAAAVAGFMK	Unambiguous	2	1	1.1246e-10	A0A023EUK4	C1(Carbamidomethyl)	HCD	1	0	1	1		5640806	3.62504						0	41.4958	120	2	541.76	1082.51	0.478157	27.1875	7049	7049	MS2	0/0	ys151127_21.raw
	High			cYGEDVLQANNLPSSR	Unambiguous	1	1	1.1246e-10	A0A023EUK4	C1(Carbamidomethyl)	HCD	1	0	1	1		9.77891e+06	3.54389						0	39.1428	120	2	911.919	1822.83	-4.14678	30.3712	8060	8060	MS2	0/0	ys151127_21.raw
	High			DKcGAAAVAGFMK	Unambiguous	2	1	1.1246e-10	A0A023EUK4	C3(Carbamidomethyl)	HCD	1	0	1	1		1.53085e+07	3.47324						1	50.9236	120	3	442.55	1325.63	0.539751	25.5964	6550	6550	MS2	0/0	ys151127_21.raw
	High			DKcGAAAVAGFMK	Unambiguous	2	1	1.1246e-10	A0A023EUK4	C3(Carbamidomethyl)	HCD	1	0	1	1		5.70194e+06	2.88203						1	0	120	2	663.321	1325.64	0.872189	25.5639	6539	6539	MS2	0/0	ys151127_21.raw
	High			IGDPFEISILR	Unambiguous	1	1	1.1246e-10	A0A023EUK4		HCD	1	0	1	1		3.33369e+07	2.8696						0	0	120	2	630.354	1259.7	1.18602	45.0739	13016	13016	MS2	0/0	ys151127_21.raw
	High			GVTYDTGGADIK	Unambiguous	2	1	1.1246e-10	A0A023EUK4		HCD	1	0	1	1		5.32922e+07	2.85396						0	29.5944	120	2	598.794	1196.58	1.00512	19.8818	4751	4751	MS2	0/0	ys151127_21.raw
Q16U15	T-complex protein 1 subunit gamma OS=Aedes aegypti GN=AAEL010063 PE=3 SV=1 - [Q16U15_AEDAE]	29.49	1	14	14	35	6.6596e+07	0.00748939	36.9803	23.26	10	11	444.963	20.15	9	10	4076.61	26.19	12	14	546	59.5761	6.56592
	Sequest HT	Mascot	MS Amanda	Sequence	PSM Ambiguity	# Proteins	# Protein Groups	#VALUE!	Protein Group Accessions	Modifications	Activation Type	ΔScore	ΔCn	Rank	Search Engine Rank	QuanResultID	Precursor Area	XCorr	IonScore	Exp Value	Amanda Score	E-Value	P-Value	# Missed Cleavages	Isolation Interference [%]	Ion Inject Time [ms]	Charge	m/z [Da]	MH+ [Da]	ΔM [ppm]	RT [min]	First Scan	Last Scan	MS Order	Ions Matched	Spectrum File
			High	VcADIIAVKPDVVFTEK	Unambiguous	1	1	1.1246e-10	Q16U15	C2(Carbamidomethyl)	HCD	1	0	1	1		7.11266e+07				525.8	5.5265e-50	2.63042e-53	0	2.34335	72	3	635.346	1904.02	1.2209	36.6017	10098	10098	MS2	27/62	ys151127_21.raw
			High	LLPGGGAVEMAVSQALTNK	Unambiguous	1	1	1.1246e-10	Q16U15		HCD	1	0	1	1		1.2324e+07				369.871	1.00257e-31	1.03016e-37	0	41.1446	120	2	928.503	1856	2.60669	46.1405	13384	13384	MS2	18/35	ys151127_21.raw
			High	TLAQNcGANTIR	Unambiguous	1	1	1.1246e-10	Q16U15	C6(Carbamidomethyl)	HCD	1	0	1	1		3.44912e+07				309.909	3.31181e-28	1.02122e-31	0	26.6	120	2	659.831	1318.65	0.81839	15.8252	3506	3506	MS2	13/21	ys151127_21.raw
			High	AVAQALEIIPR	Unambiguous	1	1	1.1246e-10	Q16U15		HCD	1	0	1	1		6.47211e+07				308.079	3.25294e-29	1.55643e-31	0	36.8058	120	2	590.857	1180.71	0.707014	34.8593	9508	9508	MS2	15/19	ys151127_21.raw
			High	NLQDALHVAR	Unambiguous	1	1	1.1246e-10	Q16U15		HCD	1	0	1	1		1.05344e+07				301.561	6.67337e-28	6.98051e-31	0	33.0941	120	2	568.814	1136.62	2.45407	23.6521	5922	5922	MS2	12/17	ys151127_21.raw
			High	LLPGGGAVEMAVSQALTNK	Unambiguous	1	1	1.1246e-10	Q16U15		HCD	1	0	1	1		2.80928e+07				297.648	1.67289e-24	1.71875e-30	0	17.893	120	3	619.337	1856	1.18538	46.0503	13354	13354	MS2	15/70	ys151127_21.raw
			High	GVSDLAQHFLLK	Unambiguous	1	1	1.1246e-10	Q16U15		HCD	1	0	1	1		1.08652e+07				272.889	6.37605e-25	5.14198e-28	0	61.3242	120	2	664.371	1327.73	-2.34162	38.0443	10602	10602	MS2	13/21	ys151127_21.raw
			High	GASKDVLNETER	Unambiguous	1	1	1.1246e-10	Q16U15		HCD	1	0	1	1		1.28478e+07				270.717	2.75731e-24	8.4788e-28	1	51.6841	120	3	440.225	1318.66	1.05879	13.8021	2871	2871	MS2	14/42	ys151127_21.raw
			High	TAVETAILLLR	Unambiguous	1	1	1.1246e-10	Q16U15		HCD	1	0	1	1		5.6042e+07				265.419	1.07969e-24	2.87152e-27	0	36.2224	120	2	600.373	1199.74	2.56548	43.2452	12389	12389	MS2	12/19	ys151127_21.raw
			High	IVLLDcPLEYK	Unambiguous	1	1	1.1246e-10	Q16U15	C6(Carbamidomethyl)	HCD	1	0	1	1		6.39403e+07				264.174	4.83256e-23	3.82444e-27	0	8.86138	120	2	681.87	1362.73	-0.532367	38.6678	10816	10816	MS2	9/19	ys151127_21.raw
			High	GVSDLAQHFLLK	Unambiguous	1	1	1.1246e-10	Q16U15		HCD	1	0	1	1		4.19618e+07				254.813	6.77136e-21	3.3016e-26	0	18.5657	69	3	443.25	1327.74	-0.489988	37.9457	10569	10569	MS2	13/42	ys151127_21.raw
[truncated: 425 more rows]

## Sheet: 943
Accession	Description	ΣCoverage	Σ# Proteins	Σ# Unique Peptides	Σ# Peptides	Σ# PSMs	Area	Relative abundance	Score Sequest HT	Coverage Sequest HT	# Peptides Sequest HT	# PSM Sequest HT	Score Mascot	Coverage Mascot	# Peptides Mascot	# PSM Mascot	Score MS Amanda	Coverage MS Amanda	# Peptides MS Amanda	# PSM MS Amanda	# AAs	MW [kDa]	calc. pI
[truncated: 211 more rows]

[truncated: 57 more sheets: 962, 1008, 1103, 1113, 1161, 1199, 1209, 1210, 1212, 1249, 1267, 1270, 1322, 1362, 1378, 1385, 1399, 1406, 1446, 1462 …]
